# Supplementary material for: Differential Expression of Multiple Disease-Related Protein Groups Induced by Valproic Acid in Human SH-SY5Y Neuroblastoma Cells
Source: Brain Sci. 2020 Aug 12;10(8):545. doi: 10.3390/brainsci10080545 (PMC7465595; doi:10.3390/brainsci10080545)
Supplement: Supplementary file 1 [file brainsci-10-00545-s001.zip]

Archive with 6 entries (6 files):
- S1 Fig..pdf
- S1 Table.xlsx
- S2 Table.xlsx
- S3 Table.xlsx
- S4 Table.xlsx
- S5 Table.doc
