# Supplementary material for: Differential Expression of Multiple Disease-Related Protein Groups Induced by Valproic Acid in Human SH-SY5Y Neuroblastoma Cells
Source: Brain Sci. 2020 Aug 12;10(8):545. doi: 10.3390/brainsci10080545 (PMC7465595; doi:10.3390/brainsci10080545)
Supplement: Supplementary file 1 [file brainsci-10-00545-s001.zip › S1 Table.xlsx]

## Sheet: Normalized Ratio
Accession	Description	Gene symbol	ΣCoverage	Σ# PSMs	VPA-0.2/Ctrl (115/114)				VPA-2/Ctrl (116/114)				VPA-20/Ctrl (117/114)
					Norm. Ratio	Trend	Count	Variability [%]	Norm. Ratio	Trend	Count	Variability [%]	Norm. Ratio	Trend	Count	Variability [%]
Q09666	Neuroblast differentiation-associated protein AHNAK GN=AHNAK PE=1 SV=2 - [AHNK_HUMAN]	AHNAK	71.21	593	1.1614	-	464	30.7668	1.09794	-	471	24.4813	1.12573	-	470	25.4303
P60709	Actin, cytoplasmic 1 GN=ACTB PE=1 SV=1 - [ACTB_HUMAN]	ACTB	95.73	575	0.977932	-	102	37.9612	1.10685	-	116	31.2186	0.938776	-	103	38.615
P35579	Myosin-9 GN=MYH9 PE=1 SV=4 - [MYH9_HUMAN]	MYH9	67.5	485	1.08575	-	302	40.0609	1.14867	-	314	29.7088	1.13898	-	314	35.9483
Q14204	Cytoplasmic dynein 1 heavy chain 1 GN=DYNC1H1 PE=1 SV=5 - [DYHC1_HUMAN]	DYNC1H1	57.1	520	0.875684	-	361	40.2201	0.992288	-	377	23.0456	0.939261	-	373	35.9565
P21333	Filamin-A GN=FLNA PE=1 SV=4 - [FLNA_HUMAN]	FLNA	61.43	351	1.06694	-	218	36.0831	1.15544	-	226	22.0703	1.15031	-	224	34.0332
P07437	Tubulin beta chain GN=TUBB PE=1 SV=2 - [TBB5_HUMAN]	TUBB	76.13	368	0.958864	-	44	46.4144	0.989493	-	50	31.7271	0.959297	-	47	32.6743
Q71U36	Tubulin alpha-1A chain GN=TUBA1A PE=1 SV=1 - [TBA1A_HUMAN]	TUBA1A	91.13	336	0.896604	-	50	41.0821	0.93338	-	61	34.0599	0.79962	-	54	43.8829
P06733	Alpha-enolase GN=ENO1 PE=1 SV=2 - [ENOA_HUMAN]	ENO1	84.33	312	0.976031	-	161	41.3598	1.08224	-	172	27.3982	1.04061	-	167	33.41
P49327	Fatty acid synthase GN=FASN PE=1 SV=3 - [FAS_HUMAN]	FASN	61.65	289	0.800624	-	172	44.2004	0.977029	-	190	26.6268	0.869199	-	180	37.9674
O75369	Filamin-B GN=FLNB PE=1 SV=2 - [FLNB_HUMAN]	FLNB	65.26	304	1.1161	-	189	30.8633	1.09846	-	196	25.3576	1.22742	-	194	28.3958
Q9BVA1	Tubulin beta-2B chain GN=TUBB2B PE=1 SV=1 - [TBB2B_HUMAN]	TUBB2B	75.96	321	0.827079	-	24	41.7581	0.988268	-	27	35.7763	0.911025	-	27	26.835
P07900	Heat shock protein HSP 90-alpha GN=HSP90AA1 PE=1 SV=5 - [HS90A_HUMAN]	HSP90AA1	66.94	297	1.06515	-	104	45.1948	1.00367	-	107	25.6462	1.03197	-	105	28.8749
Q01082	Spectrin beta chain, non-erythrocytic 1 GN=SPTBN1 PE=1 SV=2 - [SPTB2_HUMAN]	SPTBN1	63.87	265	1.00473	-	179	30.9457	1.03823	-	181	26.952	0.980799	-	177	30.3112
P14618	Pyruvate kinase PKM GN=PKM PE=1 SV=4 - [KPYM_HUMAN]	PKM	83.24	284	0.882467	-	142	39.3711	1.02426	-	147	30.981	1.02121	-	147	34.1897
P68371	Tubulin beta-4B chain GN=TUBB4B PE=1 SV=1 - [TBB4B_HUMAN]	TUBB4B	72.13	309	1.1218	-	4	55.9702	0.898662	-	6	118.795	1.14402	-	5	64.5932
P35580	Myosin-10 GN=MYH10 PE=1 SV=3 - [MYH10_HUMAN]	MYH10	60.27	274	1.0222	-	156	31.6966	1.09355	-	159	27.9943	1.01975	-	158	34.7416
P08238	Heat shock protein HSP 90-beta GN=HSP90AB1 PE=1 SV=4 - [HS90B_HUMAN]	HSP90AB1	62.71	310	1.08891	-	109	29.6293	0.953596	-	115	23.6131	1.00771	-	114	33.7698
P78527	DNA-dependent protein kinase catalytic subunit GN=PRKDC PE=1 SV=3 - [PRKDC_HUMAN]	PRKDC	42.78	304	0.82308	-	201	43.4485	1.01001	-	213	23.9015	0.884455	-	208	34.5561
Q13813	Spectrin alpha chain, non-erythrocytic 1 GN=SPTAN1 PE=1 SV=3 - [SPTN1_HUMAN]	SPTAN1	59.67	237	0.937577	-	186	41.6911	1.0843	-	190	27.7818	0.963433	-	189	37.4117
Q9Y490	Talin-1 GN=TLN1 PE=1 SV=3 - [TLN1_HUMAN]	TLN1	54.11	251	1.02966	-	140	38.9671	1.03517	-	148	26.5362	1.06626	-	145	27.2296
Q13509	Tubulin beta-3 chain GN=TUBB3 PE=1 SV=2 - [TBB3_HUMAN]	TUBB3	66	260	1.11258	-	33	31.7016	0.955866	-	31	28.4817	0.945276	-	32	41.5316
P10809	60 kDa heat shock protein, mitochondrial GN=HSPD1 PE=1 SV=2 - [CH60_HUMAN]	HSPD1	81.15	228	1.10575	-	118	35.5213	1.11686	-	127	34.2317	1.27864	-	127	33.3716
P68366	Tubulin alpha-4A chain GN=TUBA4A PE=1 SV=1 - [TBA4A_HUMAN]	TUBA4A	79.24	260	0.816009	-	18	38.9069	0.906912	-	21	36.6968	0.644161	down-regulated	19	60.8902
P46821	Microtubule-associated protein 1B GN=MAP1B PE=1 SV=2 - [MAP1B_HUMAN]	MAP1B	47.29	220	1.05568	-	147	39.7729	1.07619	-	158	27.636	1.07595	-	161	28.4786
P11142	Heat shock cognate 71 kDa protein GN=HSPA8 PE=1 SV=1 - [HSP7C_HUMAN]	HSPA8	67.65	217	1.05112	-	102	39.3911	1.01284	-	102	22.8762	1.07136	-	101	28.8734
Q00610	Clathrin heavy chain 1 GN=CLTC PE=1 SV=5 - [CLH1_HUMAN]	CLTC	66.51	234	0.967346	-	144	38.5865	1.06385	-	158	25.9895	0.875757	-	146	38.1782
P68032	Actin, alpha cardiac muscle 1 GN=ACTC1 PE=1 SV=1 - [ACTC_HUMAN]	ACTC1	79.58	275	1.01077	-	22	24.2677	1.07971	-	22	27.9478	1.09995	-	22	19.6821
P04350	Tubulin beta-4A chain GN=TUBB4A PE=1 SV=2 - [TBB4A_HUMAN]	TUBB4A	70.5	262	0.950669	-	9	50.803	1.02979	-	11	18.2393	0.894733	-	11	39.84
P04406	Glyceraldehyde-3-phosphate dehydrogenase GN=GAPDH PE=1 SV=3 - [G3P_HUMAN]	GAPDH	86.57	240	1.00468	-	116	42.3135	1.01945	-	122	26.2235	0.981731	-	115	32.887
P14625	Endoplasmin GN=HSP90B1 PE=1 SV=1 - [ENPL_HUMAN]	HSP90B1	61.89	211	1.05446	-	135	36.9053	1.05352	-	145	24.0311	1.22681	-	140	37.3525
Q92616	Translational activator GCN1 GN=GCN1L1 PE=1 SV=6 - [GCN1L_HUMAN]	GCN1L1	49.49	199	0.86934	-	132	34.1521	1.00589	-	135	25.6331	0.870547	-	137	31.6986
P11021	78 kDa glucose-regulated protein GN=HSPA5 PE=1 SV=2 - [GRP78_HUMAN]	HSPA5	58.56	182	1.12071	-	119	32.144	1.0985	-	120	26.0227	1.40732	up-regulated	119	27.5645
P13639	Elongation factor 2 GN=EEF2 PE=1 SV=4 - [EF2_HUMAN]	EEF2	68.18	219	1.03253	-	140	38.16	1.05507	-	145	24.8832	1.06062	-	144	28.159
P18206	Vinculin GN=VCL PE=1 SV=4 - [VINC_HUMAN]	VCL	58.73	219	1.06172	-	134	41.5294	1.12332	-	141	29.6542	1.11585	-	142	35.315
P12814	Alpha-actinin-1 GN=ACTN1 PE=1 SV=2 - [ACTN1_HUMAN]	ACTN1	71.97	170	0.919538	-	61	35.8362	1.04991	-	63	24.8358	1.05245	-	64	27.8911
O43707	Alpha-actinin-4 GN=ACTN4 PE=1 SV=2 - [ACTN4_HUMAN]	ACTN4	76.73	179	0.896801	-	72	39.7091	1.08459	-	77	22.8964	1.11731	-	74	30.7031
P68104	Elongation factor 1-alpha 1 GN=EEF1A1 PE=1 SV=1 - [EF1A1_HUMAN]	EEF1A1	71.21	166	1.17221	-	32	31.3817	1.06399	-	36	25.1815	1.31034	-	35	45.5416
Q14315	Filamin-C GN=FLNC PE=1 SV=3 - [FLNC_HUMAN]	FLNC	41.54	174	0.990404	-	95	31.6005	1.00662	-	99	25.0395	1.01539	-	97	31.366
P22314	Ubiquitin-like modifier-activating enzyme 1 GN=UBA1 PE=1 SV=3 - [UBA1_HUMAN]	UBA1	64.27	143	1.05739	-	79	36.0041	0.990884	-	85	23.6134	1.08089	-	81	26.1198
P42704	Leucine-rich PPR motif-containing protein, mitochondrial GN=LRPPRC PE=1 SV=3 - [LPPRC_HUMAN]	LRPPRC	66.5	184	0.958871	-	125	36.3392	1.04929	-	129	23.6213	1.14821	-	127	30.0364
P78371	T-complex protein 1 subunit beta GN=CCT2 PE=1 SV=4 - [TCPB_HUMAN]	CCT2	78.32	134	1.02222	-	82	47.5281	0.971318	-	86	29.5211	1.01701	-	84	39.3076
Q14697	Neutral alpha-glucosidase AB GN=GANAB PE=1 SV=3 - [GANAB_HUMAN]	GANAB	67.06	163	1.01118	-	92	29.5002	1.11282	-	98	30.762	1.04625	-	93	39.6975
P07355	Annexin A2 GN=ANXA2 PE=1 SV=2 - [ANXA2_HUMAN]	ANXA2	81.71	151	1.03348	-	103	28.1473	1.08871	-	109	27.5485	1.15129	-	109	27.1008
P38646	Stress-70 protein, mitochondrial GN=HSPA9 PE=1 SV=2 - [GRP75_HUMAN]	HSPA9	62.74	134	0.992465	-	87	34.6088	1.06012	-	85	27.0028	1.08471	-	88	28.9139
P46940	Ras GTPase-activating-like protein IQGAP1 GN=IQGAP1 PE=1 SV=1 - [IQGA1_HUMAN]	IQGAP1	55.58	139	0.975727	-	90	30.3987	1.05434	-	90	23.0494	1.07606	-	92	25.4926
Q05639	Elongation factor 1-alpha 2 GN=EEF1A2 PE=1 SV=1 - [EF1A2_HUMAN]	EEF1A2	54.21	121	1.10635	-	7	24.9849	1.21763	-	7	29.669	1.11546	-	6	32.4092
Q9BUF5	Tubulin beta-6 chain GN=TUBB6 PE=1 SV=1 - [TBB6_HUMAN]	TUBB6	60.09	158	0.961124	-	23	27.1344	1.13853	-	25	29.3249	1.00945	-	24	20.7122
P27708	CAD protein GN=CAD PE=1 SV=3 - [PYR1_HUMAN]	CAD	38.83	143	0.890554	-	84	30.7176	1.04462	-	85	26.5185	0.997711	-	85	33.7628
P55072	Transitional endoplasmic reticulum ATPase GN=VCP PE=1 SV=4 - [TERA_HUMAN]	VCP	77.17	163	1.08207	-	100	31.4298	1.03659	-	109	34.5234	1.16293	-	104	25.9322
P30101	Protein disulfide-isomerase A3 GN=PDIA3 PE=1 SV=4 - [PDIA3_HUMAN]	PDIA3	67.13	128	1.06357	-	87	31.7734	1.16026	-	89	21.0139	1.1275	-	89	33.133
P62258	14-3-3 protein epsilon GN=YWHAE PE=1 SV=1 - [1433E_HUMAN]	YWHAE	87.06	147	0.896288	-	85	35.1721	1.03359	-	92	28.6127	0.912785	-	87	37.6402
P53396	ATP-citrate synthase GN=ACLY PE=1 SV=3 - [ACLY_HUMAN]	ACLY	55.31	126	0.910041	-	103	40.9427	0.971235	-	104	28.8293	0.907068	-	102	40.5116
P34932	Heat shock 70 kDa protein 4 GN=HSPA4 PE=1 SV=4 - [HSP74_HUMAN]	HSPA4	63.93	127	0.990339	-	78	37.8327	1.12534	-	83	28.4114	1.09255	-	82	42.8045
P07814	Bifunctional glutamate/proline--tRNA ligase GN=EPRS PE=1 SV=5 - [SYEP_HUMAN]	EPRS	57.28	148	0.948797	-	110	39.458	1.01903	-	115	23.5097	1.0585	-	111	29.8459
P40926	Malate dehydrogenase, mitochondrial GN=MDH2 PE=1 SV=3 - [MDHM_HUMAN]	MDH2	70.41	106	1.03919	-	81	36.5392	1.05901	-	86	31.4625	1.03086	-	86	43.4532
P09104	Gamma-enolase GN=ENO2 PE=1 SV=3 - [ENOG_HUMAN]	ENO2	74.88	117	1.03167	-	36	47.0094	1.12898	-	40	28.412	1.11508	-	41	42.52
P63104	14-3-3 protein zeta/delta GN=YWHAZ PE=1 SV=1 - [1433Z_HUMAN]	YWHAZ	82.04	131	0.884594	-	61	47.1921	1.0409	-	61	38.1503	1.09128	-	59	30.8892
P13667	Protein disulfide-isomerase A4 GN=PDIA4 PE=1 SV=2 - [PDIA4_HUMAN]	PDIA4	60	136	1.20296	-	101	33.0461	0.974508	-	103	28.8851	1.24219	-	106	29.5536
Q99832	T-complex protein 1 subunit eta GN=CCT7 PE=1 SV=2 - [TCPH_HUMAN]	CCT7	80.66	133	0.929731	-	82	39.4722	1.06937	-	89	26.3545	1.04731	-	87	28.6744
Q14203	Dynactin subunit 1 GN=DCTN1 PE=1 SV=3 - [DCTN1_HUMAN]	DCTN1	54.77	120	1.04321	-	85	35.8251	1.00741	-	89	24.637	1.0518	-	88	26.6675
P07737	Profilin-1 GN=PFN1 PE=1 SV=2 - [PROF1_HUMAN]	PFN1	95.71	119	1.01813	-	65	33.1371	1.11734	-	72	29.3009	1.06603	-	72	27.4442
P62158	Calmodulin GN=CALM1 PE=1 SV=2 - [CALM_HUMAN]	CALM1	60.4	127	0.981757	-	45	30.0688	0.908659	-	50	29.6681	1.00094	-	47	34.9215
Q7Z6Z7	E3 ubiquitin-protein ligase HUWE1 GN=HUWE1 PE=1 SV=3 - [HUWE1_HUMAN]	HUWE1	26.13	136	0.959494	-	100	28.9353	0.895301	-	101	21.6817	0.888006	-	102	25.4884
Q7KZF4	Staphylococcal nuclease domain-containing protein 1 GN=SND1 PE=1 SV=1 - [SND1_HUMAN]	SND1	63.74	137	1.06279	-	97	33.5055	1.10129	-	101	21.1763	1.17684	-	99	29.6138
P50990	T-complex protein 1 subunit theta GN=CCT8 PE=1 SV=4 - [TCPQ_HUMAN]	CCT8	71.53	119	0.926115	-	93	42.4621	1.05657	-	93	29.5851	1.04928	-	93	26.4457
Q9Y4L1	Hypoxia up-regulated protein 1 GN=HYOU1 PE=1 SV=1 - [HYOU1_HUMAN]	HYOU1	51.75	122	1.0861	-	73	38.9044	1.10568	-	78	19.1666	1.12627	-	80	31.408
Q14980	Nuclear mitotic apparatus protein 1 GN=NUMA1 PE=1 SV=2 - [NUMA1_HUMAN]	NUMA1	43.74	114	1.07065	-	90	29.2446	0.937798	-	91	22.9203	1.06653	-	95	27.2603
Q9NYU2	UDP-glucose:glycoprotein glucosyltransferase 1 GN=UGGT1 PE=1 SV=3 - [UGGG1_HUMAN]	UGGT1	50.16	111	0.965055	-	64	50.244	1.09176	-	65	28.3921	1.12954	-	64	35.3306
Q9UPN3	Microtubule-actin cross-linking factor 1, isoforms 1/2/3/5 GN=MACF1 PE=1 SV=4 - [MACF1_HUMAN]	MACF1	19.13	139	1.02052	-	112	29.7638	1.01048	-	115	20.1503	0.929536	-	112	25.0044
Q9P2J5	Leucine--tRNA ligase, cytoplasmic GN=LARS PE=1 SV=2 - [SYLC_HUMAN]	LARS	43.03	112	0.875246	-	80	33.9561	0.967433	-	86	24.0367	0.874411	-	81	35.6463
P62937	Peptidyl-prolyl cis-trans isomerase A GN=PPIA PE=1 SV=2 - [PPIA_HUMAN]	PPIA	82.42	131	1.01733	-	91	31.931	1.17616	-	95	27.0964	1.09233	-	96	24.8654
O00410	Importin-5 GN=IPO5 PE=1 SV=4 - [IPO5_HUMAN]	IPO5	58.34	100	0.787351	-	59	53.321	1.08418	-	66	25.6317	0.912283	-	61	34.9048
P08670	Vimentin GN=VIM PE=1 SV=4 - [VIME_HUMAN]	VIM	72.32	116	0.990724	-	79	36.759	1.2614	-	81	33.9385	1.31648	-	82	41.8736
Q01813	ATP-dependent 6-phosphofructokinase, platelet type GN=PFKP PE=1 SV=2 - [PFKAP_HUMAN]	PFKP	53.95	98	0.950506	-	55	45.2107	1.0527	-	61	25.0041	1.07902	-	59	42.7645
P11586	C-1-tetrahydrofolate synthase, cytoplasmic GN=MTHFD1 PE=1 SV=3 - [C1TC_HUMAN]	MTHFD1	68.13	119	1.03347	-	86	32.0287	1.09571	-	93	20.978	1.05778	-	91	36.4768
P31939	Bifunctional purine biosynthesis protein PURH GN=ATIC PE=1 SV=3 - [PUR9_HUMAN]	ATIC	82.43	105	1.00601	-	65	31.4302	1.02278	-	68	23.9932	0.979192	-	71	44.5104
P00558	Phosphoglycerate kinase 1 GN=PGK1 PE=1 SV=3 - [PGK1_HUMAN]	PGK1	90.41	116	0.99955	-	67	46.2705	1.12435	-	71	26.6075	1.04411	-	68	31.1613
Q16658	Fascin GN=FSCN1 PE=1 SV=3 - [FSCN1_HUMAN]	FSCN1	74.44	106	0.945027	-	69	34.7174	1.05587	-	73	27.1235	0.920198	-	71	28.7868
Q9Y230	RuvB-like 2 GN=RUVBL2 PE=1 SV=3 - [RUVB2_HUMAN]	RUVBL2	74.73	97	0.987942	-	65	43.4268	1.00069	-	66	22.4809	0.987893	-	66	28.5401
O15240	Neurosecretory protein VGF GN=VGF PE=1 SV=2 - [VGF_HUMAN]	VGF	54.8	92	1.07015	-	54	35.7407	1.30151	up-regulated	57	29.3316	1.44335	up-regulated	56	29.2735
P04075	Fructose-bisphosphate aldolase A GN=ALDOA PE=1 SV=2 - [ALDOA_HUMAN]	ALDOA	70.33	99	1.1305	-	65	34.7978	1.00313	-	67	29.647	1.07653	-	66	33.8925
P26640	Valine--tRNA ligase GN=VARS PE=1 SV=4 - [SYVC_HUMAN]	VARS	47.31	112	0.915799	-	77	30.7866	0.887693	-	80	28.614	0.936925	-	77	30.5811
P40939	Trifunctional enzyme subunit alpha, mitochondrial GN=HADHA PE=1 SV=2 - [ECHA_HUMAN]	HADHA	59.37	100	0.900565	-	62	27.0273	0.999772	-	69	22.4415	1.04624	-	69	24.0204
Q02952	A-kinase anchor protein 12 GN=AKAP12 PE=1 SV=4 - [AKA12_HUMAN]	AKAP12	41.98	91	1.10057	-	67	30.3387	1.04915	-	70	26.8654	1.13145	-	69	25.9856
Q16555	Dihydropyrimidinase-related protein 2 GN=DPYSL2 PE=1 SV=1 - [DPYL2_HUMAN]	DPYSL2	68.53	87	0.964165	-	36	36.7543	1.00992	-	42	25.4686	0.807659	-	37	31.617
Q92598	Heat shock protein 105 kDa GN=HSPH1 PE=1 SV=1 - [HS105_HUMAN]	HSPH1	56.99	99	1.06383	-	61	41.6837	1.04674	-	66	20.0688	1.10288	-	66	34.4157
P07195	L-lactate dehydrogenase B chain GN=LDHB PE=1 SV=2 - [LDHB_HUMAN]	LDHB	70.06	91	1.00877	-	42	31.2764	1.11211	-	50	24.6438	0.877997	-	44	42.2886
P08107	Heat shock 70 kDa protein 1A/1B GN=HSPA1A PE=1 SV=5 - [HSP71_HUMAN]	HSPA1A	51.01	100	1.13343	-	44	26.2241	1.06405	-	46	23.7714	1.34527	-	48	28.8689
P33176	Kinesin-1 heavy chain GN=KIF5B PE=1 SV=1 - [KINH_HUMAN]	KIF5B	59.71	98	1.04119	-	60	31.4197	1.03665	-	58	21.4347	1.07027	-	61	24.8739
P06576	ATP synthase subunit beta, mitochondrial GN=ATP5B PE=1 SV=3 - [ATPB_HUMAN]	ATP5B	68.05	100	1.229	-	65	35.9466	1.13464	-	69	33.4416	1.5486	up-regulated	67	36.1213
P60842	Eukaryotic initiation factor 4A-I GN=EIF4A1 PE=1 SV=1 - [IF4A1_HUMAN]	EIF4A1	56.65	105	1.01916	-	35	33.764	0.991421	-	36	18.8791	0.974552	-	35	38.8033
P23528	Cofilin-1 GN=CFL1 PE=1 SV=3 - [COF1_HUMAN]	CFL1	81.93	105	0.906675	-	52	35.8841	1.13078	-	54	19.0694	0.986545	-	54	30.4357
P67936	Tropomyosin alpha-4 chain GN=TPM4 PE=1 SV=3 - [TPM4_HUMAN]	TPM4	72.98	104	1.05031	-	34	39.4531	1.08739	-	34	27.3495	1.2591	-	33	30.2398
P13010	X-ray repair cross-complementing protein 5 GN=XRCC5 PE=1 SV=3 - [XRCC5_HUMAN]	XRCC5	74.73	96	0.873396	-	56	45.3453	1.01473	-	59	18.1468	0.970918	-	59	31.2303
P60174	Triosephosphate isomerase GN=TPI1 PE=1 SV=3 - [TPIS_HUMAN]	TPI1	79.37	92	1.13693	-	64	34.2849	1.13584	-	67	29.3513	1.08583	-	65	25.7022
P04264	Keratin, type II cytoskeletal 1 GN=KRT1 PE=1 SV=6 - [K2C1_HUMAN]	KRT1	49.38	91	0.557846	down-regulated	43	89.7114	0.615064	down-regulated	54	62.8758	2.37705	up-regulated	59	41.1278
Q13200	26S proteasome non-ATPase regulatory subunit 2 GN=PSMD2 PE=1 SV=3 - [PSMD2_HUMAN]	PSMD2	60.57	98	0.950238	-	59	29.6241	0.990274	-	64	24.5577	0.983285	-	62	35.8323
P12277	Creatine kinase B-type GN=CKB PE=1 SV=1 - [KCRB_HUMAN]	CKB	64.57	83	1.01612	-	40	29.4954	1.04901	-	44	31.2853	1.0584	-	43	27.0553
P49368	T-complex protein 1 subunit gamma GN=CCT3 PE=1 SV=4 - [TCPG_HUMAN]	CCT3	78.53	111	0.971886	-	80	34.5239	0.991833	-	80	27.9434	0.986405	-	78	32.8383
Q96CN7	Isochorismatase domain-containing protein 1 GN=ISOC1 PE=1 SV=3 - [ISOC1_HUMAN]	ISOC1	63.76	99	0.903942	-	60	34.7327	1.06533	-	66	25.4459	0.937842	-	64	29.205
P31946	14-3-3 protein beta/alpha GN=YWHAB PE=1 SV=3 - [1433B_HUMAN]	YWHAB	73.98	111	1.10258	-	16	29.2819	1.06222	-	18	28.236	1.02389	-	17	40.4401
Q05682	Caldesmon GN=CALD1 PE=1 SV=3 - [CALD1_HUMAN]	CALD1	27.87	95	1.20529	-	59	39.3245	1.23792	-	62	31.5705	1.27295	-	63	36.3157
P54652	Heat shock-related 70 kDa protein 2 GN=HSPA2 PE=1 SV=1 - [HSP72_HUMAN]	HSPA2	60.72	96	1.02341	-	26	23.373	1.16993	-	27	19.1417	1.09385	-	26	27.6441
Q14974	Importin subunit beta-1 GN=KPNB1 PE=1 SV=2 - [IMB1_HUMAN]	KPNB1	50.34	91	0.863825	-	55	38.4401	1.0316	-	57	20.2674	0.892181	-	56	36.4258
P49736	DNA replication licensing factor MCM2 GN=MCM2 PE=1 SV=4 - [MCM2_HUMAN]	MCM2	48.89	77	0.894187	-	49	39.7696	0.916484	-	52	23.2592	0.812504	-	51	30.39
P37802	Transgelin-2 GN=TAGLN2 PE=1 SV=3 - [TAGL2_HUMAN]	TAGLN2	84.42	99	1.13731	-	49	31.9662	1.07618	-	49	24.3147	1.22574	-	49	23.1414
P27348	14-3-3 protein theta GN=YWHAQ PE=1 SV=1 - [1433T_HUMAN]	YWHAQ	65.71	98	0.862129	-	47	48.8703	1.09773	-	49	21.3985	0.93745	-	48	31.9389
P50991	T-complex protein 1 subunit delta GN=CCT4 PE=1 SV=4 - [TCPD_HUMAN]	CCT4	62.89	81	0.961728	-	53	34.1191	1.06394	-	55	22.5781	1.03166	-	54	35.2163
P09874	Poly [ADP-ribose] polymerase 1 GN=PARP1 PE=1 SV=4 - [PARP1_HUMAN]	PARP1	41.81	87	1.0106	-	65	38.9504	0.885568	-	66	29.6505	1.06941	-	65	36.1045
O75643	U5 small nuclear ribonucleoprotein 200 kDa helicase GN=SNRNP200 PE=1 SV=2 - [U520_HUMAN]	SNRNP200	35.91	94	0.913696	-	63	39.4088	0.765423	-	61	18.235	0.971427	-	65	25.8007
P40227	T-complex protein 1 subunit zeta GN=CCT6A PE=1 SV=3 - [TCPZ_HUMAN]	CCT6A	60.64	92	1.0311	-	51	24.1493	1.05649	-	55	18.5742	1.14107	-	52	25.4208
P22626	Heterogeneous nuclear ribonucleoproteins A2/B1 GN=HNRNPA2B1 PE=1 SV=2 - [ROA2_HUMAN]	HNRNPA2B1	56.09	87	1.17601	-	64	35.9516	1.09469	-	63	29.6709	1.04158	-	64	35.6256
P34897	Serine hydroxymethyltransferase, mitochondrial GN=SHMT2 PE=1 SV=3 - [GLYM_HUMAN]	SHMT2	65.48	82	1.0397	-	45	43.6231	1.19905	-	46	21.1497	1.0888	-	46	20.8506
P12956	X-ray repair cross-complementing protein 6 GN=XRCC6 PE=1 SV=2 - [XRCC6_HUMAN]	XRCC6	62.07	97	0.902846	-	61	37.7601	0.977105	-	64	26.9788	0.993476	-	67	42.3809
P31948	Stress-induced-phosphoprotein 1 GN=STIP1 PE=1 SV=1 - [STIP1_HUMAN]	STIP1	73.3	124	1.05919	-	95	32.61	1.04438	-	96	18.6237	1.15915	-	95	25.3585
P09493	Tropomyosin alpha-1 chain GN=TPM1 PE=1 SV=2 - [TPM1_HUMAN]	TPM1	62.32	107	1.03394	-	28	28.7108	1.36697	up-regulated	30	34.1969	1.40327	up-regulated	31	41.1581
P63241	Eukaryotic translation initiation factor 5A-1 GN=EIF5A PE=1 SV=2 - [IF5A1_HUMAN]	EIF5A	71.43	96	1.10844	-	32	44.4612	1.09612	-	35	21.5411	1.01596	-	34	36.9314
P13929	Beta-enolase GN=ENO3 PE=1 SV=5 - [ENOB_HUMAN]	ENO3	44.93	80	0.927299	-	14	26.0636	0.955882	-	15	25.6775	0.930764	-	14	15.4196
P49411	Elongation factor Tu, mitochondrial GN=TUFM PE=1 SV=2 - [EFTU_HUMAN]	TUFM	59.51	82	1.06103	-	52	35.7556	1.19773	-	57	22.0407	1.12111	-	55	30.091
P61981	14-3-3 protein gamma GN=YWHAG PE=1 SV=2 - [1433G_HUMAN]	YWHAG	91.5	104	0.806024	-	32	35.6523	0.954339	-	33	26.915	0.936525	-	33	47.3567
P07237	Protein disulfide-isomerase GN=P4HB PE=1 SV=3 - [PDIA1_HUMAN]	P4HB	63.39	98	1.12776	-	81	31.3731	1.11256	-	82	23.6976	1.27944	-	84	28.9817
Q9Y4G6	Talin-2 GN=TLN2 PE=1 SV=4 - [TLN2_HUMAN]	TLN2	34.03	102	0.987187	-	47	24.1227	0.979429	-	52	19.2111	1.03712	-	51	26.4971
P30041	Peroxiredoxin-6 GN=PRDX6 PE=1 SV=3 - [PRDX6_HUMAN]	PRDX6	84.82	97	0.937446	-	65	35.8788	1.05688	-	68	26.7649	1.02925	-	67	29.9213
P36776	Lon protease homolog, mitochondrial GN=LONP1 PE=1 SV=2 - [LONM_HUMAN]	LONP1	38.79	83	1.01729	-	58	31.8681	0.988717	-	63	29.2267	1.13985	-	63	29.5675
P61978	Heterogeneous nuclear ribonucleoprotein K GN=HNRNPK PE=1 SV=1 - [HNRPK_HUMAN]	HNRNPK	55.51	99	1.12869	-	71	37.8357	0.955629	-	67	28.0592	0.97308	-	69	27.1385
O43242	26S proteasome non-ATPase regulatory subunit 3 GN=PSMD3 PE=1 SV=2 - [PSMD3_HUMAN]	PSMD3	68.54	89	0.826279	-	61	41.2391	1.01101	-	61	22.7143	0.852918	-	62	36.5054
P50395	Rab GDP dissociation inhibitor beta GN=GDI2 PE=1 SV=2 - [GDIB_HUMAN]	GDI2	81.57	92	0.988552	-	40	36.1838	1.07483	-	43	16.2163	0.954387	-	41	30.5907
P54136	Arginine--tRNA ligase, cytoplasmic GN=RARS PE=1 SV=2 - [SYRC_HUMAN]	RARS	59.7	93	0.880614	-	62	35.2503	0.987057	-	67	27.09	0.990059	-	65	28.7797
P11413	Glucose-6-phosphate 1-dehydrogenase GN=G6PD PE=1 SV=4 - [G6PD_HUMAN]	G6PD	75.53	96	0.842333	-	57	32.6435	1.13089	-	64	20.7668	1.08747	-	63	38.5457
Q00839	Heterogeneous nuclear ribonucleoprotein U GN=HNRNPU PE=1 SV=6 - [HNRPU_HUMAN]	HNRNPU	34.67	91	0.92428	-	57	41.8059	1.02719	-	58	22.1217	0.937193	-	57	33.6502
P17987	T-complex protein 1 subunit alpha GN=TCP1 PE=1 SV=1 - [TCPA_HUMAN]	TCP1	80.04	92	0.851218	-	51	30.841	1.08759	-	55	29.6736	0.957034	-	55	23.4516
Q14195	Dihydropyrimidinase-related protein 3 GN=DPYSL3 PE=1 SV=1 - [DPYL3_HUMAN]	DPYSL3	60.35	73	1.146	-	37	29.8058	1.12456	-	37	37.2043	1.08853	-	38	25.6625
Q562R1	Beta-actin-like protein 2 GN=ACTBL2 PE=1 SV=2 - [ACTBL_HUMAN]	ACTBL2	41.49	118	1.96621	up-regulated	2	11.9293	1.23091	-	2	48.2515	0.86678	-	1
Q99460	26S proteasome non-ATPase regulatory subunit 1 GN=PSMD1 PE=1 SV=2 - [PSMD1_HUMAN]	PSMD1	45.96	75	0.899348	-	45	37.096	1.05123	-	47	22.556	0.899834	-	45	47.5867
O15067	Phosphoribosylformylglycinamidine synthase GN=PFAS PE=1 SV=4 - [PUR4_HUMAN]	PFAS	38.57	79	1.0197	-	42	34.831	1.09051	-	46	26.9192	1.10336	-	44	26.8157
P33991	DNA replication licensing factor MCM4 GN=MCM4 PE=1 SV=5 - [MCM4_HUMAN]	MCM4	54.23	86	1.0594	-	61	32.4825	0.968558	-	62	24.1726	0.881503	-	59	35.382
O60506	Heterogeneous nuclear ribonucleoprotein Q GN=SYNCRIP PE=1 SV=2 - [HNRPQ_HUMAN]	SYNCRIP	52.81	75	0.973653	-	48	32.3874	0.996152	-	48	26.5809	0.923864	-	48	32.5043
Q9Y265	RuvB-like 1 GN=RUVBL1 PE=1 SV=1 - [RUVB1_HUMAN]	RUVBL1	69.08	74	0.956701	-	47	34.0491	1.07341	-	49	27.9726	1.09425	-	48	25.4239
P27816	Microtubule-associated protein 4 GN=MAP4 PE=1 SV=3 - [MAP4_HUMAN]	MAP4	51.91	93	1.10706	-	65	37.7144	1.10906	-	67	19.5833	1.13567	-	65	27.6946
P29401	Transketolase GN=TKT PE=1 SV=3 - [TKT_HUMAN]	TKT	60.03	87	1.05249	-	51	30.6025	1.17942	-	54	35.568	1.08811	-	54	26.7806
P19367	Hexokinase-1 GN=HK1 PE=1 SV=3 - [HXK1_HUMAN]	HK1	50.16	82	1.00166	-	51	29.4207	1.17202	-	53	22.5226	1.06361	-	52	27.068
Q5T4S7	E3 ubiquitin-protein ligase UBR4 GN=UBR4 PE=1 SV=1 - [UBR4_HUMAN]	UBR4	17.29	98	0.78501	-	60	28.1327	0.932303	-	61	19.367	0.862457	-	60	26.2686
Q13838	Spliceosome RNA helicase DDX39B GN=DDX39B PE=1 SV=1 - [DX39B_HUMAN]	DDX39B	58.64	83	0.900005	-	26	36.9692	1.07713	-	28	33.5035	0.910632	-	28	29.2342
P49588	Alanine--tRNA ligase, cytoplasmic GN=AARS PE=1 SV=2 - [SYAC_HUMAN]	AARS	60.23	92	1.10734	-	58	27.5101	1.08469	-	58	28.5705	1.24055	-	59	34.4317
Q12931	Heat shock protein 75 kDa, mitochondrial GN=TRAP1 PE=1 SV=3 - [TRAP1_HUMAN]	TRAP1	52.56	68	1.00202	-	37	29.4125	0.996851	-	38	24.2152	1.00222	-	38	27.1676
P53621	Coatomer subunit alpha GN=COPA PE=1 SV=2 - [COPA_HUMAN]	COPA	48.53	90	0.873636	-	62	32.8287	1.03877	-	67	21.6534	0.837582	-	65	42.8316
P31150	Rab GDP dissociation inhibitor alpha GN=GDI1 PE=1 SV=2 - [GDIA_HUMAN]	GDI1	68.68	85	0.869918	-	36	45.2422	1.01756	-	36	35.1309	0.937288	-	39	33.472
Q08211	ATP-dependent RNA helicase A GN=DHX9 PE=1 SV=4 - [DHX9_HUMAN]	DHX9	42.99	88	0.959367	-	58	28.6144	1.13222	-	62	22.524	1.16861	-	60	26.1171
Q15019	Septin-2 GN=SEPT2 PE=1 SV=1 - [SEPT2_HUMAN]	SEPT2	70.08	67	1.03808	-	35	29.054	1.06243	-	36	25.1228	1.04727	-	37	34.7303
P49748	Very long-chain specific acyl-CoA dehydrogenase, mitochondrial GN=ACADVL PE=1 SV=1 - [ACADV_HUMAN]	ACADVL	58.32	71	1.01596	-	49	39.1292	1.04761	-	55	30.7409	0.966854	-	52	29.8966
P41252	Isoleucine--tRNA ligase, cytoplasmic GN=IARS PE=1 SV=2 - [SYIC_HUMAN]	IARS	46.28	94	0.832952	-	75	38.4589	1.02714	-	79	18.9376	0.898393	-	78	26.3752
P08133	Annexin A6 GN=ANXA6 PE=1 SV=3 - [ANXA6_HUMAN]	ANXA6	63.74	86	1.04903	-	70	29.4439	0.867614	-	72	29.2693	1.04491	-	69	27.8347
P55060	Exportin-2 GN=CSE1L PE=1 SV=3 - [XPO2_HUMAN]	CSE1L	50.77	82	0.781908	-	50	50.3176	1.06271	-	56	35.9772	0.857063	-	51	40.8147
Q99714	3-hydroxyacyl-CoA dehydrogenase type-2 GN=HSD17B10 PE=1 SV=3 - [HCD2_HUMAN]	HSD17B10	95.4	67	0.783996	-	27	28.7078	0.996379	-	28	24.7062	0.898291	-	28	22.6173
Q9BSJ8	Extended synaptotagmin-1 GN=ESYT1 PE=1 SV=1 - [ESYT1_HUMAN]	ESYT1	44.02	66	1.05985	-	36	31.0252	0.922702	-	36	25.1419	1.15162	-	36	21.427
P35527	Keratin, type I cytoskeletal 9 GN=KRT9 PE=1 SV=3 - [K1C9_HUMAN]	KRT9	58.11	66	0.668492	down-regulated	19	41.7647	0.700012	down-regulated	29	31.5397	3.43706	up-regulated	30	60.5487
Q86VP6	Cullin-associated NEDD8-dissociated protein 1 GN=CAND1 PE=1 SV=2 - [CAND1_HUMAN]	CAND1	46.34	92	0.929388	-	65	36.0681	1.04141	-	69	23.5642	0.930076	-	66	30.2822
Q14008	Cytoskeleton-associated protein 5 GN=CKAP5 PE=1 SV=3 - [CKAP5_HUMAN]	CKAP5	35.19	91	1.05184	-	72	35.7453	1.02888	-	73	27.2625	1.12303	-	76	23.8927
P48147	Prolyl endopeptidase GN=PREP PE=1 SV=2 - [PPCE_HUMAN]	PREP	63.38	74	0.838356	-	46	41.5535	1.10518	-	47	22.0227	0.840507	-	43	34.095
Q9UQE7	Structural maintenance of chromosomes protein 3 GN=SMC3 PE=1 SV=2 - [SMC3_HUMAN]	SMC3	43.71	83	1.06585	-	64	31.1984	1.09083	-	66	20.2739	1.22796	-	65	26.3987
P22102	Trifunctional purine biosynthetic protein adenosine-3 GN=GART PE=1 SV=1 - [PUR2_HUMAN]	GART	51.88	73	1.00892	-	49	33.236	0.984194	-	52	26.5541	0.967259	-	52	31.5997
P13797	Plastin-3 GN=PLS3 PE=1 SV=4 - [PLST_HUMAN]	PLS3	70	78	0.929774	-	44	33.6981	1.15199	-	46	19.3582	1.27493	-	47	33.1128
P48643	T-complex protein 1 subunit epsilon GN=CCT5 PE=1 SV=1 - [TCPE_HUMAN]	CCT5	73.57	93	0.962147	-	67	30.3817	1.08981	-	70	16.3424	1.08041	-	69	22.0772
P55786	Puromycin-sensitive aminopeptidase GN=NPEPPS PE=1 SV=2 - [PSA_HUMAN]	NPEPPS	48.64	83	1.01865	-	57	33.4844	1.07038	-	57	26.6935	1.00835	-	56	25.4413
P26639	Threonine--tRNA ligase, cytoplasmic GN=TARS PE=1 SV=3 - [SYTC_HUMAN]	TARS	54.77	80	0.917088	-	55	41.557	1.07467	-	59	28.4152	0.908086	-	57	42.8818
Q15365	Poly(rC)-binding protein 1 GN=PCBP1 PE=1 SV=2 - [PCBP1_HUMAN]	PCBP1	79.78	82	1.16326	-	24	20.9023	1.0149	-	25	28.4944	0.900804	-	25	29.1025
Q12906	Interleukin enhancer-binding factor 3 GN=ILF3 PE=1 SV=3 - [ILF3_HUMAN]	ILF3	48.21	92	1.16637	-	60	29.9806	0.981835	-	61	26.6094	0.985255	-	60	25.1437
P02545	Prelamin-A/C GN=LMNA PE=1 SV=1 - [LMNA_HUMAN]	LMNA	50.75	72	1.07001	-	52	34.587	1.542	up-regulated	53	36.7729	1.9898	up-regulated	53	29.8847
P31943	Heterogeneous nuclear ribonucleoprotein H GN=HNRNPH1 PE=1 SV=4 - [HNRH1_HUMAN]	HNRNPH1	51.89	59	0.951573	-	26	35.9444	0.961101	-	27	16.1849	0.878841	-	27	21.8761
P53618	Coatomer subunit beta GN=COPB1 PE=1 SV=3 - [COPB_HUMAN]	COPB1	53.2	74	0.80067	-	49	49.111	1.00499	-	54	22.1936	0.746333	-	50	44.4014
P33993	DNA replication licensing factor MCM7 GN=MCM7 PE=1 SV=4 - [MCM7_HUMAN]	MCM7	63.56	83	0.983757	-	59	27.2848	0.960898	-	61	23.0875	0.908884	-	60	25.4113
P25705	ATP synthase subunit alpha, mitochondrial GN=ATP5A1 PE=1 SV=1 - [ATPA_HUMAN]	ATP5A1	62.57	68	1.16727	-	41	35.5469	1.15971	-	41	27.0198	1.39645	up-regulated	43	30.4522
Q15084	Protein disulfide-isomerase A6 GN=PDIA6 PE=1 SV=1 - [PDIA6_HUMAN]	PDIA6	51.36	61	1.06645	-	36	49.4262	1.10207	-	37	25.5011	1.13626	-	36	38.5666
P62195	26S protease regulatory subunit 8 GN=PSMC5 PE=1 SV=1 - [PRS8_HUMAN]	PSMC5	73.89	72	0.971489	-	50	32.9192	1.10259	-	50	23.2853	1.16474	-	50	29.6767
Q01518	Adenylyl cyclase-associated protein 1 GN=CAP1 PE=1 SV=5 - [CAP1_HUMAN]	CAP1	49.26	67	0.805587	-	30	53.3988	1.09023	-	32	48.6989	1.07842	-	31	56.4152
Q14566	DNA replication licensing factor MCM6 GN=MCM6 PE=1 SV=1 - [MCM6_HUMAN]	MCM6	53.84	83	1.0092	-	58	28.8492	0.999871	-	58	22.7751	0.874056	-	58	20.1577
P08237	ATP-dependent 6-phosphofructokinase, muscle type GN=PFKM PE=1 SV=2 - [PFKAM_HUMAN]	PFKM	50.9	63	0.928385	-	40	37.3146	1.10026	-	41	32.1434	0.965727	-	40	22.7147
P49321	Nuclear autoantigenic sperm protein GN=NASP PE=1 SV=2 - [NASP_HUMAN]	NASP	56.85	84	1.18769	-	55	30.1032	1.12483	-	57	24.232	1.12241	-	57	20.9904
P30153	Serine/threonine-protein phosphatase 2A 65 kDa regulatory subunit A alpha isoform GN=PPP2R1A PE=1 SV=4 - [2AAA_HUMAN]	PPP2R1A	57.39	78	0.905817	-	37	45.8913	0.993153	-	42	30.4676	0.922128	-	41	31.1145
Q07954	Prolow-density lipoprotein receptor-related protein 1 GN=LRP1 PE=1 SV=2 - [LRP1_HUMAN]	LRP1	15.65	75	0.904233	-	64	29.6311	0.946779	-	66	18.9182	0.826004	-	67	24.5821
P09651	Heterogeneous nuclear ribonucleoprotein A1 GN=HNRNPA1 PE=1 SV=5 - [ROA1_HUMAN]	HNRNPA1	49.46	79	1.00753	-	56	41.4573	0.964904	-	60	27.1868	0.948852	-	60	31.6103
Q92945	Far upstream element-binding protein 2 GN=KHSRP PE=1 SV=4 - [FUBP2_HUMAN]	KHSRP	48.24	85	1.19058	-	55	28.087	1.09231	-	56	24.2172	1.12077	-	55	27.1436
Q7L576	Cytoplasmic FMR1-interacting protein 1 GN=CYFIP1 PE=1 SV=1 - [CYFP1_HUMAN]	CYFIP1	34.72	73	0.794051	-	27	42.0163	0.944	-	27	31.2706	0.777833	-	27	26.0415
Q15393	Splicing factor 3B subunit 3 GN=SF3B3 PE=1 SV=4 - [SF3B3_HUMAN]	SF3B3	35.41	71	0.964841	-	57	30.3814	0.927069	-	55	17.5373	0.929772	-	58	31.5829
P26641	Elongation factor 1-gamma GN=EEF1G PE=1 SV=3 - [EF1G_HUMAN]	EEF1G	54.46	78	0.901077	-	47	40.4958	0.962799	-	48	27.783	1.00814	-	47	30.4992
P22234	Multifunctional protein ADE2 GN=PAICS PE=1 SV=3 - [PUR6_HUMAN]	PAICS	58.82	67	0.973406	-	45	38.6337	1.05765	-	50	24.7761	1.00106	-	51	37.1443
Q8WUM4	Programmed cell death 6-interacting protein GN=PDCD6IP PE=1 SV=1 - [PDC6I_HUMAN]	PDCD6IP	49.31	69	1.01332	-	53	28.2379	1.07138	-	54	24.8236	1.10093	-	52	23.3981
Q9NSE4	Isoleucine--tRNA ligase, mitochondrial GN=IARS2 PE=1 SV=2 - [SYIM_HUMAN]	IARS2	46.25	78	0.985687	-	54	36.8933	1.04427	-	58	28.3174	1.01283	-	55	43.2152
P25205	DNA replication licensing factor MCM3 GN=MCM3 PE=1 SV=3 - [MCM3_HUMAN]	MCM3	48.02	76	1.01367	-	53	42.387	0.839888	-	54	28.6273	0.840395	-	54	37.8559
Q99536	Synaptic vesicle membrane protein VAT-1 homolog GN=VAT1 PE=1 SV=2 - [VAT1_HUMAN]	VAT1	59.29	54	0.900066	-	33	38.2005	1.10007	-	31	34.6391	0.977623	-	32	20.5209
Q8TEX9	Importin-4 GN=IPO4 PE=1 SV=2 - [IPO4_HUMAN]	IPO4	41.72	73	0.694014	down-regulated	33	57.3755	0.917167	-	40	23.8334	0.753549	-	39	37.0808
P54578	Ubiquitin carboxyl-terminal hydrolase 14 GN=USP14 PE=1 SV=3 - [UBP14_HUMAN]	USP14	56.88	65	0.817554	-	37	39.2913	1.01058	-	40	33.6162	0.97187	-	40	29.0466
Q9H4A4	Aminopeptidase B GN=RNPEP PE=1 SV=2 - [AMPB_HUMAN]	RNPEP	60.31	68	0.870189	-	44	29.1003	1.05819	-	48	31.8744	0.843593	-	45	34.0976
P06744	Glucose-6-phosphate isomerase GN=GPI PE=1 SV=4 - [G6PI_HUMAN]	GPI	62.19	78	1.01257	-	51	37.0327	1.06311	-	54	18.8277	1.01103	-	50	39.4956
Q5SW79	Centrosomal protein of 170 kDa GN=CEP170 PE=1 SV=1 - [CE170_HUMAN]	CEP170	38.26	80	0.982079	-	63	33.5411	0.915246	-	65	22.4308	1.06657	-	63	24.2298
P11216	Glycogen phosphorylase, brain form GN=PYGB PE=1 SV=5 - [PYGB_HUMAN]	PYGB	51.72	77	0.946814	-	52	27.8367	1.08304	-	56	27.6892	1.04168	-	53	20.1923
P07951	Tropomyosin beta chain GN=TPM2 PE=1 SV=1 - [TPM2_HUMAN]	TPM2	58.8	81	1.05123	-	10	32.866	1.14199	-	10	19.9157	1.20395	-	10	32.3505
Q14152	Eukaryotic translation initiation factor 3 subunit A GN=EIF3A PE=1 SV=1 - [EIF3A_HUMAN]	EIF3A	35.82	85	1.03248	-	59	22.5031	0.724267	down-regulated	59	22.1353	0.841163	-	60	28.2569
Q7Z4S6	Kinesin-like protein KIF21A GN=KIF21A PE=1 SV=2 - [KI21A_HUMAN]	KIF21A	26.94	65	1.01971	-	54	23.3391	0.778109	-	55	20.7053	0.817301	-	53	25.2516
P12270	Nucleoprotein TPR GN=TPR PE=1 SV=3 - [TPR_HUMAN]	TPR	23.78	73	1.19158	-	59	30.7441	1.01301	-	57	19.4792	1.42096	up-regulated	57	28.3502
Q13561	Dynactin subunit 2 GN=DCTN2 PE=1 SV=4 - [DCTN2_HUMAN]	DCTN2	63.84	58	1.06937	-	36	29.8624	1.05875	-	40	20.648	1.14439	-	38	22.8395
P08865	40S ribosomal protein SA GN=RPSA PE=1 SV=4 - [RSSA_HUMAN]	RPSA	68.81	63	0.93873	-	39	39.662	1.10521	-	40	24.9963	0.908192	-	39	30.5454
Q86UP2	Kinectin GN=KTN1 PE=1 SV=1 - [KTN1_HUMAN]	KTN1	40.16	71	1.19814	-	56	35.2542	0.956482	-	55	27.6806	1.03755	-	56	31.2059
P50454	Serpin H1 GN=SERPINH1 PE=1 SV=2 - [SERPH_HUMAN]	SERPINH1	65.07	70	0.966009	-	45	45.8985	1.02935	-	46	22.8177	0.938574	-	45	44.3684
P35998	26S protease regulatory subunit 7 GN=PSMC2 PE=1 SV=3 - [PRS7_HUMAN]	PSMC2	57.97	62	0.967964	-	40	27.3601	1.0729	-	41	32.5035	1.04698	-	42	16.6458
P09936	Ubiquitin carboxyl-terminal hydrolase isozyme L1 GN=UCHL1 PE=1 SV=2 - [UCHL1_HUMAN]	UCHL1	90.58	78	1.14741	-	45	28.6243	1.19532	-	48	27.0253	1.14475	-	49	41.6437
P17980	26S protease regulatory subunit 6A GN=PSMC3 PE=1 SV=3 - [PRS6A_HUMAN]	PSMC3	66.97	74	0.974758	-	51	37.9393	1.00319	-	53	27.8026	0.991686	-	55	24.8004
P11940	Polyadenylate-binding protein 1 GN=PABPC1 PE=1 SV=2 - [PABP1_HUMAN]	PABPC1	40.09	64	1.05997	-	32	36.5778	0.993585	-	32	26.506	1.04707	-	33	27.2023
Q01995	Transgelin GN=TAGLN PE=1 SV=4 - [TAGL_HUMAN]	TAGLN	89.55	77	0.998654	-	61	30.2269	1.07637	-	62	24.0114	1.12282	-	60	31.9772
Q00341	Vigilin GN=HDLBP PE=1 SV=2 - [VIGLN_HUMAN]	HDLBP	46.14	76	1.06612	-	56	30.4207	1.04615	-	56	19.9422	1.03166	-	54	24.6632
Q14194	Dihydropyrimidinase-related protein 1 GN=CRMP1 PE=1 SV=1 - [DPYL1_HUMAN]	CRMP1	66.43	62	0.958267	-	36	45.1493	1.00584	-	39	25.7605	0.891344	-	35	29.4823
O43175	D-3-phosphoglycerate dehydrogenase GN=PHGDH PE=1 SV=4 - [SERA_HUMAN]	PHGDH	52.53	59	1.02958	-	37	35.6051	0.993719	-	41	34.3576	1.08247	-	40	36.0349
P63010	AP-2 complex subunit beta GN=AP2B1 PE=1 SV=1 - [AP2B1_HUMAN]	AP2B1	43.22	66	0.933606	-	17	20.2243	1.01583	-	17	21.2668	0.99344	-	17	17.8423
P18669	Phosphoglycerate mutase 1 GN=PGAM1 PE=1 SV=2 - [PGAM1_HUMAN]	PGAM1	82.28	73	1.12864	-	33	44.4466	1.20659	-	31	30.7609	1.04737	-	35	44.4115
Q58FF6	Putative heat shock protein HSP 90-beta 4 GN=HSP90AB4P PE=5 SV=1 - [H90B4_HUMAN]	HSP90AB4P	15.25	67	1.28873	-	2	32.1392	1.06179	-	3	5.50078	1.15116	-	2	29.1905
Q96AC1	Fermitin family homolog 2 GN=FERMT2 PE=1 SV=1 - [FERM2_HUMAN]	FERMT2	45	74	0.859275	-	50	36.0967	1.06369	-	52	24.3117	0.926035	-	51	38.1891
P48735	Isocitrate dehydrogenase [NADP], mitochondrial GN=IDH2 PE=1 SV=2 - [IDHP_HUMAN]	IDH2	52.21	61	0.857743	-	46	28.4718	1.07478	-	46	25.4273	0.937267	-	46	28.3839
P51659	Peroxisomal multifunctional enzyme type 2 GN=HSD17B4 PE=1 SV=3 - [DHB4_HUMAN]	HSD17B4	62.77	69	1.04003	-	46	31.3902	1.12074	-	46	16.526	1.3169	-	44	19.1372
Q04917	14-3-3 protein eta GN=YWHAH PE=1 SV=4 - [1433F_HUMAN]	YWHAH	61.79	78	0.920019	-	37	54.7875	1.01593	-	38	36.8776	1.02601	-	37	44.9314
Q02790	Peptidyl-prolyl cis-trans isomerase FKBP4 GN=FKBP4 PE=1 SV=3 - [FKBP4_HUMAN]	FKBP4	76.47	69	0.971997	-	51	31.7387	1.04863	-	51	25.8724	0.955253	-	49	27.2437
Q9HAV4	Exportin-5 GN=XPO5 PE=1 SV=1 - [XPO5_HUMAN]	XPO5	36.96	63	0.805447	-	48	42.9499	1.01945	-	49	24.2873	0.787874	-	49	31.5229
P38606	V-type proton ATPase catalytic subunit A GN=ATP6V1A PE=1 SV=2 - [VATA_HUMAN]	ATP6V1A	58.18	68	0.991549	-	43	29.6826	1.17052	-	43	21.0668	1.18049	-	42	23.2151
Q96QK1	Vacuolar protein sorting-associated protein 35 GN=VPS35 PE=1 SV=2 - [VPS35_HUMAN]	VPS35	52.76	65	0.734378	-	34	43.4002	1.02459	-	38	19.2038	0.846382	-	33	39.3108
O00571	ATP-dependent RNA helicase DDX3X GN=DDX3X PE=1 SV=3 - [DDX3X_HUMAN]	DDX3X	56.04	74	0.921886	-	46	32.4655	0.970432	-	48	16.2302	0.905171	-	47	27.8022
P00338	L-lactate dehydrogenase A chain GN=LDHA PE=1 SV=2 - [LDHA_HUMAN]	LDHA	67.77	75	0.972556	-	52	31.8282	1.08833	-	54	18.7316	0.991106	-	53	36.6847
O43390	Heterogeneous nuclear ribonucleoprotein R GN=HNRNPR PE=1 SV=1 - [HNRPR_HUMAN]	HNRNPR	50.87	65	0.965118	-	35	35.6901	0.934475	-	37	28.5677	0.919846	-	37	30.9826
P06753	Tropomyosin alpha-3 chain GN=TPM3 PE=1 SV=2 - [TPM3_HUMAN]	TPM3	52.98	78	1.17884	-	16	28.2703	1.28721	up-regulated	16	20.1167	1.52557	up-regulated	16	18.739
Q14240	Eukaryotic initiation factor 4A-II GN=EIF4A2 PE=1 SV=2 - [IF4A2_HUMAN]	EIF4A2	47.17	68	0.903846	-	8	12.7167	0.937938	-	8	25.5555	0.932904	-	7	17.128
P23396	40S ribosomal protein S3 GN=RPS3 PE=1 SV=2 - [RS3_HUMAN]	RPS3	79.42	68	0.989143	-	52	26.6544	1.06286	-	52	20.0237	1.02679	-	52	29.4995
Q9UQ80	Proliferation-associated protein 2G4 GN=PA2G4 PE=1 SV=3 - [PA2G4_HUMAN]	PA2G4	76.65	69	0.859768	-	55	42.725	1.03352	-	55	32.8471	1.01458	-	54	30.3823
O75083	WD repeat-containing protein 1 GN=WDR1 PE=1 SV=4 - [WDR1_HUMAN]	WDR1	59.57	65	0.947908	-	46	39.9242	1.10403	-	50	31.733	1.05165	-	50	33.8478
P62701	40S ribosomal protein S4, X isoform GN=RPS4X PE=1 SV=2 - [RS4X_HUMAN]	RPS4X	59.32	57	0.85149	-	38	53.3997	0.943528	-	40	32.8285	0.91983	-	38	42.7062
P19338	Nucleolin GN=NCL PE=1 SV=3 - [NUCL_HUMAN]	NCL	35.35	69	0.99371	-	56	39.519	0.759364	down-regulated	54	28.3681	0.806455	-	54	35.1274
O60282	Kinesin heavy chain isoform 5C GN=KIF5C PE=1 SV=1 - [KIF5C_HUMAN]	KIF5C	51.52	67	1.06341	-	41	21.3109	0.99077	-	43	18.4634	1.05941	-	42	22.1853
P47897	Glutamine--tRNA ligase GN=QARS PE=1 SV=1 - [SYQ_HUMAN]	QARS	62.06	70	0.896201	-	50	29.7212	0.987707	-	50	20.7923	0.931659	-	49	18.8195
Q96AY3	Peptidyl-prolyl cis-trans isomerase FKBP10 GN=FKBP10 PE=1 SV=1 - [FKB10_HUMAN]	FKBP10	46.56	63	1.04549	-	52	23.1271	1.05717	-	53	23.2793	1.14233	-	53	27.2773
Q8N163	Cell cycle and apoptosis regulator protein 2 GN=CCAR2 PE=1 SV=2 - [CCAR2_HUMAN]	CCAR2	43.01	59	0.96739	-	33	36.4109	1.01183	-	36	24.2713	0.932957	-	34	22.2827
P10253	Lysosomal alpha-glucosidase GN=GAA PE=1 SV=4 - [LYAG_HUMAN]	GAA	33.82	60	0.978897	-	35	33.9913	1.08603	-	36	26.2237	0.923852	-	35	33.9414
P62333	26S protease regulatory subunit 10B GN=PSMC6 PE=1 SV=1 - [PRS10_HUMAN]	PSMC6	65.55	67	1.02955	-	47	25.889	1.04823	-	51	20.2518	1.08111	-	51	19.383
P28838	Cytosol aminopeptidase GN=LAP3 PE=1 SV=3 - [AMPL_HUMAN]	LAP3	63.01	59	0.943254	-	50	32.1015	1.05129	-	52	20.685	1.08018	-	51	27.8615
P35221	Catenin alpha-1 GN=CTNNA1 PE=1 SV=1 - [CTNA1_HUMAN]	CTNNA1	52.65	58	1	-	33	38.4879	1.06528	-	34	17.6005	1.01798	-	35	20.0606
P05023	Sodium/potassium-transporting ATPase subunit alpha-1 GN=ATP1A1 PE=1 SV=1 - [AT1A1_HUMAN]	ATP1A1	31.67	61	0.888425	-	28	22.8697	0.97781	-	29	17.8558	1.03306	-	28	25.053
Q10567	AP-1 complex subunit beta-1 GN=AP1B1 PE=1 SV=2 - [AP1B1_HUMAN]	AP1B1	40.46	63	1.03234	-	17	39.4001	1.02486	-	17	18.7097	1.00368	-	17	23.0017
P46777	60S ribosomal protein L5 GN=RPL5 PE=1 SV=3 - [RL5_HUMAN]	RPL5	52.19	66	1.01074	-	57	31.0436	0.976924	-	57	19.4112	1.00329	-	55	33.9568
P14868	Aspartate--tRNA ligase, cytoplasmic GN=DARS PE=1 SV=2 - [SYDC_HUMAN]	DARS	67.07	66	0.894391	-	45	33.8013	1.03942	-	45	24.1795	0.815162	-	45	30.1299
P63244	Guanine nucleotide-binding protein subunit beta-2-like 1 GN=GNB2L1 PE=1 SV=3 - [GBLP_HUMAN]	GNB2L1	72.56	56	0.651124	down-regulated	32	54.3387	1.05602	-	33	40.8255	0.76129	-	31	39.651
Q99798	Aconitate hydratase, mitochondrial GN=ACO2 PE=1 SV=2 - [ACON_HUMAN]	ACO2	41.54	57	0.902103	-	42	32.2583	1.01361	-	41	25.6684	1.03493	-	42	22.6017
Q96N67	Dedicator of cytokinesis protein 7 GN=DOCK7 PE=1 SV=4 - [DOCK7_HUMAN]	DOCK7	29.25	69	0.910635	-	47	30.33	0.96249	-	52	23.8028	0.871043	-	47	21.6503
Q9Y3I0	tRNA-splicing ligase RtcB homolog GN=RTCB PE=1 SV=1 - [RTCB_HUMAN]	RTCB	64.16	65	1.01948	-	48	37.7538	1.05582	-	53	30.6592	1.03464	-	52	34.123
P48681	Nestin GN=NES PE=1 SV=2 - [NEST_HUMAN]	NES	33.74	68	0.96038	-	58	24.1696	1.0983	-	58	23.8444	1.0527	-	58	18.982
P12268	Inosine-5'-monophosphate dehydrogenase 2 GN=IMPDH2 PE=1 SV=2 - [IMDH2_HUMAN]	IMPDH2	56.81	56	0.992829	-	39	37.0666	1.04773	-	39	25.068	1.22325	-	39	29.1495
P46459	Vesicle-fusing ATPase GN=NSF PE=1 SV=3 - [NSF_HUMAN]	NSF	53.49	57	0.990094	-	43	26.367	1.00928	-	43	18.0536	0.958972	-	42	24.3392
O43776	Asparagine--tRNA ligase, cytoplasmic GN=NARS PE=1 SV=1 - [SYNC_HUMAN]	NARS	46.9	65	0.970836	-	48	40.7295	1.08113	-	47	34.8202	1.04519	-	47	34.5873
P29144	Tripeptidyl-peptidase 2 GN=TPP2 PE=1 SV=4 - [TPP2_HUMAN]	TPP2	46.28	62	0.909789	-	48	36.1781	1.09453	-	49	21.7474	1.09439	-	47	28.6979
P26599	Polypyrimidine tract-binding protein 1 GN=PTBP1 PE=1 SV=1 - [PTBP1_HUMAN]	PTBP1	56.87	52	1.22709	-	21	73.3569	0.910711	-	23	56.2634	0.835532	-	22	45.9201
Q15029	116 kDa U5 small nuclear ribonucleoprotein component GN=EFTUD2 PE=1 SV=1 - [U5S1_HUMAN]	EFTUD2	46.81	63	0.96773	-	41	39.9211	0.775973	-	40	23.5071	0.964376	-	40	25.005
P16152	Carbonyl reductase [NADPH] 1 GN=CBR1 PE=1 SV=3 - [CBR1_HUMAN]	CBR1	78.34	52	0.960538	-	25	22.0676	1.1511	-	29	25.5666	1.02458	-	27	25.8519
O00232	26S proteasome non-ATPase regulatory subunit 12 GN=PSMD12 PE=1 SV=3 - [PSD12_HUMAN]	PSMD12	51.97	60	0.872227	-	39	21.3072	1.01827	-	42	18.684	0.866162	-	41	27.4799
Q9UNM6	26S proteasome non-ATPase regulatory subunit 13 GN=PSMD13 PE=1 SV=2 - [PSD13_HUMAN]	PSMD13	72.07	59	0.894637	-	36	56.3942	1.1257	-	35	25.858	0.920282	-	35	35.8814
Q15366	Poly(rC)-binding protein 2 GN=PCBP2 PE=1 SV=1 - [PCBP2_HUMAN]	PCBP2	76.16	56	1.01559	-	13	30.8933	1.08458	-	17	39.286	0.842746	-	16	21.0181
Q14247	Src substrate cortactin GN=CTTN PE=1 SV=2 - [SRC8_HUMAN]	CTTN	46	61	1.23213	-	50	36.9739	1.02806	-	50	36.1532	1.22544	-	49	30.6535
P42765	3-ketoacyl-CoA thiolase, mitochondrial GN=ACAA2 PE=1 SV=2 - [THIM_HUMAN]	ACAA2	64.74	57	1.03191	-	34	30.0625	0.965898	-	36	36.8522	0.98247	-	37	19.1904
P45974	Ubiquitin carboxyl-terminal hydrolase 5 GN=USP5 PE=1 SV=2 - [UBP5_HUMAN]	USP5	56.64	65	1.03693	-	40	27.8236	1.0013	-	40	23.0551	0.920733	-	40	19.2466
Q99497	Protein deglycase DJ-1 GN=PARK7 PE=1 SV=2 - [PARK7_HUMAN]	PARK7	89.42	63	1.03096	-	39	26.4255	1.05045	-	42	14.839	1.09511	-	42	21.1048
O00231	26S proteasome non-ATPase regulatory subunit 11 GN=PSMD11 PE=1 SV=3 - [PSD11_HUMAN]	PSMD11	58.06	60	1.08893	-	35	29.7706	1.07211	-	36	18.2006	1.1147	-	35	32.5818
P52272	Heterogeneous nuclear ribonucleoprotein M GN=HNRNPM PE=1 SV=3 - [HNRPM_HUMAN]	HNRNPM	50.96	72	1.07117	-	66	25.4605	0.971986	-	67	26.0608	1.03035	-	67	26.9781
P26038	Moesin GN=MSN PE=1 SV=3 - [MOES_HUMAN]	MSN	63.08	73	1.01336	-	38	28.0655	1.08238	-	39	36.105	1.13837	-	39	29.0055
P11137	Microtubule-associated protein 2 GN=MAP2 PE=1 SV=4 - [MTAP2_HUMAN]	MAP2	29.67	61	1.06415	-	55	24.6791	0.962124	-	55	25.3069	0.942066	-	56	27.611
P61158	Actin-related protein 3 GN=ACTR3 PE=1 SV=3 - [ARP3_HUMAN]	ACTR3	58.13	57	0.922671	-	34	43.5517	1.08746	-	35	28.0427	1.05045	-	34	25.0232
P43686	26S protease regulatory subunit 6B GN=PSMC4 PE=1 SV=2 - [PRS6B_HUMAN]	PSMC4	84.69	62	1.09332	-	40	29.7474	1.00676	-	42	35.7339	1.14998	-	40	24.5021
Q9UBT2	SUMO-activating enzyme subunit 2 GN=UBA2 PE=1 SV=2 - [SAE2_HUMAN]	UBA2	46.56	57	1.02534	-	34	31.3173	1.07601	-	37	33.4703	0.951062	-	35	27.5693
Q15046	Lysine--tRNA ligase GN=KARS PE=1 SV=3 - [SYK_HUMAN]	KARS	48.41	65	0.947613	-	53	27.059	1.04723	-	55	17.9815	1.0223	-	55	25.3876
Q9NTJ3	Structural maintenance of chromosomes protein 4 GN=SMC4 PE=1 SV=2 - [SMC4_HUMAN]	SMC4	36.65	56	1.04475	-	45	19.9351	0.992871	-	44	24.2041	1.12313	-	45	22.7757
P15311	Ezrin GN=EZR PE=1 SV=4 - [EZRI_HUMAN]	EZR	59.22	72	1.23298	-	27	26.6542	1.09989	-	30	25.9465	1.09368	-	28	33.1482
O75874	Isocitrate dehydrogenase [NADP] cytoplasmic GN=IDH1 PE=1 SV=2 - [IDHC_HUMAN]	IDH1	58.94	54	0.97086	-	42	33.85	1.1158	-	42	25.1535	1.08079	-	42	20.7257
P52209	6-phosphogluconate dehydrogenase, decarboxylating GN=PGD PE=1 SV=3 - [6PGD_HUMAN]	PGD	65.84	62	0.875645	-	43	39.5468	1.12762	-	44	30.1798	1.05832	-	43	37.5777
P16949	Stathmin GN=STMN1 PE=1 SV=3 - [STMN1_HUMAN]	STMN1	69.8	63	0.939507	-	30	82.1359	0.938677	-	32	30.7727	1.02586	-	32	28.734
O60568	Procollagen-lysine,2-oxoglutarate 5-dioxygenase 3 GN=PLOD3 PE=1 SV=1 - [PLOD3_HUMAN]	PLOD3	41.73	53	0.924997	-	33	31.7877	1.11455	-	33	19.469	1.19862	-	33	19.4627
Q9Y224	UPF0568 protein C14orf166 GN=C14orf166 PE=1 SV=1 - [CN166_HUMAN]	C14orf166	69.67	46	1.01205	-	32	22.2781	1.01415	-	32	29.6388	0.998265	-	31	30.1151
Q13263	Transcription intermediary factor 1-beta GN=TRIM28 PE=1 SV=5 - [TIF1B_HUMAN]	TRIM28	42.99	68	0.961261	-	49	27.7104	1.0266	-	50	21.8397	0.987548	-	50	32.6819
Q15417	Calponin-3 GN=CNN3 PE=1 SV=1 - [CNN3_HUMAN]	CNN3	60.18	57	0.976168	-	33	36.9993	0.881764	-	36	28.2611	0.823841	-	35	46.4267
Q9Y2L1	Exosome complex exonuclease RRP44 GN=DIS3 PE=1 SV=2 - [RRP44_HUMAN]	DIS3	40.92	46	0.957475	-	32	31.0953	1.00182	-	33	21.9316	1.04048	-	32	24.983
P07954	Fumarate hydratase, mitochondrial GN=FH PE=1 SV=3 - [FUMH_HUMAN]	FH	52.55	60	1.18175	-	31	27.2744	1.12823	-	33	14.9648	1.12423	-	31	27.5787
O14980	Exportin-1 GN=XPO1 PE=1 SV=1 - [XPO1_HUMAN]	XPO1	40.34	71	0.776722	-	55	43.5812	0.994286	-	58	22.291	0.769326	-	56	28.2975
P46379	Large proline-rich protein BAG6 GN=BAG6 PE=1 SV=2 - [BAG6_HUMAN]	BAG6	25.97	51	1.02311	-	32	30.5424	0.916055	-	30	22.0994	0.963123	-	30	32.8604
Q9C0C2	182 kDa tankyrase-1-binding protein GN=TNKS1BP1 PE=1 SV=4 - [TB182_HUMAN]	TNKS1BP1	33.95	57	1.12255	-	39	25.2973	1.02481	-	41	29.0668	1.1512	-	41	23.7479
Q6P2Q9	Pre-mRNA-processing-splicing factor 8 GN=PRPF8 PE=1 SV=2 - [PRP8_HUMAN]	PRPF8	26.38	64	0.844999	-	52	34.9399	0.765317	-	52	23.7175	0.89103	-	53	27.9341
P09211	Glutathione S-transferase P GN=GSTP1 PE=1 SV=2 - [GSTP1_HUMAN]	GSTP1	83.81	62	0.812584	-	36	29.0942	0.979206	-	34	29.4466	0.822644	-	34	37.153
O00148	ATP-dependent RNA helicase DDX39A GN=DDX39A PE=1 SV=2 - [DX39A_HUMAN]	DDX39A	63.47	63	0.787927	-	14	14.5255	0.987851	-	15	16.2547	0.852858	-	13	15.3923
P09960	Leukotriene A-4 hydrolase GN=LTA4H PE=1 SV=2 - [LKHA4_HUMAN]	LTA4H	56.79	59	0.960335	-	36	29.57	1.09113	-	40	24.6878	0.96503	-	39	39.1458
Q9UHB9	Signal recognition particle subunit SRP68 GN=SRP68 PE=1 SV=2 - [SRP68_HUMAN]	SRP68	57.1	56	0.994963	-	42	37.1547	0.929749	-	41	23.1519	0.913045	-	42	40.3503
Q96AE4	Far upstream element-binding protein 1 GN=FUBP1 PE=1 SV=3 - [FUBP1_HUMAN]	FUBP1	51.24	70	1.07411	-	45	30.9934	1.01964	-	45	26.6361	1.13625	-	43	33.9247
P12004	Proliferating cell nuclear antigen GN=PCNA PE=1 SV=1 - [PCNA_HUMAN]	PCNA	70.11	46	0.822815	-	20	28.6576	1.00847	-	20	21.3595	0.848344	-	22	30.7503
P62191	26S protease regulatory subunit 4 GN=PSMC1 PE=1 SV=1 - [PRS4_HUMAN]	PSMC1	64.09	66	0.953641	-	40	24.5524	1.01293	-	41	21.8224	0.990496	-	42	29.5903
Q15149	Plectin GN=PLEC PE=1 SV=3 - [PLEC_HUMAN]	PLEC	18.34	81	0.974137	-	58	22.1434	1.16052	-	60	22.0816	1.12811	-	60	31.2281
P35222	Catenin beta-1 GN=CTNNB1 PE=1 SV=1 - [CTNB1_HUMAN]	CTNNB1	48.91	52	1.0413	-	29	22.8517	0.950545	-	30	24.2162	1.02873	-	30	23.8856
O43143	Pre-mRNA-splicing factor ATP-dependent RNA helicase DHX15 GN=DHX15 PE=1 SV=2 - [DHX15_HUMAN]	DHX15	43.27	68	0.815214	-	46	40.885	1.00897	-	50	21.0549	0.902407	-	46	43.3679
P35237	Serpin B6 GN=SERPINB6 PE=1 SV=3 - [SPB6_HUMAN]	SERPINB6	59.84	47	0.995118	-	27	46.4384	1.09076	-	25	21.1547	0.955406	-	26	28.452
Q9NY33	Dipeptidyl peptidase 3 GN=DPP3 PE=1 SV=2 - [DPP3_HUMAN]	DPP3	57.94	49	0.871432	-	33	47.573	1.07537	-	38	20.0778	0.937865	-	37	35.6273
P35241	Radixin GN=RDX PE=1 SV=1 - [RADI_HUMAN]	RDX	57.29	66	1.11819	-	31	33.2253	1.04627	-	31	23.4349	1.40926	up-regulated	30	21.2869
P61247	40S ribosomal protein S3a GN=RPS3A PE=1 SV=2 - [RS3A_HUMAN]	RPS3A	67.05	63	1.00076	-	50	30.2667	0.958617	-	53	17.4221	1.05466	-	53	31.2463
Q07866	Kinesin light chain 1 GN=KLC1 PE=1 SV=2 - [KLC1_HUMAN]	KLC1	48.52	51	1.11904	-	32	18.3464	1.13106	-	32	20.3397	1.15066	-	32	30.5853
P36871	Phosphoglucomutase-1 GN=PGM1 PE=1 SV=3 - [PGM1_HUMAN]	PGM1	61.21	51	1.09654	-	29	28.1002	1.18621	-	31	21.679	1.03263	-	30	29.1163
Q13177	Serine/threonine-protein kinase PAK 2 GN=PAK2 PE=1 SV=3 - [PAK2_HUMAN]	PAK2	60.69	56	0.988628	-	22	30.7797	1.02901	-	24	35.7376	0.986597	-	22	26.1558
O60313	Dynamin-like 120 kDa protein, mitochondrial GN=OPA1 PE=1 SV=3 - [OPA1_HUMAN]	OPA1	42.29	51	1.06486	-	39	23.5277	1.02652	-	40	17.9627	0.961524	-	39	18.3964
P43246	DNA mismatch repair protein Msh2 GN=MSH2 PE=1 SV=1 - [MSH2_HUMAN]	MSH2	43.47	57	0.957926	-	33	28.1867	0.994168	-	35	18.5159	0.972227	-	34	24.5299
Q9Y262	Eukaryotic translation initiation factor 3 subunit L GN=EIF3L PE=1 SV=1 - [EIF3L_HUMAN]	EIF3L	48.94	48	0.827113	-	36	47.0181	0.711911	down-regulated	36	29.9522	0.756575	-	37	30.6881
P41250	Glycine--tRNA ligase GN=GARS PE=1 SV=3 - [SYG_HUMAN]	GARS	46.14	63	0.853755	-	47	43.6457	1.06036	-	48	26.9565	0.998862	-	45	21.8236
Q13308	Inactive tyrosine-protein kinase 7 GN=PTK7 PE=1 SV=2 - [PTK7_HUMAN]	PTK7	31.03	40	1.01052	-	29	26.7672	1.1079	-	31	19.0213	0.936029	-	29	34.1387
P05198	Eukaryotic translation initiation factor 2 subunit 1 GN=EIF2S1 PE=1 SV=3 - [IF2A_HUMAN]	EIF2S1	69.84	53	1.09146	-	33	46.1526	1.06376	-	34	26.0124	1.12922	-	36	33.8363
Q05193	Dynamin-1 GN=DNM1 PE=1 SV=2 - [DYN1_HUMAN]	DNM1	39.47	52	1.03203	-	26	25.7011	1.06866	-	27	22.1931	1.04051	-	28	23.6791
P54886	Delta-1-pyrroline-5-carboxylate synthase GN=ALDH18A1 PE=1 SV=2 - [P5CS_HUMAN]	ALDH18A1	45.03	53	0.943855	-	39	39.4732	1.03462	-	39	17.1607	1.03162	-	40	25.2632
Q16851	UTP--glucose-1-phosphate uridylyltransferase GN=UGP2 PE=1 SV=5 - [UGPA_HUMAN]	UGP2	60.63	56	0.959292	-	45	36.093	1.07912	-	46	19.7892	1.07809	-	45	23.9252
Q9Y678	Coatomer subunit gamma-1 GN=COPG1 PE=1 SV=1 - [COPG1_HUMAN]	COPG1	43.71	54	0.928733	-	35	32.8095	1.01747	-	37	19.1037	0.830846	-	34	22.6038
P00505	Aspartate aminotransferase, mitochondrial GN=GOT2 PE=1 SV=3 - [AATM_HUMAN]	GOT2	63.26	64	1.06358	-	48	31.282	1.05756	-	52	29.437	0.917212	-	51	20.5
O95347	Structural maintenance of chromosomes protein 2 GN=SMC2 PE=1 SV=2 - [SMC2_HUMAN]	SMC2	26.73	50	1.08543	-	45	19.8174	1.0028	-	45	14.3577	1.11364	-	46	17.9239
Q04637	Eukaryotic translation initiation factor 4 gamma 1 GN=EIF4G1 PE=1 SV=4 - [IF4G1_HUMAN]	EIF4G1	27.77	62	0.91744	-	45	37.8719	0.884288	-	45	23.5559	0.920285	-	44	30.1968
P27694	Replication protein A 70 kDa DNA-binding subunit GN=RPA1 PE=1 SV=2 - [RFA1_HUMAN]	RPA1	41.4	43	0.94053	-	32	39.6933	1.07761	-	33	34.2971	1.03526	-	32	21.3789
P36578	60S ribosomal protein L4 GN=RPL4 PE=1 SV=5 - [RL4_HUMAN]	RPL4	50.59	63	1.07819	-	48	31.0866	1.01237	-	50	24.5215	1.03588	-	49	33.7718
Q9BXJ9	N-alpha-acetyltransferase 15, NatA auxiliary subunit GN=NAA15 PE=1 SV=1 - [NAA15_HUMAN]	NAA15	44.8	60	0.848931	-	35	25.7127	1.00516	-	37	24.534	0.921369	-	37	15.6854
P14314	Glucosidase 2 subunit beta GN=PRKCSH PE=1 SV=2 - [GLU2B_HUMAN]	PRKCSH	39.02	62	0.888919	-	49	55.8107	1.16667	-	49	28.379	1.02185	-	49	37.4462
O60664	Perilipin-3 GN=PLIN3 PE=1 SV=3 - [PLIN3_HUMAN]	PLIN3	65.9	44	1.10838	-	28	50.4895	1.13779	-	29	26.7296	1.24736	-	28	20.1176
P60660	Myosin light polypeptide 6 GN=MYL6 PE=1 SV=2 - [MYL6_HUMAN]	MYL6	88.74	39	1.14751	-	16	39.1773	1.09241	-	17	38.9001	1.11331	-	17	38.1625
Q12888	Tumor suppressor p53-binding protein 1 GN=TP53BP1 PE=1 SV=2 - [TP53B_HUMAN]	TP53BP1	29.36	56	1.00339	-	38	23.2925	0.785731	-	42	33.0921	0.866135	-	40	25.1352
O00429	Dynamin-1-like protein GN=DNM1L PE=1 SV=2 - [DNM1L_HUMAN]	DNM1L	64.67	61	1.08698	-	37	38.7085	1.08725	-	39	21.3817	1.03407	-	38	30.5822
Q15021	Condensin complex subunit 1 GN=NCAPD2 PE=1 SV=3 - [CND1_HUMAN]	NCAPD2	32.41	56	0.84458	-	41	37.2866	0.916105	-	45	17.5047	0.859279	-	44	31.8656
P21281	V-type proton ATPase subunit B, brain isoform GN=ATP6V1B2 PE=1 SV=3 - [VATB2_HUMAN]	ATP6V1B2	59.88	45	1.0276	-	24	41.6735	1.12208	-	27	31.3535	1.13658	-	27	29.4497
Q14683	Structural maintenance of chromosomes protein 1A GN=SMC1A PE=1 SV=2 - [SMC1A_HUMAN]	SMC1A	40.71	62	1.05593	-	52	27.2343	0.928138	-	55	18.7326	1.0167	-	53	24.5651
Q9UJU6	Drebrin-like protein GN=DBNL PE=1 SV=1 - [DBNL_HUMAN]	DBNL	49.53	50	1.08673	-	38	34.6736	1.11893	-	39	28.5852	1.06293	-	39	29.8245
Q9NR30	Nucleolar RNA helicase 2 GN=DDX21 PE=1 SV=5 - [DDX21_HUMAN]	DDX21	44.57	47	0.91526	-	34	17.8479	0.858916	-	36	20.2477	1.0305	-	33	26.2216
O75390	Citrate synthase, mitochondrial GN=CS PE=1 SV=2 - [CISY_HUMAN]	CS	60.09	60	0.973863	-	39	30.0568	1.10991	-	41	17.1979	0.949486	-	39	21.9866
Q08J23	tRNA (cytosine(34)-C(5))-methyltransferase GN=NSUN2 PE=1 SV=2 - [NSUN2_HUMAN]	NSUN2	50.07	51	0.932231	-	35	40.1784	0.985594	-	38	18.8282	0.90063	-	36	31.0936
Q13310	Polyadenylate-binding protein 4 GN=PABPC4 PE=1 SV=1 - [PABP4_HUMAN]	PABPC4	38.98	51	1.00541	-	20	28.2419	1.04335	-	21	19.8561	1.03383	-	21	22.8606
Q5VYK3	Proteasome-associated protein ECM29 homolog GN=ECM29 PE=1 SV=2 - [ECM29_HUMAN]	ECM29	29.21	54	1.10245	-	33	26.3208	0.985856	-	35	18.645	1.05522	-	35	31.1952
O00159	Unconventional myosin-Ic GN=MYO1C PE=1 SV=4 - [MYO1C_HUMAN]	MYO1C	36.31	46	0.887259	-	30	49.805	1.0926	-	32	26.3245	0.755847	-	30	39.522
P32119	Peroxiredoxin-2 GN=PRDX2 PE=1 SV=5 - [PRDX2_HUMAN]	PRDX2	68.69	58	1.16405	-	39	36.3097	1.11898	-	39	25.071	1.07564	-	38	42.2277
Q93008	Probable ubiquitin carboxyl-terminal hydrolase FAF-X GN=USP9X PE=1 SV=3 - [USP9X_HUMAN]	USP9X	18.99	54	0.911395	-	42	29.1945	0.951409	-	42	24.8798	1.04419	-	43	24.1897
P30050	60S ribosomal protein L12 GN=RPL12 PE=1 SV=1 - [RL12_HUMAN]	RPL12	63.64	40	0.790746	-	29	59.3092	1.10961	-	29	25.1062	1.02794	-	30	43.4639
P13489	Ribonuclease inhibitor GN=RNH1 PE=1 SV=2 - [RINI_HUMAN]	RNH1	65.08	38	0.677869	down-regulated	20	79.729	1.27791	-	23	27.1603	0.770625	-	22	61.2567
P00367	Glutamate dehydrogenase 1, mitochondrial GN=GLUD1 PE=1 SV=2 - [DHE3_HUMAN]	GLUD1	62.72	53	0.839671	-	42	42.1884	0.930945	-	43	28.4962	0.965355	-	42	35.8765
O95757	Heat shock 70 kDa protein 4L GN=HSPA4L PE=1 SV=3 - [HS74L_HUMAN]	HSPA4L	43.38	45	1.01462	-	24	33.05	1.06571	-	24	25.4502	0.941183	-	24	41.2368
P55084	Trifunctional enzyme subunit beta, mitochondrial GN=HADHB PE=1 SV=3 - [ECHB_HUMAN]	HADHB	54.85	55	0.964003	-	40	33.2289	1.098	-	41	26.3736	1.0427	-	38	26.2757
P33992	DNA replication licensing factor MCM5 GN=MCM5 PE=1 SV=5 - [MCM5_HUMAN]	MCM5	40.74	53	0.953697	-	45	27.44	0.771063	-	46	24.4477	0.812882	-	46	31.4722
Q92900	Regulator of nonsense transcripts 1 GN=UPF1 PE=1 SV=2 - [RENT1_HUMAN]	UPF1	37.64	56	0.946248	-	46	25.3644	0.921399	-	47	20.5875	0.986095	-	47	22.1431
O00154	Cytosolic acyl coenzyme A thioester hydrolase GN=ACOT7 PE=1 SV=3 - [BACH_HUMAN]	ACOT7	54.74	42	0.972558	-	30	42.7535	1.06731	-	32	24.1875	1.00968	-	31	36.5379
P23368	NAD-dependent malic enzyme, mitochondrial GN=ME2 PE=1 SV=1 - [MAOM_HUMAN]	ME2	55.82	49	0.964592	-	34	36.8086	1.05525	-	37	22.8214	1.01048	-	36	30.7128
O60701	UDP-glucose 6-dehydrogenase GN=UGDH PE=1 SV=1 - [UGDH_HUMAN]	UGDH	56.88	52	0.94884	-	40	53.1924	1.04244	-	38	18.1294	0.99596	-	38	38.162
P06899	Histone H2B type 1-J GN=HIST1H2BJ PE=1 SV=3 - [H2B1J_HUMAN]	HIST1H2BJ	47.62	41	1.0891	-	5	12.5813	1.49599	up-regulated	6	16.6608	1.7775	up-regulated	6	45.8293
P05388	60S acidic ribosomal protein P0 GN=RPLP0 PE=1 SV=1 - [RLA0_HUMAN]	RPLP0	68.14	56	0.819776	-	38	40.0278	0.974525	-	40	24.0929	0.9702	-	37	38.3747
O60814	Histone H2B type 1-K GN=HIST1H2BK PE=1 SV=3 - [H2B1K_HUMAN]	HIST1H2BK	47.62	40	1.49014	up-regulated	3	26.0708	1.7745	up-regulated	4	15.8841	1.9041	up-regulated	4	37.0316
P49419	Alpha-aminoadipic semialdehyde dehydrogenase GN=ALDH7A1 PE=1 SV=5 - [AL7A1_HUMAN]	ALDH7A1	56.96	45	1.04124	-	32	13.8717	1.0741	-	31	25.9665	1.10095	-	32	19.0873
P05455	Lupus La protein GN=SSB PE=1 SV=2 - [LA_HUMAN]	SSB	58.33	55	0.870285	-	37	36.5114	1.0545	-	43	25.2375	0.880614	-	42	28.1354
Q92499	ATP-dependent RNA helicase DDX1 GN=DDX1 PE=1 SV=2 - [DDX1_HUMAN]	DDX1	47.7	52	0.964397	-	41	41.5475	1.05341	-	42	21.992	0.959787	-	42	31.1112
P56192	Methionine--tRNA ligase, cytoplasmic GN=MARS PE=1 SV=2 - [SYMC_HUMAN]	MARS	41	51	0.97953	-	33	27.2373	0.996919	-	34	18.7367	1.00903	-	34	28.03
P39748	Flap endonuclease 1 GN=FEN1 PE=1 SV=1 - [FEN1_HUMAN]	FEN1	47.89	46	0.89029	-	22	51.8491	0.911401	-	23	26.3426	1.02541	-	22	43.9418
Q9P2E9	Ribosome-binding protein 1 GN=RRBP1 PE=1 SV=4 - [RRBP1_HUMAN]	RRBP1	26.74	47	1.31553	-	36	30.6917	1.28298	up-regulated	38	30.6713	1.35375	-	38	24.7361
Q06830	Peroxiredoxin-1 GN=PRDX1 PE=1 SV=1 - [PRDX1_HUMAN]	PRDX1	56.28	56	1.21527	-	36	40.0291	1.13639	-	36	31.3092	1.3142	-	36	40.8611
Q99613	Eukaryotic translation initiation factor 3 subunit C GN=EIF3C PE=1 SV=1 - [EIF3C_HUMAN]	EIF3C	30.89	46	0.940601	-	33	34.7357	0.714096	down-regulated	33	32.3543	0.800983	-	32	31.2737
Q15942	Zyxin GN=ZYX PE=1 SV=1 - [ZYX_HUMAN]	ZYX	42.31	53	1.02269	-	29	40.8522	1.20528	-	31	19.1556	1.24929	-	29	29.2243
Q13011	Delta(3,5)-Delta(2,4)-dienoyl-CoA isomerase, mitochondrial GN=ECH1 PE=1 SV=2 - [ECH1_HUMAN]	ECH1	59.15	41	1.02284	-	30	32.6716	1.07778	-	28	20.8172	0.918073	-	29	25.8739
Q06210	Glutamine--fructose-6-phosphate aminotransferase [isomerizing] 1 GN=GFPT1 PE=1 SV=3 - [GFPT1_HUMAN]	GFPT1	49.79	44	0.949918	-	31	20.716	1.0734	-	35	20.9459	1.04854	-	33	40.8356
O95747	Serine/threonine-protein kinase OSR1 GN=OXSR1 PE=1 SV=1 - [OXSR1_HUMAN]	OXSR1	42.13	39	0.859103	-	21	64.0421	1.0197	-	21	28.2731	1.02648	-	21	46.5327
P57721	Poly(rC)-binding protein 3 GN=PCBP3 PE=2 SV=2 - [PCBP3_HUMAN]	PCBP3	51.21	44	0.880245	-	12	44.4165	1.08006	-	13	24.1634	0.928782	-	14	52.0218
P62826	GTP-binding nuclear protein Ran GN=RAN PE=1 SV=3 - [RAN_HUMAN]	RAN	57.87	43	0.925523	-	33	39.7033	1.06955	-	34	25.8315	0.888702	-	33	55.3534
Q9Y281	Cofilin-2 GN=CFL2 PE=1 SV=1 - [COF2_HUMAN]	CFL2	72.89	42	0.868692	-	7	44.8093	1.14384	-	7	11.3399	0.948019	-	7	11.1998
Q9ULV4	Coronin-1C GN=CORO1C PE=1 SV=1 - [COR1C_HUMAN]	CORO1C	43.46	39	0.867252	-	23	61.7362	1.05116	-	25	16.9411	1.04751	-	24	29.3677
P25786	Proteasome subunit alpha type-1 GN=PSMA1 PE=1 SV=1 - [PSA1_HUMAN]	PSMA1	82.89	45	1.15697	-	36	26.6735	1.17829	-	37	22.8085	0.999115	-	36	28.419
O95782	AP-2 complex subunit alpha-1 GN=AP2A1 PE=1 SV=3 - [AP2A1_HUMAN]	AP2A1	34.08	43	0.970282	-	28	29.3741	0.981472	-	28	17.0626	0.965729	-	28	22.1499
P12081	Histidine--tRNA ligase, cytoplasmic GN=HARS PE=1 SV=2 - [SYHC_HUMAN]	HARS	69.74	66	0.994342	-	37	34.6699	1.03654	-	39	25.8505	1.05812	-	35	18.9635
P10155	60 kDa SS-A/Ro ribonucleoprotein GN=TROVE2 PE=1 SV=2 - [RO60_HUMAN]	TROVE2	45.35	45	0.882369	-	35	44.2917	0.984362	-	34	23.16	0.894158	-	33	31.3941
P51991	Heterogeneous nuclear ribonucleoprotein A3 GN=HNRNPA3 PE=1 SV=2 - [ROA3_HUMAN]	HNRNPA3	39.95	46	1.00175	-	40	38.0598	1.00132	-	40	19.9542	0.842145	-	40	21.3816
P27797	Calreticulin GN=CALR PE=1 SV=1 - [CALR_HUMAN]	CALR	54.92	62	0.981431	-	47	36.2736	1.19622	-	50	19.4704	1.14844	-	49	23.4251
Q06124	Tyrosine-protein phosphatase non-receptor type 11 GN=PTPN11 PE=1 SV=2 - [PTN11_HUMAN]	PTPN11	53.27	52	0.933209	-	39	24.9656	1.05747	-	41	23.5457	1.01089	-	42	24.4011
P54577	Tyrosine--tRNA ligase, cytoplasmic GN=YARS PE=1 SV=4 - [SYYC_HUMAN]	YARS	66.67	58	0.98009	-	43	33.9843	1.01737	-	44	18.2196	1.07037	-	46	21.0067
P62979	Ubiquitin-40S ribosomal protein S27a GN=RPS27A PE=1 SV=2 - [RS27A_HUMAN]	RPS27A	59.62	48	1.25401	-	41	22.862	1.01642	-	42	31.9443	0.909481	-	43	25.3643
P09525	Annexin A4 GN=ANXA4 PE=1 SV=4 - [ANXA4_HUMAN]	ANXA4	57.37	40	1.04521	-	25	24.6586	0.942946	-	26	14.1505	1.1103	-	26	27.6566
P11498	Pyruvate carboxylase, mitochondrial GN=PC PE=1 SV=2 - [PYC_HUMAN]	PC	42.36	52	0.980984	-	37	28.9357	0.968627	-	35	16.3426	1.05372	-	37	30.8545
P42224	Signal transducer and activator of transcription 1-alpha/beta GN=STAT1 PE=1 SV=2 - [STAT1_HUMAN]	STAT1	39.47	45	0.925778	-	36	27.4386	1.11937	-	36	17.9749	1.24777	-	35	24.329
Q14103	Heterogeneous nuclear ribonucleoprotein D0 GN=HNRNPD PE=1 SV=1 - [HNRPD_HUMAN]	HNRNPD	37.46	50	1.00628	-	32	33.1308	1.0715	-	32	44.9569	1.10403	-	31	26.3794
Q9HC35	Echinoderm microtubule-associated protein-like 4 GN=EML4 PE=1 SV=3 - [EMAL4_HUMAN]	EML4	32.31	42	0.911284	-	32	38.844	0.950268	-	32	16.2687	0.930711	-	30	40.0175
Q99733	Nucleosome assembly protein 1-like 4 GN=NAP1L4 PE=1 SV=1 - [NP1L4_HUMAN]	NAP1L4	49.87	46	1.09709	-	26	25.0614	1.04781	-	26	17.1514	1.08754	-	26	34.8221
O60763	General vesicular transport factor p115 GN=USO1 PE=1 SV=2 - [USO1_HUMAN]	USO1	40.54	54	1.03373	-	42	25.3935	1.0572	-	43	22.3335	0.964567	-	44	31.5034
A5YKK6	CCR4-NOT transcription complex subunit 1 GN=CNOT1 PE=1 SV=2 - [CNOT1_HUMAN]	CNOT1	21.55	60	0.936571	-	48	29.1086	0.920996	-	47	21.985	0.929659	-	46	23.4845
Q92841	Probable ATP-dependent RNA helicase DDX17 GN=DDX17 PE=1 SV=2 - [DDX17_HUMAN]	DDX17	44.31	60	0.987193	-	28	30.8375	0.908725	-	28	18.3805	0.878075	-	28	26.6674
Q15008	26S proteasome non-ATPase regulatory subunit 6 GN=PSMD6 PE=1 SV=1 - [PSMD6_HUMAN]	PSMD6	58.1	46	0.970539	-	36	26.2901	1.04254	-	36	19.5129	0.930977	-	36	36.3153
Q15075	Early endosome antigen 1 GN=EEA1 PE=1 SV=2 - [EEA1_HUMAN]	EEA1	36.29	55	1.12462	-	44	28.7251	1.14487	-	45	27.2234	1.27678	-	45	24.9586
Q9NR09	Baculoviral IAP repeat-containing protein 6 GN=BIRC6 PE=1 SV=2 - [BIRC6_HUMAN]	BIRC6	11.76	41	0.946454	-	28	43.2144	0.911461	-	30	17.1032	0.86283	-	30	27.9048
P67809	Nuclease-sensitive element-binding protein 1 GN=YBX1 PE=1 SV=3 - [YBOX1_HUMAN]	YBX1	52.47	50	0.943139	-	9	37.2346	0.893031	-	10	36.3922	0.938691	-	10	47.1936
Q1KMD3	Heterogeneous nuclear ribonucleoprotein U-like protein 2 GN=HNRNPUL2 PE=1 SV=1 - [HNRL2_HUMAN]	HNRNPUL2	33.6	47	0.916961	-	31	32.6521	1.00751	-	32	16.764	0.997192	-	34	22.7214
P17844	Probable ATP-dependent RNA helicase DDX5 GN=DDX5 PE=1 SV=1 - [DDX5_HUMAN]	DDX5	43.81	56	1.0024	-	28	32.4063	0.823846	-	29	16.3549	0.832979	-	29	26.0131
Q9UIA9	Exportin-7 GN=XPO7 PE=1 SV=3 - [XPO7_HUMAN]	XPO7	33.58	49	0.772108	-	38	53.3755	0.909667	-	40	22.3748	0.791372	-	36	27.4168
Q92878	DNA repair protein RAD50 GN=RAD50 PE=1 SV=1 - [RAD50_HUMAN]	RAD50	32.85	53	0.984607	-	41	30.6898	0.948885	-	43	15.1912	1.07902	-	44	22.685
Q9BZZ5	Apoptosis inhibitor 5 GN=API5 PE=1 SV=3 - [API5_HUMAN]	API5	49.81	47	1.13125	-	36	52.3222	1.02	-	36	33.15	1.06219	-	35	41.5461
Q9UHD8	Septin-9 GN=SEPT9 PE=1 SV=2 - [SEPT9_HUMAN]	SEPT9	51.37	50	1.06565	-	31	25.4502	1.11257	-	33	19.7425	1.00646	-	32	25.5373
O95861	3'(2'),5'-bisphosphate nucleotidase 1 GN=BPNT1 PE=1 SV=1 - [BPNT1_HUMAN]	BPNT1	55.52	35	0.832388	-	24	40.6118	1.11909	-	24	22.7763	0.832385	-	24	58.9885
Q92973	Transportin-1 GN=TNPO1 PE=1 SV=2 - [TNPO1_HUMAN]	TNPO1	34.41	48	0.833057	-	26	50.8439	0.94113	-	27	22.5233	0.773878	-	25	36.1431
Q15437	Protein transport protein Sec23B GN=SEC23B PE=1 SV=2 - [SC23B_HUMAN]	SEC23B	42.76	46	0.782475	-	23	43.8277	1.00116	-	24	13.8825	0.82568	-	23	38.9204
P63208	S-phase kinase-associated protein 1 GN=SKP1 PE=1 SV=2 - [SKP1_HUMAN]	SKP1	51.53	38	0.998057	-	25	36.1714	1.16486	-	26	21.5529	1.25722	-	26	20.1249
Q15436	Protein transport protein Sec23A GN=SEC23A PE=1 SV=2 - [SC23A_HUMAN]	SEC23A	37.39	44	1.08635	-	20	32.1378	1.02557	-	21	20.1843	1.06526	-	20	20.0288
P07339	Cathepsin D GN=CTSD PE=1 SV=1 - [CATD_HUMAN]	CTSD	41.99	47	0.897262	-	30	33.7179	0.99164	-	30	26.6059	0.842605	-	32	30.4579
Q9H3U1	Protein unc-45 homolog A GN=UNC45A PE=1 SV=1 - [UN45A_HUMAN]	UNC45A	37.18	43	0.966077	-	34	45.7967	1.03811	-	34	19.5018	1.00679	-	34	44.2653
P05556	Integrin beta-1 GN=ITGB1 PE=1 SV=2 - [ITB1_HUMAN]	ITGB1	28.45	46	1.01486	-	34	30.9244	0.979784	-	36	22.2798	1.00515	-	35	21.1263
Q96F07	Cytoplasmic FMR1-interacting protein 2 GN=CYFIP2 PE=1 SV=2 - [CYFP2_HUMAN]	CYFIP2	22.14	47	0.801043	-	10	44.6276	1.04786	-	10	11.7278	0.882268	-	9	33.3336
P17655	Calpain-2 catalytic subunit GN=CAPN2 PE=1 SV=6 - [CAN2_HUMAN]	CAPN2	43.71	49	0.951211	-	27	26.9037	1.00954	-	31	26.2051	0.962189	-	30	48.3699
Q13283	Ras GTPase-activating protein-binding protein 1 GN=G3BP1 PE=1 SV=1 - [G3BP1_HUMAN]	G3BP1	45.28	42	1.07767	-	31	24.7357	0.991748	-	32	28.7033	1.08421	-	31	21.4622
O15144	Actin-related protein 2/3 complex subunit 2 GN=ARPC2 PE=1 SV=1 - [ARPC2_HUMAN]	ARPC2	60.33	54	0.964591	-	45	35.5593	1.11157	-	45	20.3523	0.97448	-	45	30.6334
P55209	Nucleosome assembly protein 1-like 1 GN=NAP1L1 PE=1 SV=1 - [NP1L1_HUMAN]	NAP1L1	39.64	42	1.06738	-	21	67.1105	0.953024	-	22	28.8649	1.12022	-	23	42.961
P51149	Ras-related protein Rab-7a GN=RAB7A PE=1 SV=1 - [RAB7A_HUMAN]	RAB7A	80.19	42	0.897609	-	30	45.5401	0.912374	-	32	30.5965	0.9956	-	32	33.0654
Q6P2E9	Enhancer of mRNA-decapping protein 4 GN=EDC4 PE=1 SV=1 - [EDC4_HUMAN]	EDC4	22.06	35	0.934229	-	23	36.468	0.986201	-	25	16.936	0.979142	-	25	29.9675
Q9NZN3	EH domain-containing protein 3 GN=EHD3 PE=1 SV=2 - [EHD3_HUMAN]	EHD3	48.22	49	1.09748	-	13	32.0151	0.913243	-	14	15.809	0.844111	-	14	42.9137
P61160	Actin-related protein 2 GN=ACTR2 PE=1 SV=1 - [ARP2_HUMAN]	ACTR2	53.05	46	1.0574	-	33	40.3813	1.0168	-	35	30.8263	0.937289	-	33	31.0737
P17858	ATP-dependent 6-phosphofructokinase, liver type GN=PFKL PE=1 SV=6 - [PFKAL_HUMAN]	PFKL	42.69	42	0.909538	-	20	36.4083	1.0521	-	20	23.005	0.909764	-	20	31.2038
P55795	Heterogeneous nuclear ribonucleoprotein H2 GN=HNRNPH2 PE=1 SV=1 - [HNRH2_HUMAN]	HNRNPH2	41.65	31	0.898683	-	17	53.8913	1.01985	-	16	30.6616	0.886794	-	16	25.3115
Q9NVA2	Septin-11 GN=SEPT11 PE=1 SV=3 - [SEP11_HUMAN]	SEPT11	41.49	47	0.972279	-	14	25.1897	0.907008	-	15	22.6105	0.918912	-	15	24.7974
O15355	Protein phosphatase 1G GN=PPM1G PE=1 SV=1 - [PPM1G_HUMAN]	PPM1G	45.05	45	1.03313	-	35	27.8046	0.61151	down-regulated	33	29.0154	0.904157	-	34	30.7819
Q02809	Procollagen-lysine,2-oxoglutarate 5-dioxygenase 1 GN=PLOD1 PE=1 SV=2 - [PLOD1_HUMAN]	PLOD1	44.15	46	0.882283	-	27	29.0689	1.14835	-	29	23.8153	1.05461	-	29	25.3415
P09972	Fructose-bisphosphate aldolase C GN=ALDOC PE=1 SV=2 - [ALDOC_HUMAN]	ALDOC	55.22	35	0.986526	-	16	47.0398	1.18121	-	18	17.7881	1.32954	-	18	31.3072
O95433	Activator of 90 kDa heat shock protein ATPase homolog 1 GN=AHSA1 PE=1 SV=1 - [AHSA1_HUMAN]	AHSA1	60.06	38	0.967316	-	23	52.82	1.08401	-	23	27.8713	0.955115	-	23	41.6956
P46060	Ran GTPase-activating protein 1 GN=RANGAP1 PE=1 SV=1 - [RAGP1_HUMAN]	RANGAP1	49.4	40	0.980926	-	29	27.5816	1.12176	-	31	27.7229	0.937213	-	30	32.9384
Q16401	26S proteasome non-ATPase regulatory subunit 5 GN=PSMD5 PE=1 SV=3 - [PSMD5_HUMAN]	PSMD5	57.14	40	0.772592	-	29	40.3762	1.04557	-	30	28.5667	0.950265	-	29	34.2785
P23381	Tryptophan--tRNA ligase, cytoplasmic GN=WARS PE=1 SV=2 - [SYWC_HUMAN]	WARS	50.11	42	0.971669	-	32	37.1112	1.08442	-	32	26.3434	1.12204	-	33	45.4423
P23526	Adenosylhomocysteinase GN=AHCY PE=1 SV=4 - [SAHH_HUMAN]	AHCY	42.82	46	0.863249	-	40	29.9145	1.08029	-	40	14.8703	1.02746	-	40	34.2881
P24752	Acetyl-CoA acetyltransferase, mitochondrial GN=ACAT1 PE=1 SV=1 - [THIL_HUMAN]	ACAT1	48.01	46	1.21793	-	28	35.5919	1.09585	-	29	22.6284	1.14463	-	29	29.5098
Q15020	Squamous cell carcinoma antigen recognized by T-cells 3 GN=SART3 PE=1 SV=1 - [SART3_HUMAN]	SART3	38.63	47	0.883814	-	31	35.8237	0.838894	-	31	25.7394	0.776095	-	30	34.5424
P30876	DNA-directed RNA polymerase II subunit RPB2 GN=POLR2B PE=1 SV=1 - [RPB2_HUMAN]	POLR2B	36.46	48	1.04087	-	36	28.5562	1.02613	-	38	16.0461	0.927645	-	38	21.3022
Q9UBF2	Coatomer subunit gamma-2 GN=COPG2 PE=1 SV=1 - [COPG2_HUMAN]	COPG2	41.33	50	0.767638	-	28	25.5627	0.92747	-	30	19.6788	0.727916	-	29	21.8966
Q9BT78	COP9 signalosome complex subunit 4 GN=COPS4 PE=1 SV=1 - [CSN4_HUMAN]	COPS4	69.7	36	0.973941	-	28	33.8553	1.00695	-	28	23.0404	0.998896	-	28	17.2415
P08758	Annexin A5 GN=ANXA5 PE=1 SV=2 - [ANXA5_HUMAN]	ANXA5	67.5	43	0.832225	-	30	38.411	1.07938	-	30	16.389	0.819062	-	29	32.2137
P42345	Serine/threonine-protein kinase mTOR GN=MTOR PE=1 SV=1 - [MTOR_HUMAN]	MTOR	18.99	42	0.944367	-	33	29.6019	0.987139	-	34	23.6588	0.935824	-	34	40.2994
Q9NTK5	Obg-like ATPase 1 GN=OLA1 PE=1 SV=2 - [OLA1_HUMAN]	OLA1	57.58	40	0.958267	-	35	21.2832	1.01547	-	35	23.1363	1.07538	-	35	19.698
P09455	Retinol-binding protein 1 GN=RBP1 PE=1 SV=2 - [RET1_HUMAN]	RBP1	72.59	45	0.83705	-	38	38.7567	0.994233	-	39	14.6798	0.839185	-	39	36.2804
P31937	3-hydroxyisobutyrate dehydrogenase, mitochondrial GN=HIBADH PE=1 SV=2 - [3HIDH_HUMAN]	HIBADH	45.54	32	1.32972	-	27	32.3236	1.14056	-	27	37.2351	1.22563	-	27	25.4517
P15531	Nucleoside diphosphate kinase A GN=NME1 PE=1 SV=1 - [NDKA_HUMAN]	NME1	70.39	52	0.869115	-	19	21.8795	1.02518	-	18	15.7441	0.860585	-	17	33.4099
Q9UBE0	SUMO-activating enzyme subunit 1 GN=SAE1 PE=1 SV=1 - [SAE1_HUMAN]	SAE1	62.14	40	0.893577	-	28	31.907	1.08162	-	28	27.0494	0.997373	-	27	25.1605
P04843	Dolichyl-diphosphooligosaccharide--protein glycosyltransferase subunit 1 GN=RPN1 PE=1 SV=1 - [RPN1_HUMAN]	RPN1	56.18	42	1.0228	-	33	27.3118	1.06226	-	33	15.1163	1.11984	-	34	28.8969
O43795	Unconventional myosin-Ib GN=MYO1B PE=1 SV=3 - [MYO1B_HUMAN]	MYO1B	33.27	43	0.960733	-	29	17.2002	1.0215	-	33	17.9568	0.755926	-	30	21.4614
Q96PZ0	Pseudouridylate synthase 7 homolog GN=PUS7 PE=1 SV=2 - [PUS7_HUMAN]	PUS7	44.78	41	0.955121	-	30	26.7759	0.974871	-	32	13.9389	0.937834	-	33	31.1775
Q9H0D6	5'-3' exoribonuclease 2 GN=XRN2 PE=1 SV=1 - [XRN2_HUMAN]	XRN2	33.89	45	1.00141	-	26	29.9095	0.915649	-	27	21.2905	0.917758	-	26	36.6574
A0AVT1	Ubiquitin-like modifier-activating enzyme 6 GN=UBA6 PE=1 SV=1 - [UBA6_HUMAN]	UBA6	40.78	54	1.0398	-	40	30.5677	1.03534	-	44	14.7232	1.00242	-	45	25.2644
O95831	Apoptosis-inducing factor 1, mitochondrial GN=AIFM1 PE=1 SV=1 - [AIFM1_HUMAN]	AIFM1	40.78	40	0.962152	-	32	47.2792	0.994703	-	32	22.5943	1.00271	-	30	45.4522
P02538	Keratin, type II cytoskeletal 6A GN=KRT6A PE=1 SV=3 - [K2C6A_HUMAN]	KRT6A	35.82	31	0.395367	down-regulated	2	144.591	0.424294	down-regulated	4	136.192	0.33695	down-regulated	3	62.4823
P52789	Hexokinase-2 GN=HK2 PE=1 SV=2 - [HXK2_HUMAN]	HK2	35.11	49	0.95581	-	28	26.5636	0.945079	-	30	22.9477	0.773902	-	29	28.1436
Q92888	Rho guanine nucleotide exchange factor 1 GN=ARHGEF1 PE=1 SV=2 - [ARHG1_HUMAN]	ARHGEF1	36.29	46	1.04802	-	29	22.1467	1.10598	-	32	26.9966	0.997182	-	31	14.4756
P52564	Dual specificity mitogen-activated protein kinase kinase 6 GN=MAP2K6 PE=1 SV=1 - [MP2K6_HUMAN]	MAP2K6	61.38	40	0.942414	-	23	33.166	1.05988	-	25	12.8422	0.957243	-	23	21.8953
P78347	General transcription factor II-I GN=GTF2I PE=1 SV=2 - [GTF2I_HUMAN]	GTF2I	41.18	65	0.920468	-	51	32.137	0.8227	-	55	25.6075	0.717842	down-regulated	56	33.0326
Q4V328	GRIP1-associated protein 1 GN=GRIPAP1 PE=1 SV=1 - [GRAP1_HUMAN]	GRIPAP1	46.97	45	1.10882	-	34	26.6314	1.00214	-	36	15.1217	1.1659	-	35	17.5792
O60610	Protein diaphanous homolog 1 GN=DIAPH1 PE=1 SV=2 - [DIAP1_HUMAN]	DIAPH1	25.55	43	0.999085	-	34	36.2773	1.07316	-	36	20.6796	1.10131	-	35	27.4848
O75533	Splicing factor 3B subunit 1 GN=SF3B1 PE=1 SV=3 - [SF3B1_HUMAN]	SF3B1	36.12	54	0.952258	-	44	30.7945	0.822242	-	45	27.5558	0.890453	-	44	20.0667
P78344	Eukaryotic translation initiation factor 4 gamma 2 GN=EIF4G2 PE=1 SV=1 - [IF4G2_HUMAN]	EIF4G2	43.55	49	1.01114	-	39	25.4909	0.873372	-	40	27.9804	0.845824	-	39	24.7491
Q07960	Rho GTPase-activating protein 1 GN=ARHGAP1 PE=1 SV=1 - [RHG01_HUMAN]	ARHGAP1	74.72	44	0.933936	-	29	18.3092	0.980351	-	31	31.6407	1.05782	-	30	34.8925
Q96KP4	Cytosolic non-specific dipeptidase GN=CNDP2 PE=1 SV=2 - [CNDP2_HUMAN]	CNDP2	66.74	42	1.14109	-	26	36.2446	1.01854	-	28	25.5571	1.16713	-	25	28.4132
Q8N1G4	Leucine-rich repeat-containing protein 47 GN=LRRC47 PE=1 SV=1 - [LRC47_HUMAN]	LRRC47	55.4	50	1.05222	-	31	32.0162	0.979397	-	32	20.6226	1.02186	-	29	27.8807
Q14764	Major vault protein GN=MVP PE=1 SV=4 - [MVP_HUMAN]	MVP	45.69	44	1.07692	-	29	17.5757	1.06688	-	30	11.9733	1.09405	-	29	33.5007
P52888	Thimet oligopeptidase GN=THOP1 PE=1 SV=2 - [THOP1_HUMAN]	THOP1	40.2	40	0.902072	-	30	31.6215	1.08127	-	29	24.1818	0.990828	-	30	26.8673
P48444	Coatomer subunit delta GN=ARCN1 PE=1 SV=1 - [COPD_HUMAN]	ARCN1	40.9	44	0.946861	-	32	35.5623	1.00626	-	35	17.5784	0.833728	-	35	37.0319
O14531	Dihydropyrimidinase-related protein 4 GN=DPYSL4 PE=1 SV=2 - [DPYL4_HUMAN]	DPYSL4	55.42	45	0.937618	-	36	26.8781	0.971458	-	39	19.2606	0.8461	-	38	24.5974
Q58FG1	Putative heat shock protein HSP 90-alpha A4 GN=HSP90AA4P PE=5 SV=1 - [HS904_HUMAN]	HSP90AA4P	13.4	35	0.697947	down-regulated	4	64.0811	0.851279	-	4	31.6601	1.51267	up-regulated	4	28.452
P48637	Glutathione synthetase GN=GSS PE=1 SV=1 - [GSHB_HUMAN]	GSS	67.72	44	1.2348	-	27	27.9951	1.12597	-	27	14.6574	1.18244	-	28	22.8357
Q9BTW9	Tubulin-specific chaperone D GN=TBCD PE=1 SV=2 - [TBCD_HUMAN]	TBCD	39.51	50	0.855894	-	33	35.8025	1.01754	-	36	21.8773	0.882034	-	31	41.2738
P02786	Transferrin receptor protein 1 GN=TFRC PE=1 SV=2 - [TFR1_HUMAN]	TFRC	38.29	40	0.829084	-	31	35.8995	0.864639	-	33	15.9364	1.02627	-	34	31.1554
Q7L2E3	Putative ATP-dependent RNA helicase DHX30 GN=DHX30 PE=1 SV=1 - [DHX30_HUMAN]	DHX30	34.84	49	1.02959	-	32	22.3561	0.959269	-	32	16.7605	0.879863	-	33	25.7043
P49589	Cysteine--tRNA ligase, cytoplasmic GN=CARS PE=1 SV=3 - [SYCC_HUMAN]	CARS	39.3	42	0.934921	-	34	29.1447	1.06038	-	35	23.1226	1.02653	-	35	28.1719
Q00796	Sorbitol dehydrogenase GN=SORD PE=1 SV=4 - [DHSO_HUMAN]	SORD	53.22	34	0.934719	-	25	21.7503	1.02985	-	26	26.7255	0.899884	-	24	26.708
P52597	Heterogeneous nuclear ribonucleoprotein F GN=HNRNPF PE=1 SV=3 - [HNRPF_HUMAN]	HNRNPF	48.19	35	1.00773	-	16	21.3465	1.00996	-	16	28.8858	0.943856	-	16	8.97533
P19105	Myosin regulatory light chain 12A GN=MYL12A PE=1 SV=2 - [ML12A_HUMAN]	MYL12A	63.16	48	1.37381	up-regulated	13	33.1371	1.26158	-	13	56.9418	1.26089	-	13	27.2764
Q99439	Calponin-2 GN=CNN2 PE=1 SV=4 - [CNN2_HUMAN]	CNN2	57.93	35	1.15448	-	22	37.2407	1.21164	-	22	24.7242	1.15604	-	22	34.6512
P15880	40S ribosomal protein S2 GN=RPS2 PE=1 SV=2 - [RS2_HUMAN]	RPS2	52.22	42	0.830863	-	35	35.5781	0.997393	-	35	22.1185	0.845525	-	34	29.839
Q8NE71	ATP-binding cassette sub-family F member 1 GN=ABCF1 PE=1 SV=2 - [ABCF1_HUMAN]	ABCF1	24.73	34	0.956573	-	29	25.2959	0.632991	down-regulated	31	32.7714	0.829892	-	29	27.6145
Q96RP9	Elongation factor G, mitochondrial GN=GFM1 PE=1 SV=2 - [EFGM_HUMAN]	GFM1	39.95	43	1.09673	-	34	27.0248	1.10058	-	37	17.2284	1.01978	-	37	32.4845
P55809	Succinyl-CoA:3-ketoacid coenzyme A transferase 1, mitochondrial GN=OXCT1 PE=1 SV=1 - [SCOT1_HUMAN]	OXCT1	49.62	42	0.973713	-	28	28.2099	0.971135	-	29	14.8303	0.998546	-	29	29.7877
O94925	Glutaminase kidney isoform, mitochondrial GN=GLS PE=1 SV=1 - [GLSK_HUMAN]	GLS	34.98	37	0.82948	-	26	50.4935	1.10918	-	26	31.9252	1.09826	-	27	40.3333
Q93009	Ubiquitin carboxyl-terminal hydrolase 7 GN=USP7 PE=1 SV=2 - [UBP7_HUMAN]	USP7	33.3	40	0.87943	-	30	30.6275	0.998773	-	31	21.2729	0.7701	-	27	33.2352
Q9NQC3	Reticulon-4 GN=RTN4 PE=1 SV=2 - [RTN4_HUMAN]	RTN4	19.71	35	0.935698	-	25	23.5431	0.994058	-	25	29.5489	1.14907	-	26	27.6237
O00299	Chloride intracellular channel protein 1 GN=CLIC1 PE=1 SV=4 - [CLIC1_HUMAN]	CLIC1	71.78	34	0.737262	-	17	66.8994	1.15706	-	20	22.4858	0.811631	-	19	34.969
A6NHR9	Structural maintenance of chromosomes flexible hinge domain-containing protein 1 GN=SMCHD1 PE=1 SV=2 - [SMHD1_HUMAN]	SMCHD1	21.45	48	0.962267	-	38	21.7131	0.976125	-	38	19.3227	1.05001	-	38	21.9145
P62805	Histone H4 GN=HIST1H4A PE=1 SV=2 - [H4_HUMAN]	HIST1H4A	65.05	39	1.09669	-	27	24.6954	1.95803	up-regulated	28	38.477	2.36517	up-regulated	27	63.9085
O94979	Protein transport protein Sec31A GN=SEC31A PE=1 SV=3 - [SC31A_HUMAN]	SEC31A	25.25	46	1.02764	-	32	19.9227	1.0736	-	33	21.6155	1.05326	-	33	13.0585
Q96P70	Importin-9 GN=IPO9 PE=1 SV=3 - [IPO9_HUMAN]	IPO9	35.73	48	0.809968	-	30	26.0606	0.919775	-	28	21.4614	0.872729	-	29	23.6747
P13637	Sodium/potassium-transporting ATPase subunit alpha-3 GN=ATP1A3 PE=1 SV=3 - [AT1A3_HUMAN]	ATP1A3	27.64	37	1.00859	-	8	21.9549	0.812115	-	8	19.6359	1.04475	-	8	18.2287
P07741	Adenine phosphoribosyltransferase GN=APRT PE=1 SV=2 - [APT_HUMAN]	APRT	90	37	1.02472	-	18	30.1655	1.00588	-	18	23.5315	0.906874	-	18	15.4369
Q9Y2A7	Nck-associated protein 1 GN=NCKAP1 PE=1 SV=1 - [NCKP1_HUMAN]	NCKAP1	27.13	48	0.91916	-	39	22.2288	0.968399	-	40	18.6856	0.913773	-	40	26.9844
P35606	Coatomer subunit beta' GN=COPB2 PE=1 SV=2 - [COPB2_HUMAN]	COPB2	39.62	53	0.971157	-	42	39.963	1.02817	-	44	30.838	0.858379	-	43	30.5909
Q01484	Ankyrin-2 GN=ANK2 PE=1 SV=4 - [ANK2_HUMAN]	ANK2	11.93	38	1.09572	-	32	30.9971	1.14	-	32	30.4568	1.04974	-	33	35.045
Q13618	Cullin-3 GN=CUL3 PE=1 SV=2 - [CUL3_HUMAN]	CUL3	35.81	36	0.849621	-	28	22.4913	0.934827	-	29	21.6104	0.788649	-	30	20.6133
P50570	Dynamin-2 GN=DNM2 PE=1 SV=2 - [DYN2_HUMAN]	DNM2	36.21	51	0.921821	-	23	34.0799	0.911323	-	26	34.7133	1.09168	-	24	14.1786
P00491	Purine nucleoside phosphorylase GN=PNP PE=1 SV=2 - [PNPH_HUMAN]	PNP	70.93	37	0.832425	-	26	29.2638	1.13362	-	27	30.1822	0.913517	-	28	23.6158
O15020	Spectrin beta chain, non-erythrocytic 2 GN=SPTBN2 PE=1 SV=3 - [SPTN2_HUMAN]	SPTBN2	19.58	46	1.04931	-	23	10.7372	0.823852	-	23	20.5226	0.771275	-	22	23.4436
Q15477	Helicase SKI2W GN=SKIV2L PE=1 SV=3 - [SKIV2_HUMAN]	SKIV2L	28.01	40	0.957836	-	31	31.6114	1.03615	-	33	20.9355	0.944772	-	33	58.6436
P23284	Peptidyl-prolyl cis-trans isomerase B GN=PPIB PE=1 SV=2 - [PPIB_HUMAN]	PPIB	57.41	47	1.12144	-	42	33.7526	0.85385	-	42	22.6046	1.11654	-	42	31.3927
P13798	Acylamino-acid-releasing enzyme GN=APEH PE=1 SV=4 - [ACPH_HUMAN]	APEH	43.31	39	0.88307	-	20	40.1597	1.05027	-	20	29.7104	1.05865	-	22	26.8337
P13591	Neural cell adhesion molecule 1 GN=NCAM1 PE=1 SV=3 - [NCAM1_HUMAN]	NCAM1	37.76	44	0.960133	-	33	37.7777	0.898604	-	34	31.4795	1.02087	-	34	47.1021
Q13185	Chromobox protein homolog 3 GN=CBX3 PE=1 SV=4 - [CBX3_HUMAN]	CBX3	42.62	28	1.1264	-	10	19.1404	0.986534	-	10	25.0872	1.11071	-	11	24.5679
Q01970	1-phosphatidylinositol 4,5-bisphosphate phosphodiesterase beta-3 GN=PLCB3 PE=1 SV=2 - [PLCB3_HUMAN]	PLCB3	33.95	47	1.0371	-	34	26.5292	1.11576	-	32	17.1703	1.11805	-	34	15.5121
P32322	Pyrroline-5-carboxylate reductase 1, mitochondrial GN=PYCR1 PE=1 SV=2 - [P5CR1_HUMAN]	PYCR1	48.59	31	0.891771	-	16	41.1148	0.981231	-	16	33.2669	1.19363	-	16	13.5905
Q15233	Non-POU domain-containing octamer-binding protein GN=NONO PE=1 SV=4 - [NONO_HUMAN]	NONO	51.8	55	1.16023	-	37	28.1875	1.10108	-	37	19.8884	1.30259	-	36	28.4764
P12955	Xaa-Pro dipeptidase GN=PEPD PE=1 SV=3 - [PEPD_HUMAN]	PEPD	44.62	43	0.682147	down-regulated	25	50.4737	1.18951	-	28	28.5608	1.01136	-	27	42.6862
Q86XP3	ATP-dependent RNA helicase DDX42 GN=DDX42 PE=1 SV=1 - [DDX42_HUMAN]	DDX42	35.93	33	1.07942	-	25	28.0016	0.861831	-	25	21.6707	0.942425	-	25	24.0341
Q96JQ0	Protocadherin-16 GN=DCHS1 PE=1 SV=1 - [PCD16_HUMAN]	DCHS1	18.19	44	0.991336	-	36	30.298	0.826465	-	35	23.6716	0.739278	-	33	26.8283
P14550	Alcohol dehydrogenase [NADP(+)] GN=AKR1A1 PE=1 SV=3 - [AK1A1_HUMAN]	AKR1A1	50.46	37	0.986132	-	22	20.1674	1.10803	-	28	18.2581	1.06139	-	27	38.1567
Q02818	Nucleobindin-1 GN=NUCB1 PE=1 SV=4 - [NUCB1_HUMAN]	NUCB1	52.06	36	1.21324	-	26	27.4803	1.04107	-	26	36.6711	1.17522	-	25	20.3994
Q9BXW7	Cat eye syndrome critical region protein 5 GN=CECR5 PE=1 SV=1 - [CECR5_HUMAN]	CECR5	55.32	35	1.00361	-	27	24.1618	1.06417	-	27	23.98	0.887777	-	27	28.5937
P18124	60S ribosomal protein L7 GN=RPL7 PE=1 SV=1 - [RL7_HUMAN]	RPL7	54.84	53	1.05289	-	36	32.9216	1.02626	-	36	25.4053	0.928067	-	38	29.0108
Q08257	Quinone oxidoreductase GN=CRYZ PE=1 SV=1 - [QOR_HUMAN]	CRYZ	65.35	32	0.939373	-	23	37.0226	1.11188	-	24	25.9938	1.08857	-	24	40.3597
P13804	Electron transfer flavoprotein subunit alpha, mitochondrial GN=ETFA PE=1 SV=1 - [ETFA_HUMAN]	ETFA	59.46	30	0.830057	-	17	32.4488	0.940959	-	19	39.7923	0.796583	-	17	35.7684
Q6PGP7	Tetratricopeptide repeat protein 37 GN=TTC37 PE=1 SV=1 - [TTC37_HUMAN]	TTC37	21.23	33	0.915644	-	22	28.9347	0.988172	-	22	15.1976	0.96816	-	21	31.1555
P04632	Calpain small subunit 1 GN=CAPNS1 PE=1 SV=1 - [CPNS1_HUMAN]	CAPNS1	55.97	32	1.04377	-	13	54.6105	1.05637	-	16	35.2098	0.991305	-	15	26.741
P07942	Laminin subunit beta-1 GN=LAMB1 PE=1 SV=2 - [LAMB1_HUMAN]	LAMB1	20.66	44	1.01391	-	34	25.4737	1.06459	-	36	20.8291	0.891153	-	33	18.9849
O75116	Rho-associated protein kinase 2 GN=ROCK2 PE=1 SV=4 - [ROCK2_HUMAN]	ROCK2	27.95	48	0.998216	-	40	27.4092	1.07195	-	38	20.0456	1.1314	-	39	27.0836
P62906	60S ribosomal protein L10a GN=RPL10A PE=1 SV=2 - [RL10A_HUMAN]	RPL10A	55.3	38	0.987989	-	27	46.4697	0.935762	-	30	27.6982	0.898579	-	29	23.4881
Q16181	Septin-7 GN=SEPT7 PE=1 SV=2 - [SEPT7_HUMAN]	SEPT7	55.61	38	0.951061	-	28	22.3583	1.06554	-	29	23.7407	1.03278	-	28	28.8803
P04792	Heat shock protein beta-1 GN=HSPB1 PE=1 SV=2 - [HSPB1_HUMAN]	HSPB1	64.88	40	1.24321	-	29	38.1878	1.34093	up-regulated	29	19.3718	1.33453	-	29	31.2721
P55884	Eukaryotic translation initiation factor 3 subunit B GN=EIF3B PE=1 SV=3 - [EIF3B_HUMAN]	EIF3B	42.14	44	0.880547	-	31	38.1122	0.82945	-	32	13.7275	0.846116	-	31	25.5689
Q9Y3F4	Serine-threonine kinase receptor-associated protein GN=STRAP PE=1 SV=1 - [STRAP_HUMAN]	STRAP	59.71	36	0.931215	-	29	63.7303	0.958661	-	31	28.483	1.0319	-	30	39.6035
Q06323	Proteasome activator complex subunit 1 GN=PSME1 PE=1 SV=1 - [PSME1_HUMAN]	PSME1	63.86	38	1.00722	-	29	44.9447	1.14454	-	29	28.9575	1.20733	-	30	25.9918
O43432	Eukaryotic translation initiation factor 4 gamma 3 GN=EIF4G3 PE=1 SV=2 - [IF4G3_HUMAN]	EIF4G3	23.91	44	0.918665	-	29	17.7417	0.994356	-	31	16.3623	0.924074	-	29	28.8234
P09382	Galectin-1 GN=LGALS1 PE=1 SV=2 - [LEG1_HUMAN]	LGALS1	94.07	41	1.00873	-	23	44.2918	0.983723	-	29	25.2809	1.15391	-	28	41.1329
P61289	Proteasome activator complex subunit 3 GN=PSME3 PE=1 SV=1 - [PSME3_HUMAN]	PSME3	60.63	31	1.09221	-	25	26.4214	1.00666	-	25	20.4451	0.980928	-	25	25.74
P23246	Splicing factor, proline- and glutamine-rich GN=SFPQ PE=1 SV=2 - [SFPQ_HUMAN]	SFPQ	33.95	48	0.946979	-	41	25.304	1.01925	-	40	25.8793	1.31188	-	41	32.9308
Q14839	Chromodomain-helicase-DNA-binding protein 4 GN=CHD4 PE=1 SV=2 - [CHD4_HUMAN]	CHD4	19.46	40	1.05093	-	20	33.7134	0.654185	down-regulated	20	19.9894	0.788266	-	21	23.6847
Q9H4M9	EH domain-containing protein 1 GN=EHD1 PE=1 SV=2 - [EHD1_HUMAN]	EHD1	48.69	40	1.11617	-	14	36.5276	1.12346	-	14	24.439	1.08019	-	14	20.1121
P51858	Hepatoma-derived growth factor GN=HDGF PE=1 SV=1 - [HDGF_HUMAN]	HDGF	67.5	43	0.854089	-	35	45.2037	0.955601	-	35	24.0947	0.903208	-	34	33.3425
Q52LJ0	Protein FAM98B GN=FAM98B PE=1 SV=1 - [FA98B_HUMAN]	FAM98B	61.82	29	0.978626	-	17	51.8298	1.02422	-	19	29.4575	0.932564	-	17	41.7326
P05091	Aldehyde dehydrogenase, mitochondrial GN=ALDH2 PE=1 SV=2 - [ALDH2_HUMAN]	ALDH2	61.9	44	1.12656	-	30	35.7856	1.1848	-	31	20.6744	1.16772	-	30	26.0681
Q9HC38	Glyoxalase domain-containing protein 4 GN=GLOD4 PE=1 SV=1 - [GLOD4_HUMAN]	GLOD4	62.3	33	1.06225	-	25	36.3422	1.09939	-	26	24.4436	0.947284	-	26	21.9524
P21399	Cytoplasmic aconitate hydratase GN=ACO1 PE=1 SV=3 - [ACOC_HUMAN]	ACO1	45.33	44	1.11202	-	28	25.7049	1.26435	-	31	24.978	1.39269	up-regulated	27	15.2403
Q63HN8	E3 ubiquitin-protein ligase RNF213 GN=RNF213 PE=1 SV=3 - [RN213_HUMAN]	RNF213	8.83	39	0.86796	-	35	32.868	1.05604	-	36	22.1045	0.878183	-	35	19.9586
Q16531	DNA damage-binding protein 1 GN=DDB1 PE=1 SV=1 - [DDB1_HUMAN]	DDB1	35.35	57	0.794231	-	51	29.4916	0.938883	-	52	21.7787	0.820699	-	52	34.5599
Q12765	Secernin-1 GN=SCRN1 PE=1 SV=2 - [SCRN1_HUMAN]	SCRN1	50	37	1.08898	-	27	42.6979	1.12384	-	27	26.1641	0.927682	-	27	40.8728
P30520	Adenylosuccinate synthetase isozyme 2 GN=ADSS PE=1 SV=3 - [PURA2_HUMAN]	ADSS	45.39	37	0.954716	-	20	32.4091	0.955619	-	23	18.9608	0.902841	-	21	31.1872
P39023	60S ribosomal protein L3 GN=RPL3 PE=1 SV=2 - [RL3_HUMAN]	RPL3	39.45	39	1.00161	-	26	35.2328	0.968324	-	28	25.0182	0.874602	-	27	38.3322
Q5SNT6	WASH complex subunit FAM21B GN=FAM21B PE=3 SV=2 - [FA21B_HUMAN]	FAM21B	29.85	32	1.09742	-	7	42.074	1.13715	-	8	89.1729	0.947907	-	8	37.0369
Q01433	AMP deaminase 2 GN=AMPD2 PE=1 SV=2 - [AMPD2_HUMAN]	AMPD2	36.18	37	0.933047	-	29	31.1715	1.04156	-	30	21.2814	0.936495	-	29	27.8214
P23193	Transcription elongation factor A protein 1 GN=TCEA1 PE=1 SV=2 - [TCEA1_HUMAN]	TCEA1	61.13	38	1.16127	-	25	51.8426	0.995412	-	26	23.6667	1.10349	-	26	31.7231
P49915	GMP synthase [glutamine-hydrolyzing] GN=GMPS PE=1 SV=1 - [GUAA_HUMAN]	GMPS	50.36	38	0.998252	-	26	39.7256	1.03197	-	27	20.6091	0.942305	-	26	28.72
Q15435	Protein phosphatase 1 regulatory subunit 7 GN=PPP1R7 PE=1 SV=1 - [PP1R7_HUMAN]	PPP1R7	63.61	41	0.979343	-	29	28.6125	1.02763	-	29	15.9116	1.00421	-	29	32.5088
Q9Y266	Nuclear migration protein nudC GN=NUDC PE=1 SV=1 - [NUDC_HUMAN]	NUDC	63.44	44	1.03556	-	38	25.2292	1.06507	-	38	30.848	1.08537	-	38	27.0562
P55036	26S proteasome non-ATPase regulatory subunit 4 GN=PSMD4 PE=1 SV=1 - [PSMD4_HUMAN]	PSMD4	35.01	34	1.00465	-	26	36.8658	1.07369	-	25	19.6243	1.07423	-	25	22.3661
P53041	Serine/threonine-protein phosphatase 5 GN=PPP5C PE=1 SV=1 - [PPP5_HUMAN]	PPP5C	44.09	33	0.993215	-	21	29.3169	1.05699	-	23	27.8157	1.03756	-	22	22.1479
P30044	Peroxiredoxin-5, mitochondrial GN=PRDX5 PE=1 SV=4 - [PRDX5_HUMAN]	PRDX5	45.33	33	1.00224	-	23	40.3963	1.13888	-	25	29.6122	1.04758	-	23	31.0352
P30154	Serine/threonine-protein phosphatase 2A 65 kDa regulatory subunit A beta isoform GN=PPP2R1B PE=1 SV=3 - [2AAB_HUMAN]	PPP2R1B	34.44	33	1.02407	-	8	13.911	1.18393	-	8	27.2625	1.49452	up-regulated	8	22.2789
O43399	Tumor protein D54 GN=TPD52L2 PE=1 SV=2 - [TPD54_HUMAN]	TPD52L2	52.91	34	1.16288	-	26	23.4116	1.14223	-	27	33.0751	1.22295	-	26	33.5929
O95373	Importin-7 GN=IPO7 PE=1 SV=1 - [IPO7_HUMAN]	IPO7	23.12	35	0.892815	-	22	53.2413	0.94246	-	24	19.4437	0.929211	-	24	36.4755
Q9NX46	Poly(ADP-ribose) glycohydrolase ARH3 GN=ADPRHL2 PE=1 SV=1 - [ARHL2_HUMAN]	ADPRHL2	44.9	30	1.11132	-	21	36.9939	1.09036	-	23	32.7261	1.01097	-	23	54.3834
Q04837	Single-stranded DNA-binding protein, mitochondrial GN=SSBP1 PE=1 SV=1 - [SSBP_HUMAN]	SSBP1	67.57	36	0.998495	-	24	44.0711	1.07438	-	24	24.987	1.04946	-	23	46.3282
P67775	Serine/threonine-protein phosphatase 2A catalytic subunit alpha isoform GN=PPP2CA PE=1 SV=1 - [PP2AA_HUMAN]	PPP2CA	77.67	39	0.926828	-	2	42.9084	0.847753	-	2	70.4933	1.30533	-	1
P62714	Serine/threonine-protein phosphatase 2A catalytic subunit beta isoform GN=PPP2CB PE=1 SV=1 - [PP2AB_HUMAN]	PPP2CB	77.67	39	0.620636	down-regulated	1		0.603065	down-regulated	2	2.16751	0.76807	-	3	20.5079
Q9BY44	Eukaryotic translation initiation factor 2A GN=EIF2A PE=1 SV=3 - [EIF2A_HUMAN]	EIF2A	52.65	39	0.874247	-	27	36.5687	0.906122	-	27	33.4271	0.890146	-	27	38.0016
Q15181	Inorganic pyrophosphatase GN=PPA1 PE=1 SV=2 - [IPYR_HUMAN]	PPA1	58.48	38	0.899269	-	26	31.2048	1.15831	-	25	17.8587	0.934644	-	25	34.311
O75439	Mitochondrial-processing peptidase subunit beta GN=PMPCB PE=1 SV=2 - [MPPB_HUMAN]	PMPCB	44.99	33	0.943439	-	24	27.5277	1.02562	-	22	22.6913	0.920251	-	23	27.2062
P31153	S-adenosylmethionine synthase isoform type-2 GN=MAT2A PE=1 SV=1 - [METK2_HUMAN]	MAT2A	48.1	38	0.991623	-	29	25.9241	0.922845	-	30	24.1846	0.861566	-	30	28.6579
P23258	Tubulin gamma-1 chain GN=TUBG1 PE=1 SV=2 - [TBG1_HUMAN]	TUBG1	62.97	31	1.04294	-	16	31.081	1.00066	-	17	20.1138	0.901075	-	18	17.7469
P13861	cAMP-dependent protein kinase type II-alpha regulatory subunit GN=PRKAR2A PE=1 SV=2 - [KAP2_HUMAN]	PRKAR2A	55.45	31	0.937197	-	15	10.213	0.903661	-	15	15.135	1.03773	-	15	18.1189
O75131	Copine-3 GN=CPNE3 PE=1 SV=1 - [CPNE3_HUMAN]	CPNE3	48.42	38	0.900134	-	28	28.082	1.09837	-	28	22.1919	1.25009	-	28	33.3936
P35520	Cystathionine beta-synthase GN=CBS PE=1 SV=2 - [CBS_HUMAN]	CBS	52.81	40	1.08072	-	24	33.0367	1.11256	-	26	22.3056	0.999419	-	25	41.8114
Q99873	Protein arginine N-methyltransferase 1 GN=PRMT1 PE=1 SV=2 - [ANM1_HUMAN]	PRMT1	53.46	33	0.735583	-	21	45.3557	1.00966	-	27	27.0572	0.653449	down-regulated	24	39.6866
P60900	Proteasome subunit alpha type-6 GN=PSMA6 PE=1 SV=1 - [PSA6_HUMAN]	PSMA6	45.53	33	1.07236	-	23	26.1485	1.1631	-	23	22.3349	0.849712	-	23	51.7134
Q9NUU7	ATP-dependent RNA helicase DDX19A GN=DDX19A PE=1 SV=1 - [DD19A_HUMAN]	DDX19A	45.82	34	0.995887	-	29	38.7159	1.0194	-	29	23.1293	0.964438	-	29	36.0118
Q9NRY4	Rho GTPase-activating protein 35 GN=ARHGAP35 PE=1 SV=3 - [RHG35_HUMAN]	ARHGAP35	20.61	35	0.864915	-	27	29.653	0.929523	-	27	27.9152	0.895237	-	26	24.563
O60256	Phosphoribosyl pyrophosphate synthase-associated protein 2 GN=PRPSAP2 PE=1 SV=1 - [KPRB_HUMAN]	PRPSAP2	55.83	34	1.23247	-	21	42.206	0.970801	-	21	20.0862	1.04507	-	22	38.5924
Q9UBQ7	Glyoxylate reductase/hydroxypyruvate reductase GN=GRHPR PE=1 SV=1 - [GRHPR_HUMAN]	GRHPR	51.52	24	0.962017	-	16	34.1985	1.1278	-	18	21.0742	1.07532	-	16	16.6478
Q9UMS6	Synaptopodin-2 GN=SYNPO2 PE=1 SV=2 - [SYNP2_HUMAN]	SYNPO2	38.98	41	1.07676	-	34	22.2148	1.14273	-	36	21.5312	1.13098	-	35	23.1612
Q96HC4	PDZ and LIM domain protein 5 GN=PDLIM5 PE=1 SV=5 - [PDLI5_HUMAN]	PDLIM5	41.28	35	0.99279	-	32	24.6028	1.20986	-	32	24.2815	1.23446	-	32	22.561
P04259	Keratin, type II cytoskeletal 6B GN=KRT6B PE=1 SV=5 - [K2C6B_HUMAN]	KRT6B	35.82	30	0.285125	down-regulated	2	233.344	0.487921	down-regulated	2	114.932	0.582414	down-regulated	2	127.59
P41240	Tyrosine-protein kinase CSK GN=CSK PE=1 SV=1 - [CSK_HUMAN]	CSK	53.78	31	0.899212	-	23	27.2648	1.00675	-	24	11.1222	0.936667	-	24	17.278
Q96CX2	BTB/POZ domain-containing protein KCTD12 GN=KCTD12 PE=1 SV=1 - [KCD12_HUMAN]	KCTD12	50.15	35	1.026	-	18	28.7974	0.949087	-	20	20.5459	0.97837	-	19	32.6894
P62829	60S ribosomal protein L23 GN=RPL23 PE=1 SV=1 - [RL23_HUMAN]	RPL23	67.86	26	1.09941	-	16	32.7767	1.05962	-	17	37.3084	0.973204	-	18	43.231
Q15459	Splicing factor 3A subunit 1 GN=SF3A1 PE=1 SV=1 - [SF3A1_HUMAN]	SF3A1	38.46	47	1.03497	-	32	27.7129	0.906755	-	32	18.5971	1.04583	-	34	27.5979
Q8WZA9	Immunity-related GTPase family Q protein GN=IRGQ PE=1 SV=1 - [IRGQ_HUMAN]	IRGQ	35.47	30	1.09433	-	16	37.9503	1.04391	-	16	15.2963	1.09964	-	17	17.0808
P51148	Ras-related protein Rab-5C GN=RAB5C PE=1 SV=2 - [RAB5C_HUMAN]	RAB5C	53.7	34	1.14701	-	15	30.0628	0.918754	-	16	19.148	1.16895	-	16	26.2966
P27695	DNA-(apurinic or apyrimidinic site) lyase GN=APEX1 PE=1 SV=2 - [APEX1_HUMAN]	APEX1	69.81	35	0.88798	-	25	45.0911	0.964045	-	27	19.527	0.948524	-	26	13.7878
P62263	40S ribosomal protein S14 GN=RPS14 PE=1 SV=3 - [RS14_HUMAN]	RPS14	33.11	29	1.11236	-	13	30.7064	0.963497	-	14	13.3417	1.05441	-	13	19.9131
P35232	Prohibitin GN=PHB PE=1 SV=1 - [PHB_HUMAN]	PHB	85.29	32	1.49629	up-regulated	18	17.1596	1.45609	up-regulated	17	22.0957	1.40314	up-regulated	17	22.5455
Q7Z460	CLIP-associating protein 1 GN=CLASP1 PE=1 SV=1 - [CLAP1_HUMAN]	CLASP1	23.08	37	0.964161	-	27	21.8775	0.806747	-	27	14.5594	0.81414	-	27	29.0609
P13645	Keratin, type I cytoskeletal 10 GN=KRT10 PE=1 SV=6 - [K1C10_HUMAN]	KRT10	50.51	38	0.300902	down-regulated	11	31.6366	0.350132	down-regulated	13	46.6748	0.793209	-	15	73.7841
O00425	Insulin-like growth factor 2 mRNA-binding protein 3 GN=IGF2BP3 PE=1 SV=2 - [IF2B3_HUMAN]	IGF2BP3	46.11	38	0.980612	-	30	33.4629	1.05761	-	32	20.7201	0.922695	-	30	22.6742
P52565	Rho GDP-dissociation inhibitor 1 GN=ARHGDIA PE=1 SV=3 - [GDIR1_HUMAN]	ARHGDIA	62.25	40	0.999968	-	32	46.1322	0.923412	-	33	27.3054	0.884839	-	32	33.1558
P11172	Uridine 5'-monophosphate synthase GN=UMPS PE=1 SV=1 - [UMPS_HUMAN]	UMPS	50.63	37	0.823516	-	33	22.3662	0.950231	-	33	20.1246	0.890217	-	33	29.6393
Q8NC51	Plasminogen activator inhibitor 1 RNA-binding protein GN=SERBP1 PE=1 SV=2 - [PAIRB_HUMAN]	SERBP1	33.58	35	1.04602	-	26	48.1517	1.04122	-	27	21.6049	1.0694	-	26	37.8336
Q07065	Cytoskeleton-associated protein 4 GN=CKAP4 PE=1 SV=2 - [CKAP4_HUMAN]	CKAP4	45.68	36	1.4178	up-regulated	27	19.4165	1.23813	-	27	23.3868	1.3455	-	28	20.3352
P07384	Calpain-1 catalytic subunit GN=CAPN1 PE=1 SV=1 - [CAN1_HUMAN]	CAPN1	49.16	43	0.751466	-	28	38.6901	0.963959	-	29	22.8186	0.718081	down-regulated	28	31.8656
Q9UMX0	Ubiquilin-1 GN=UBQLN1 PE=1 SV=2 - [UBQL1_HUMAN]	UBQLN1	25.64	44	1.06816	-	7	38.0631	1.12868	-	6	24.2022	1.44338	up-regulated	7	23.0278
Q8IUD2	ELKS/Rab6-interacting/CAST family member 1 GN=ERC1 PE=1 SV=1 - [RB6I2_HUMAN]	ERC1	27.15	38	1.1825	-	33	19.5371	1.10799	-	34	34.5252	1.20219	-	34	18.7891
P06737	Glycogen phosphorylase, liver form GN=PYGL PE=1 SV=4 - [PYGL_HUMAN]	PYGL	41.91	41	0.82312	-	29	30.7294	1.0927	-	31	10.672	0.952213	-	31	24.9538
Q13045	Protein flightless-1 homolog GN=FLII PE=1 SV=2 - [FLII_HUMAN]	FLII	27.97	34	0.976744	-	27	23.9694	0.97326	-	28	25.8015	0.988211	-	28	10.6614
Q15155	Nodal modulator 1 GN=NOMO1 PE=1 SV=5 - [NOMO1_HUMAN]	NOMO1	29.13	38	0.944182	-	29	25.4017	0.973743	-	28	18.7115	0.978646	-	28	22.9947
P09622	Dihydrolipoyl dehydrogenase, mitochondrial GN=DLD PE=1 SV=2 - [DLDH_HUMAN]	DLD	43.22	38	1.0211	-	27	32.0794	1.03039	-	27	20.4773	1.10546	-	27	44.6919
Q13435	Splicing factor 3B subunit 2 GN=SF3B2 PE=1 SV=2 - [SF3B2_HUMAN]	SF3B2	30.06	37	1.05145	-	26	33.0628	0.823847	-	28	22.7972	0.917259	-	30	19.8395
Q13409	Cytoplasmic dynein 1 intermediate chain 2 GN=DYNC1I2 PE=1 SV=3 - [DC1I2_HUMAN]	DYNC1I2	38.87	39	1.11235	-	29	35.6487	1.00457	-	30	36.368	1.1569	-	30	36.4912
O14818	Proteasome subunit alpha type-7 GN=PSMA7 PE=1 SV=1 - [PSA7_HUMAN]	PSMA7	58.87	30	1.26819	-	18	42.2617	1.03117	-	19	23.2062	0.942343	-	19	32.9024
P51665	26S proteasome non-ATPase regulatory subunit 7 GN=PSMD7 PE=1 SV=2 - [PSMD7_HUMAN]	PSMD7	53.4	32	0.934632	-	21	23.4281	0.957553	-	24	29.0395	0.937826	-	24	26.7504
Q16643	Drebrin GN=DBN1 PE=1 SV=4 - [DREB_HUMAN]	DBN1	38.98	42	0.970204	-	20	33.0748	0.93237	-	20	28.5341	0.874185	-	19	19.6234
Q9UBB4	Ataxin-10 GN=ATXN10 PE=1 SV=1 - [ATX10_HUMAN]	ATXN10	35.58	30	0.811263	-	22	54.9414	0.969959	-	24	22.8731	0.649709	down-regulated	23	54.1858
P62942	Peptidyl-prolyl cis-trans isomerase FKBP1A GN=FKBP1A PE=1 SV=2 - [FKB1A_HUMAN]	FKBP1A	75	30	1.20873	-	21	27.1661	1.21058	-	24	31.1248	1.05494	-	21	36.2042
P18621	60S ribosomal protein L17 GN=RPL17 PE=1 SV=3 - [RL17_HUMAN]	RPL17	56.52	29	0.969973	-	26	31.736	0.993124	-	26	26.4283	0.99773	-	26	30.121
Q6IBS0	Twinfilin-2 GN=TWF2 PE=1 SV=2 - [TWF2_HUMAN]	TWF2	72.21	37	1.09162	-	19	33.9932	1.11689	-	21	21.7329	0.981501	-	19	38.2091
P05387	60S acidic ribosomal protein P2 GN=RPLP2 PE=1 SV=1 - [RLA2_HUMAN]	RPLP2	84.35	25	1.09035	-	14	35.9238	0.916988	-	13	22.7927	0.934505	-	14	32.405
Q29RF7	Sister chromatid cohesion protein PDS5 homolog A GN=PDS5A PE=1 SV=1 - [PDS5A_HUMAN]	PDS5A	20.42	35	1.08151	-	17	35.6231	1.0379	-	17	15.2237	1.00694	-	18	14.9837
O60271	C-Jun-amino-terminal kinase-interacting protein 4 GN=SPAG9 PE=1 SV=4 - [JIP4_HUMAN]	SPAG9	26.95	42	1.00053	-	26	35.253	1.06646	-	26	23.7844	1.52381	up-regulated	26	29.1811
P21980	Protein-glutamine gamma-glutamyltransferase 2 GN=TGM2 PE=1 SV=2 - [TGM2_HUMAN]	TGM2	35.08	33	0.923502	-	26	40.7162	0.984314	-	27	22.8396	0.981821	-	25	42.7054
Q3LXA3	Bifunctional ATP-dependent dihydroxyacetone kinase/FAD-AMP lyase (cyclizing) GN=DAK PE=1 SV=2 - [DHAK_HUMAN]	DAK	51.3	32	1.06612	-	19	39.2947	1.01395	-	21	20.3542	1.00394	-	22	42.9095
Q9NQR4	Omega-amidase NIT2 GN=NIT2 PE=1 SV=1 - [NIT2_HUMAN]	NIT2	64.86	30	1.04207	-	20	37.3773	1.21565	-	23	21.7143	1.06373	-	20	24.3423
P04424	Argininosuccinate lyase GN=ASL PE=1 SV=4 - [ARLY_HUMAN]	ASL	41.59	37	0.88781	-	24	28.0141	1.01566	-	25	22.8296	0.975369	-	25	22.9199
Q9Y617	Phosphoserine aminotransferase GN=PSAT1 PE=1 SV=2 - [SERC_HUMAN]	PSAT1	52.43	34	0.979786	-	28	18.9284	1.09985	-	29	21.3802	0.951336	-	29	36.3459
P62241	40S ribosomal protein S8 GN=RPS8 PE=1 SV=2 - [RS8_HUMAN]	RPS8	57.69	35	0.863082	-	24	37.5763	1.04385	-	26	22.5493	0.878242	-	26	33.092
Q8WVM8	Sec1 family domain-containing protein 1 GN=SCFD1 PE=1 SV=4 - [SCFD1_HUMAN]	SCFD1	43.77	28	1.09979	-	14	21.4214	1.081	-	18	14.5285	1.13563	-	18	29.3535
Q9UI15	Transgelin-3 GN=TAGLN3 PE=1 SV=2 - [TAGL3_HUMAN]	TAGLN3	67.84	42	1.23848	-	16	34.6692	1.16251	-	16	16.985	1.0631	-	16	30.6726
P38919	Eukaryotic initiation factor 4A-III GN=EIF4A3 PE=1 SV=4 - [IF4A3_HUMAN]	EIF4A3	34.79	39	0.908548	-	18	19.2493	1.0032	-	18	21.0409	1.16405	-	19	20.1569
P35611	Alpha-adducin GN=ADD1 PE=1 SV=2 - [ADDA_HUMAN]	ADD1	40.43	37	1.01544	-	25	21.3823	0.880724	-	27	32.7168	0.854281	-	27	28.0014
P51610	Host cell factor 1 GN=HCFC1 PE=1 SV=2 - [HCFC1_HUMAN]	HCFC1	16.9	42	0.984961	-	32	31.7969	0.801061	-	33	17.1163	0.815652	-	35	19.3279
Q9UDY2	Tight junction protein ZO-2 GN=TJP2 PE=1 SV=2 - [ZO2_HUMAN]	TJP2	29.08	39	1.14558	-	32	21.6874	0.80265	-	32	23.3529	1.02081	-	33	17.8365
P60891	Ribose-phosphate pyrophosphokinase 1 GN=PRPS1 PE=1 SV=2 - [PRPS1_HUMAN]	PRPS1	42.14	33	1.1921	-	8	40.8381	1.20115	-	8	26.3478	0.931548	-	8	22.443
P50502	Hsc70-interacting protein GN=ST13 PE=1 SV=2 - [F10A1_HUMAN]	ST13	29.54	31	1.19846	-	24	40.7236	0.93629	-	24	21.6446	0.968401	-	25	25.1129
Q9HCC0	Methylcrotonoyl-CoA carboxylase beta chain, mitochondrial GN=MCCC2 PE=1 SV=1 - [MCCB_HUMAN]	MCCC2	50.8	36	0.986382	-	26	27.27	1.07945	-	29	20.5784	0.991304	-	26	35.391
P22392	Nucleoside diphosphate kinase B GN=NME2 PE=1 SV=1 - [NDKB_HUMAN]	NME2	81.58	46	1.10408	-	14	60.6554	0.977505	-	15	25.371	0.93994	-	15	26.7918
P29692	Elongation factor 1-delta GN=EEF1D PE=1 SV=5 - [EF1D_HUMAN]	EEF1D	55.87	39	0.969609	-	29	43.1481	1.05912	-	31	25.8758	1.02668	-	30	31.6345
Q9BSJ2	Gamma-tubulin complex component 2 GN=TUBGCP2 PE=1 SV=2 - [GCP2_HUMAN]	TUBGCP2	38.47	31	0.941112	-	26	19.574	0.962615	-	26	31.2038	0.803212	-	26	31.3238
P46782	40S ribosomal protein S5 GN=RPS5 PE=1 SV=4 - [RS5_HUMAN]	RPS5	70.1	38	1.12453	-	15	23.132	1.07474	-	16	22.1543	1.14925	-	15	32.0352
Q9Y6Y8	SEC23-interacting protein GN=SEC23IP PE=1 SV=1 - [S23IP_HUMAN]	SEC23IP	31	45	1.02437	-	36	48.0046	1.03714	-	36	20.0627	1.01739	-	35	25.7083
P23921	Ribonucleoside-diphosphate reductase large subunit GN=RRM1 PE=1 SV=1 - [RIR1_HUMAN]	RRM1	36.11	34	0.785456	-	23	47.9694	0.845612	-	24	28.5211	0.679915	down-regulated	25	30.2266
Q9H223	EH domain-containing protein 4 GN=EHD4 PE=1 SV=1 - [EHD4_HUMAN]	EHD4	47.5	41	1.08907	-	22	29.8263	1.21844	-	24	24.2078	1.23439	-	24	41.432
Q9NTZ6	RNA-binding protein 12 GN=RBM12 PE=1 SV=1 - [RBM12_HUMAN]	RBM12	21.24	36	0.901495	-	27	25.6369	0.914477	-	27	19.1196	0.948987	-	27	25.8967
P40763	Signal transducer and activator of transcription 3 GN=STAT3 PE=1 SV=2 - [STAT3_HUMAN]	STAT3	41.69	33	1.08748	-	23	26.7901	1.07608	-	23	16.8348	1.48998	up-regulated	24	20.6853
Q9UL46	Proteasome activator complex subunit 2 GN=PSME2 PE=1 SV=4 - [PSME2_HUMAN]	PSME2	63.6	35	0.898736	-	20	32.2775	1.08341	-	22	30.6899	0.965479	-	21	30.0664
P20618	Proteasome subunit beta type-1 GN=PSMB1 PE=1 SV=2 - [PSB1_HUMAN]	PSMB1	53.94	33	1.07641	-	16	22.8015	1.10393	-	18	15.2484	1.01873	-	17	49.9795
P14735	Insulin-degrading enzyme GN=IDE PE=1 SV=4 - [IDE_HUMAN]	IDE	31.89	44	1.04246	-	38	18.6014	1.06669	-	39	20.3215	1.04201	-	36	11.7808
P62424	60S ribosomal protein L7a GN=RPL7A PE=1 SV=2 - [RL7A_HUMAN]	RPL7A	53.01	40	0.917197	-	29	29.7892	0.956021	-	29	30.3775	0.903303	-	30	36.7756
Q9UNF1	Melanoma-associated antigen D2 GN=MAGED2 PE=1 SV=2 - [MAGD2_HUMAN]	MAGED2	37.95	40	0.996448	-	18	35.3096	0.821412	-	19	21.6656	0.861384	-	19	24.8497
Q9Y5S9	RNA-binding protein 8A GN=RBM8A PE=1 SV=1 - [RBM8A_HUMAN]	RBM8A	56.32	28	0.958274	-	8	29.0447	0.881373	-	11	26.3291	0.891726	-	10	70.1173
P49591	Serine--tRNA ligase, cytoplasmic GN=SARS PE=1 SV=3 - [SYSC_HUMAN]	SARS	47.86	38	0.958191	-	24	37.0829	1.02159	-	26	20.5745	0.913266	-	24	26.6328
P28289	Tropomodulin-1 GN=TMOD1 PE=1 SV=1 - [TMOD1_HUMAN]	TMOD1	51.25	30	0.970594	-	24	20.3322	0.812438	-	24	30.7418	0.599776	down-regulated	25	42.0649
P55196	Afadin GN=MLLT4 PE=1 SV=3 - [AFAD_HUMAN]	MLLT4	22.59	37	1.0935	-	33	33.3605	1.08095	-	33	19.543	1.15776	-	32	21.7103
Q92626	Peroxidasin homolog GN=PXDN PE=1 SV=2 - [PXDN_HUMAN]	PXDN	25.08	38	0.956869	-	28	20.481	0.895473	-	28	26.2166	0.869431	-	29	28.221
Q9BQ52	Zinc phosphodiesterase ELAC protein 2 GN=ELAC2 PE=1 SV=2 - [RNZ2_HUMAN]	ELAC2	38.5	33	0.904514	-	24	27.7432	1.03036	-	23	17.2466	0.92581	-	22	31.3117
P20073	Annexin A7 GN=ANXA7 PE=1 SV=3 - [ANXA7_HUMAN]	ANXA7	33.4	33	0.992313	-	21	17.2652	1.04939	-	21	29.6067	1.01228	-	22	16.6203
Q9HDC9	Adipocyte plasma membrane-associated protein GN=APMAP PE=1 SV=2 - [APMAP_HUMAN]	APMAP	47.6	41	0.865166	-	29	39.9042	1.02652	-	29	21.3324	1.04588	-	30	25.0988
O60264	SWI/SNF-related matrix-associated actin-dependent regulator of chromatin subfamily A member 5 GN=SMARCA5 PE=1 SV=1 - [SMCA5_HUMAN]	SMARCA5	26.71	39	0.792666	-	21	26.2602	0.77409	-	22	17.4642	0.863529	-	22	40.0813
Q12905	Interleukin enhancer-binding factor 2 GN=ILF2 PE=1 SV=2 - [ILF2_HUMAN]	ILF2	55.9	30	0.919107	-	18	35.2553	0.974805	-	21	38.5296	0.871469	-	20	42.1355
P36957	Dihydrolipoyllysine-residue succinyltransferase component of 2-oxoglutarate dehydrogenase complex, mitochondrial GN=DLST PE=1 SV=4 - [ODO2_HUMAN]	DLST	35.1	33	1.14189	-	23	33.5362	1.11187	-	21	28.1851	1.19942	-	22	32.9234
Q9Y285	Phenylalanine--tRNA ligase alpha subunit GN=FARSA PE=1 SV=3 - [SYFA_HUMAN]	FARSA	41.34	42	0.994621	-	28	32.4748	0.953111	-	30	30.0465	1.11212	-	28	29.9432
P46926	Glucosamine-6-phosphate isomerase 1 GN=GNPDA1 PE=1 SV=1 - [GNPI1_HUMAN]	GNPDA1	63.32	37	0.938366	-	15	27.2985	0.912574	-	16	34.8034	0.932983	-	16	19.0134
P23786	Carnitine O-palmitoyltransferase 2, mitochondrial GN=CPT2 PE=1 SV=2 - [CPT2_HUMAN]	CPT2	44.68	39	0.891773	-	29	31.5599	0.985263	-	31	19.849	0.815081	-	28	31.2232
Q14160	Protein scribble homolog GN=SCRIB PE=1 SV=4 - [SCRIB_HUMAN]	SCRIB	32.15	43	1.00212	-	34	25.1863	0.839728	-	35	18.0958	0.822419	-	34	17.4777
P17174	Aspartate aminotransferase, cytoplasmic GN=GOT1 PE=1 SV=3 - [AATC_HUMAN]	GOT1	67.07	32	1.03085	-	24	22.6862	1.07589	-	24	15.3887	1.08112	-	23	43.8344
Q15813	Tubulin-specific chaperone E GN=TBCE PE=1 SV=1 - [TBCE_HUMAN]	TBCE	45.92	31	0.901776	-	22	27.3706	1.00045	-	23	24.3258	1.04349	-	23	37.657
Q9Y696	Chloride intracellular channel protein 4 GN=CLIC4 PE=1 SV=4 - [CLIC4_HUMAN]	CLIC4	71.54	35	1.04377	-	24	31.6694	1.23227	-	25	21.2968	0.900963	-	23	42.3796
Q5JRA6	Melanoma inhibitory activity protein 3 GN=MIA3 PE=1 SV=1 - [MIA3_HUMAN]	MIA3	22.02	40	1.06288	-	35	25.6918	1.12854	-	36	28.5839	1.59906	up-regulated	37	26.6714
Q9H0B6	Kinesin light chain 2 GN=KLC2 PE=1 SV=1 - [KLC2_HUMAN]	KLC2	40.68	36	1.08709	-	19	25.5171	1.07739	-	19	9.49969	1.15601	-	19	29.3174
Q8IZ83	Aldehyde dehydrogenase family 16 member A1 GN=ALDH16A1 PE=1 SV=2 - [A16A1_HUMAN]	ALDH16A1	26.06	27	0.90884	-	17	30.3013	0.977347	-	17	18.8882	0.996092	-	17	32.4048
Q13616	Cullin-1 GN=CUL1 PE=1 SV=2 - [CUL1_HUMAN]	CUL1	42.14	41	0.869344	-	31	36.6717	0.958139	-	31	10.8282	0.850051	-	31	29.9508
O43396	Thioredoxin-like protein 1 GN=TXNL1 PE=1 SV=3 - [TXNL1_HUMAN]	TXNL1	65.4	33	0.914493	-	21	36.1981	0.997465	-	22	33.5502	1.00371	-	23	35.9211
P36405	ADP-ribosylation factor-like protein 3 GN=ARL3 PE=1 SV=2 - [ARL3_HUMAN]	ARL3	68.68	32	1.08088	-	18	61.3725	1.19568	-	20	24.9234	1.28533	-	18	37.0823
Q8NBX0	Saccharopine dehydrogenase-like oxidoreductase GN=SCCPDH PE=1 SV=1 - [SCPDL_HUMAN]	SCCPDH	56.64	34	0.993266	-	16	34.14	0.800544	-	18	26.5894	0.906519	-	16	37.5802
P17301	Integrin alpha-2 GN=ITGA2 PE=1 SV=1 - [ITA2_HUMAN]	ITGA2	28.37	34	0.908368	-	26	50.4248	0.932164	-	27	23.431	0.958755	-	26	25.1274
O95865	N(G),N(G)-dimethylarginine dimethylaminohydrolase 2 GN=DDAH2 PE=1 SV=1 - [DDAH2_HUMAN]	DDAH2	57.19	30	0.98913	-	21	44.3157	1.10528	-	22	38.8942	1.0709	-	20	33.6653
Q96I24	Far upstream element-binding protein 3 GN=FUBP3 PE=1 SV=2 - [FUBP3_HUMAN]	FUBP3	44.58	45	1.16229	-	25	27.0628	1.04046	-	27	21.1697	1.14772	-	27	26.2703
P62847	40S ribosomal protein S24 GN=RPS24 PE=1 SV=1 - [RS24_HUMAN]	RPS24	42.86	28	0.900743	-	14	33.2938	0.908539	-	14	38.4966	0.859533	-	14	19.9525
Q9NQX3	Gephyrin GN=GPHN PE=1 SV=1 - [GEPH_HUMAN]	GPHN	31.52	28	1.09705	-	16	27.1971	1.1874	-	18	20.8362	1.08492	-	16	21.5323
P11047	Laminin subunit gamma-1 GN=LAMC1 PE=1 SV=3 - [LAMC1_HUMAN]	LAMC1	17.84	29	1.054	-	20	22.7663	1.12492	-	21	23.51	1.15185	-	20	25.7955
P11908	Ribose-phosphate pyrophosphokinase 2 GN=PRPS2 PE=1 SV=2 - [PRPS2_HUMAN]	PRPS2	44.03	30	1.04081	-	7	38.2902	0.989621	-	7	21.1561	0.907246	-	7	22.1424
P62136	Serine/threonine-protein phosphatase PP1-alpha catalytic subunit GN=PPP1CA PE=1 SV=1 - [PP1A_HUMAN]	PPP1CA	57.58	32	1.11926	-	9	22.701	1.20371	-	9	13.2904	1.12181	-	9	43.7059
P78559	Microtubule-associated protein 1A GN=MAP1A PE=1 SV=6 - [MAP1A_HUMAN]	MAP1A	15.02	36	1.00093	-	17	28.1779	1.0024	-	19	22.5459	1.19523	-	20	27.1285
P62495	Eukaryotic peptide chain release factor subunit 1 GN=ETF1 PE=1 SV=3 - [ERF1_HUMAN]	ETF1	44.39	33	0.674959	down-regulated	26	45.3426	0.979326	-	28	30.4896	0.778551	-	28	29.2107
O95302	Peptidyl-prolyl cis-trans isomerase FKBP9 GN=FKBP9 PE=1 SV=2 - [FKBP9_HUMAN]	FKBP9	37.89	33	0.91129	-	16	26.3299	1.00303	-	16	21.4328	1.08054	-	16	16.9382
Q99623	Prohibitin-2 GN=PHB2 PE=1 SV=2 - [PHB2_HUMAN]	PHB2	69.9	36	1.41966	up-regulated	22	34.0596	1.41602	up-regulated	22	34.252	1.48286	up-regulated	22	24.1389
Q15785	Mitochondrial import receptor subunit TOM34 GN=TOMM34 PE=1 SV=2 - [TOM34_HUMAN]	TOMM34	51.13	26	1.10233	-	21	33.6505	1.01576	-	21	19.2209	0.923214	-	20	33.89
P30084	Enoyl-CoA hydratase, mitochondrial GN=ECHS1 PE=1 SV=4 - [ECHM_HUMAN]	ECHS1	53.79	33	1.02383	-	26	34.0378	1.0873	-	29	24.5027	0.962361	-	27	32.3402
Q9Y2Z0	Suppressor of G2 allele of SKP1 homolog GN=SUGT1 PE=1 SV=3 - [SUGT1_HUMAN]	SUGT1	53.42	31	1.03214	-	20	27.127	1.02529	-	20	16.4906	1.03966	-	20	34.4403
P05067	Amyloid beta A4 protein GN=APP PE=1 SV=3 - [A4_HUMAN]	APP	26.88	34	1.08327	-	24	34.2362	1.20801	-	26	23.9031	1.00737	-	26	23.4973
Q15274	Nicotinate-nucleotide pyrophosphorylase [carboxylating] GN=QPRT PE=1 SV=3 - [NADC_HUMAN]	QPRT	32.32	26	0.909931	-	22	28.1342	0.882104	-	21	23.253	0.744126	-	21	41.099
P28482	Mitogen-activated protein kinase 1 GN=MAPK1 PE=1 SV=3 - [MK01_HUMAN]	MAPK1	48.06	35	1.12235	-	16	20.4901	1.10739	-	16	25.2854	1.21694	-	16	24.946
Q709C8	Vacuolar protein sorting-associated protein 13C GN=VPS13C PE=1 SV=1 - [VP13C_HUMAN]	VPS13C	13.56	41	1.0288	-	25	18.8336	1.03192	-	26	15.9173	1.03856	-	27	20.738
P54727	UV excision repair protein RAD23 homolog B GN=RAD23B PE=1 SV=1 - [RD23B_HUMAN]	RAD23B	42.79	37	1.12837	-	23	26.535	1.03747	-	22	17.2818	1.06146	-	22	38.6378
Q32MZ4	Leucine-rich repeat flightless-interacting protein 1 GN=LRRFIP1 PE=1 SV=2 - [LRRF1_HUMAN]	LRRFIP1	29.33	29	1.06968	-	24	16.2539	1.01947	-	25	36.7717	1.21441	-	24	33.7922
Q6UB35	Monofunctional C1-tetrahydrofolate synthase, mitochondrial GN=MTHFD1L PE=1 SV=1 - [C1TM_HUMAN]	MTHFD1L	25.15	32	1.01987	-	27	31.7138	1.14124	-	24	20.1893	1.09564	-	24	21.1877
P84077	ADP-ribosylation factor 1 GN=ARF1 PE=1 SV=2 - [ARF1_HUMAN]	ARF1	69.06	35	0.90173	-	10	27.2871	1.10156	-	12	11.1775	0.844919	-	12	61.077
Q6L8Q7	2',5'-phosphodiesterase 12 GN=PDE12 PE=1 SV=2 - [PDE12_HUMAN]	PDE12	27.59	23	1.00979	-	16	40.7533	1.07945	-	18	31.5125	1.03868	-	17	27.2581
O95163	Elongator complex protein 1 GN=IKBKAP PE=1 SV=3 - [ELP1_HUMAN]	IKBKAP	21.1	30	0.884757	-	27	36.2192	0.944703	-	28	23.4123	0.872027	-	28	35.421
O60716	Catenin delta-1 GN=CTNND1 PE=1 SV=1 - [CTND1_HUMAN]	CTNND1	27.48	34	1.09067	-	27	31.8533	0.982212	-	26	24.8832	0.970261	-	26	24.6995
P47756	F-actin-capping protein subunit beta GN=CAPZB PE=1 SV=4 - [CAPZB_HUMAN]	CAPZB	63.9	43	1.04921	-	37	29.962	1.05338	-	38	19.7374	1.04843	-	36	31.2578
P52907	F-actin-capping protein subunit alpha-1 GN=CAPZA1 PE=1 SV=3 - [CAZA1_HUMAN]	CAPZA1	60.49	31	0.886502	-	18	58.7481	0.997184	-	19	41.2292	1.00062	-	18	31.2584
O43852	Calumenin GN=CALU PE=1 SV=2 - [CALU_HUMAN]	CALU	46.98	35	0.878081	-	23	39.1616	1.27952	up-regulated	27	23.1186	1.07585	-	26	34.2369
Q6PKG0	La-related protein 1 GN=LARP1 PE=1 SV=2 - [LARP1_HUMAN]	LARP1	28.1	34	0.969331	-	23	28.4957	0.900323	-	24	22.017	0.881475	-	24	34.6724
P13693	Translationally-controlled tumor protein GN=TPT1 PE=1 SV=1 - [TCTP_HUMAN]	TPT1	60.47	31	1.1668	-	22	47.9441	1.11416	-	24	26.2819	1.05765	-	24	45.1109
Q99829	Copine-1 GN=CPNE1 PE=1 SV=1 - [CPNE1_HUMAN]	CPNE1	37.62	31	0.949463	-	22	22.7603	1.07027	-	23	11.143	1.16494	-	23	28.8104
P61758	Prefoldin subunit 3 GN=VBP1 PE=1 SV=3 - [PFD3_HUMAN]	VBP1	46.19	31	1.05969	-	19	42.7162	1.05308	-	18	30.8009	1.15586	-	19	25.0973
Q9NRR5	Ubiquilin-4 GN=UBQLN4 PE=1 SV=2 - [UBQL4_HUMAN]	UBQLN4	27.62	41	0.955579	-	16	11.4811	0.814657	-	16	27.5034	0.892261	-	16	14.9991
Q14157	Ubiquitin-associated protein 2-like GN=UBAP2L PE=1 SV=2 - [UBP2L_HUMAN]	UBAP2L	32.11	35	1.20678	-	24	29.9145	1.1434	-	25	29.6281	1.23091	-	25	28.7774
P46063	ATP-dependent DNA helicase Q1 GN=RECQL PE=1 SV=3 - [RECQ1_HUMAN]	RECQL	48.84	36	0.831107	-	32	27.7591	1.04167	-	34	12.7995	1.02061	-	32	33.0652
Q9Y2Q3	Glutathione S-transferase kappa 1 GN=GSTK1 PE=1 SV=3 - [GSTK1_HUMAN]	GSTK1	53.98	31	1.25528	-	25	35.5076	1.01712	-	24	19.2606	1.12049	-	25	23.7548
Q9NSD9	Phenylalanine--tRNA ligase beta subunit GN=FARSB PE=1 SV=3 - [SYFB_HUMAN]	FARSB	39.56	40	0.964477	-	28	24.9545	1.16124	-	28	16.4529	1.13649	-	28	29.5317
Q9UNS2	COP9 signalosome complex subunit 3 GN=COPS3 PE=1 SV=3 - [CSN3_HUMAN]	COPS3	42.79	29	0.877699	-	22	33.3332	0.787761	-	21	41.5189	0.821529	-	22	31.794
O43252	Bifunctional 3'-phosphoadenosine 5'-phosphosulfate synthase 1 GN=PAPSS1 PE=1 SV=2 - [PAPS1_HUMAN]	PAPSS1	45.67	39	0.988527	-	28	29.715	1.01013	-	29	23.3561	1.04178	-	28	28.8049
Q07021	Complement component 1 Q subcomponent-binding protein, mitochondrial GN=C1QBP PE=1 SV=1 - [C1QBP_HUMAN]	C1QBP	46.1	25	0.796658	-	12	51.7901	1.13153	-	14	31.0343	0.829532	-	12	62.1837
Q9NUQ9	Protein FAM49B GN=FAM49B PE=1 SV=1 - [FA49B_HUMAN]	FAM49B	50.62	31	0.766708	-	16	37.2133	0.955087	-	18	15.2843	0.866989	-	16	50.9764
Q96AG4	Leucine-rich repeat-containing protein 59 GN=LRRC59 PE=1 SV=1 - [LRC59_HUMAN]	LRRC59	41.69	33	0.92619	-	25	41.7828	1.13069	-	27	30.2391	1.16331	-	28	25.4781
P07602	Prosaposin GN=PSAP PE=1 SV=2 - [SAP_HUMAN]	PSAP	38.17	32	0.605955	down-regulated	20	61.0571	1.31726	up-regulated	26	43.7139	0.751007	-	22	41.2826
Q13867	Bleomycin hydrolase GN=BLMH PE=1 SV=1 - [BLMH_HUMAN]	BLMH	43.96	30	0.94935	-	20	30.2662	1.11087	-	23	26.9718	0.974637	-	21	24.3157
Q86VS8	Protein Hook homolog 3 GN=HOOK3 PE=1 SV=2 - [HOOK3_HUMAN]	HOOK3	32.87	31	1.15006	-	25	29.1251	1.03834	-	26	23.1373	1.06437	-	25	19.5559
P50995	Annexin A11 GN=ANXA11 PE=1 SV=1 - [ANX11_HUMAN]	ANXA11	37.82	34	0.972826	-	27	25.8692	0.928067	-	29	29.6649	0.925694	-	27	18.8921
P31323	cAMP-dependent protein kinase type II-beta regulatory subunit GN=PRKAR2B PE=1 SV=3 - [KAP3_HUMAN]	PRKAR2B	46.89	30	0.944369	-	17	14.8249	1.11864	-	19	19.5706	0.941167	-	19	29.6548
P40925	Malate dehydrogenase, cytoplasmic GN=MDH1 PE=1 SV=4 - [MDHC_HUMAN]	MDH1	52.4	41	1.06172	-	30	57.8816	1.11756	-	30	32.8182	1.18596	-	30	49.9702
P62244	40S ribosomal protein S15a GN=RPS15A PE=1 SV=2 - [RS15A_HUMAN]	RPS15A	77.69	36	1.04083	-	29	50.8315	1.05635	-	30	28.9128	0.835616	-	28	58.4782
Q969Z0	Protein TBRG4 GN=TBRG4 PE=1 SV=1 - [TBRG4_HUMAN]	TBRG4	48.02	35	1.02129	-	26	44.7032	0.992122	-	30	34.1742	0.911662	-	27	35.991
Q96EP5	DAZ-associated protein 1 GN=DAZAP1 PE=1 SV=1 - [DAZP1_HUMAN]	DAZAP1	28.5	22	1.06854	-	12	29.2185	1.30688	up-regulated	13	29.8291	1.0902	-	14	16.7337
Q99729	Heterogeneous nuclear ribonucleoprotein A/B GN=HNRNPAB PE=1 SV=2 - [ROAA_HUMAN]	HNRNPAB	30.42	34	1.16934	-	19	44.5197	0.984281	-	17	18.8688	0.808711	-	19	50.3038
P30626	Sorcin GN=SRI PE=1 SV=1 - [SORCN_HUMAN]	SRI	61.62	31	1.13095	-	23	33.3989	1.13983	-	24	24.1069	0.932397	-	23	35.7346
Q96G03	Phosphoglucomutase-2 GN=PGM2 PE=1 SV=4 - [PGM2_HUMAN]	PGM2	45.42	33	0.933012	-	21	28.2581	0.955685	-	22	19.5954	1.09202	-	22	31.4668
Q9UKK9	ADP-sugar pyrophosphatase GN=NUDT5 PE=1 SV=1 - [NUDT5_HUMAN]	NUDT5	57.53	25	1.1863	-	18	10.2815	1.16084	-	20	28.9704	1.05884	-	19	21.3069
P26378	ELAV-like protein 4 GN=ELAVL4 PE=1 SV=2 - [ELAV4_HUMAN]	ELAVL4	37.89	32	1.01108	-	10	30.8338	1.06423	-	14	42.5224	0.837608	-	11	46.8164
Q05086	Ubiquitin-protein ligase E3A GN=UBE3A PE=1 SV=4 - [UBE3A_HUMAN]	UBE3A	30.86	28	0.846563	-	24	47.6905	0.937881	-	23	25.7843	0.981244	-	22	25.0021
P50416	Carnitine O-palmitoyltransferase 1, liver isoform GN=CPT1A PE=1 SV=2 - [CPT1A_HUMAN]	CPT1A	28.46	28	0.862935	-	20	54.6244	0.974381	-	20	22.7644	0.833184	-	19	51.5239
P46109	Crk-like protein GN=CRKL PE=1 SV=1 - [CRKL_HUMAN]	CRKL	59.74	35	1.16327	-	24	24.8154	1.0913	-	24	20.0065	1.14166	-	22	20.8635
Q10713	Mitochondrial-processing peptidase subunit alpha GN=PMPCA PE=1 SV=2 - [MPPA_HUMAN]	PMPCA	40.38	32	0.891576	-	20	20.9781	1.04671	-	22	27.4532	0.881868	-	19	27.4365
P02765	Alpha-2-HS-glycoprotein GN=AHSG PE=1 SV=1 - [FETUA_HUMAN]	AHSG	5.45	23	1.03235	-	16	28.5773	0.846364	-	17	19.3828	1.14893	-	17	29.0498
P37837	Transaldolase GN=TALDO1 PE=1 SV=2 - [TALDO_HUMAN]	TALDO1	40.95	32	1.08419	-	26	44.424	1.08125	-	28	21.5682	1.03962	-	28	36.7809
Q15369	Transcription elongation factor B polypeptide 1 GN=TCEB1 PE=1 SV=1 - [ELOC_HUMAN]	TCEB1	65.18	21	0.978636	-	16	35.2641	1.05447	-	18	35.9863	1.12521	-	18	27.9834
P13674	Prolyl 4-hydroxylase subunit alpha-1 GN=P4HA1 PE=1 SV=2 - [P4HA1_HUMAN]	P4HA1	48.13	30	1.20395	-	23	24.1574	1.07078	-	24	18.9334	1.11543	-	25	24.3334
Q96RS6	NudC domain-containing protein 1 GN=NUDCD1 PE=1 SV=2 - [NUDC1_HUMAN]	NUDCD1	45.11	28	0.813561	-	16	31.9603	1.22395	-	16	18.1644	0.931948	-	16	31.2601
Q14847	LIM and SH3 domain protein 1 GN=LASP1 PE=1 SV=2 - [LASP1_HUMAN]	LASP1	43.68	40	1.14091	-	30	18.3056	1.11318	-	30	18.8916	1.23235	-	30	19.6657
P15121	Aldose reductase GN=AKR1B1 PE=1 SV=3 - [ALDR_HUMAN]	AKR1B1	66.14	43	0.621324	down-regulated	30	62.827	1.0025	-	32	24.0998	0.736203	-	31	47.1307
O15460	Prolyl 4-hydroxylase subunit alpha-2 GN=P4HA2 PE=1 SV=1 - [P4HA2_HUMAN]	P4HA2	37.57	24	1.07314	-	19	20.5094	1.28058	up-regulated	20	18.2604	1.34413	-	19	17.3406
P14923	Junction plakoglobin GN=JUP PE=1 SV=3 - [PLAK_HUMAN]	JUP	30.74	26	0.91409	-	18	22.3481	1.00289	-	18	20.5206	0.962912	-	18	21.1712
P04083	Annexin A1 GN=ANXA1 PE=1 SV=2 - [ANXA1_HUMAN]	ANXA1	36.42	23	0.911123	-	17	22.7018	0.988545	-	17	10.0858	0.79063	-	17	29.641
P54819	Adenylate kinase 2, mitochondrial GN=AK2 PE=1 SV=2 - [KAD2_HUMAN]	AK2	64.44	31	0.99535	-	18	40.4152	1.02665	-	19	12.9916	1.04469	-	18	27.9478
P52306	Rap1 GTPase-GDP dissociation stimulator 1 GN=RAP1GDS1 PE=1 SV=3 - [GDS1_HUMAN]	RAP1GDS1	43.82	31	0.825521	-	17	29.9858	1.09437	-	19	31.3253	0.921614	-	17	26.6747
O75122	CLIP-associating protein 2 GN=CLASP2 PE=1 SV=2 - [CLAP2_HUMAN]	CLASP2	20.02	29	0.92785	-	21	33.1926	0.755389	down-regulated	20	13.8719	0.823835	-	21	38.0187
P58107	Epiplakin GN=EPPK1 PE=1 SV=2 - [EPIPL_HUMAN]	EPPK1	25.89	32	0.980602	-	15	22.7395	1.04447	-	18	8.62548	1.33049	-	18	27.6871
Q9UHG3	Prenylcysteine oxidase 1 GN=PCYOX1 PE=1 SV=3 - [PCYOX_HUMAN]	PCYOX1	40.99	28	0.814764	-	22	42.3126	1.06023	-	23	23.4041	0.850108	-	23	27.7538
P99999	Cytochrome c GN=CYCS PE=1 SV=2 - [CYC_HUMAN]	CYCS	60.95	28	1.02915	-	21	35.7276	1.12475	-	22	25.2275	0.616737	down-regulated	19	49.7372
Q13085	Acetyl-CoA carboxylase 1 GN=ACACA PE=1 SV=2 - [ACACA_HUMAN]	ACACA	14.41	35	0.831171	-	26	31.8234	0.948642	-	26	21.4764	0.92571	-	26	28.9334
P26196	Probable ATP-dependent RNA helicase DDX6 GN=DDX6 PE=1 SV=2 - [DDX6_HUMAN]	DDX6	34.99	32	0.863696	-	20	55.4352	0.967894	-	24	30.683	0.767999	-	22	47.6586
Q9BPU6	Dihydropyrimidinase-related protein 5 GN=DPYSL5 PE=1 SV=1 - [DPYL5_HUMAN]	DPYSL5	64.01	47	0.97119	-	37	27.3455	1.06289	-	36	18.8892	0.976919	-	36	31.1448
O43765	Small glutamine-rich tetratricopeptide repeat-containing protein alpha GN=SGTA PE=1 SV=1 - [SGTA_HUMAN]	SGTA	38.34	31	1.01674	-	24	21.317	1.06477	-	24	33.7201	1.10711	-	23	34.4215
P53992	Protein transport protein Sec24C GN=SEC24C PE=1 SV=3 - [SC24C_HUMAN]	SEC24C	28.52	33	0.972566	-	23	26.1408	1.00086	-	26	21.5493	0.896061	-	24	45.3367
Q9UKG1	DCC-interacting protein 13-alpha GN=APPL1 PE=1 SV=1 - [DP13A_HUMAN]	APPL1	36.95	27	1.11546	-	22	31.6637	1.04574	-	23	31.1929	1.04753	-	23	17.3422
P20042	Eukaryotic translation initiation factor 2 subunit 2 GN=EIF2S2 PE=1 SV=2 - [IF2B_HUMAN]	EIF2S2	47.15	29	0.961372	-	19	29.0287	0.991757	-	19	35.8263	1.0932	-	18	13.034
P61163	Alpha-centractin GN=ACTR1A PE=1 SV=1 - [ACTZ_HUMAN]	ACTR1A	59.57	33	0.802827	-	10	21.0355	1.01593	-	10	16.6994	0.942573	-	10	22.5109
P61221	ATP-binding cassette sub-family E member 1 GN=ABCE1 PE=1 SV=1 - [ABCE1_HUMAN]	ABCE1	43.24	30	0.99586	-	25	22.2791	1.12699	-	26	25.3191	1.05838	-	24	31.175
Q8N6R0	Methyltransferase-like protein 13 GN=METTL13 PE=1 SV=1 - [MET13_HUMAN]	METTL13	45.78	31	0.76741	-	22	41.5161	0.987046	-	22	17.6937	0.800424	-	22	30.5657
P62750	60S ribosomal protein L23a GN=RPL23A PE=1 SV=1 - [RL23A_HUMAN]	RPL23A	48.08	30	1.0817	-	27	46.6818	0.982503	-	27	24.8734	1.15738	-	27	19.7326
P51812	Ribosomal protein S6 kinase alpha-3 GN=RPS6KA3 PE=1 SV=1 - [KS6A3_HUMAN]	RPS6KA3	40.68	34	1.09539	-	20	19.7791	1.05888	-	20	16.5615	1.15297	-	20	17.5158
P21964	Catechol O-methyltransferase GN=COMT PE=1 SV=2 - [COMT_HUMAN]	COMT	50.18	25	0.716271	down-regulated	14	53.383	1.03707	-	14	26.5482	0.916335	-	13	34.8182
P00492	Hypoxanthine-guanine phosphoribosyltransferase GN=HPRT1 PE=1 SV=2 - [HPRT_HUMAN]	HPRT1	72.02	28	0.981009	-	19	43.0255	1.13878	-	21	29.9642	1.08348	-	20	23.1505
Q9UIJ7	GTP:AMP phosphotransferase AK3, mitochondrial GN=AK3 PE=1 SV=4 - [KAD3_HUMAN]	AK3	75.77	30	1.07513	-	24	21.29	1.04473	-	24	10.6187	1.03425	-	24	17.8774
P61586	Transforming protein RhoA GN=RHOA PE=1 SV=1 - [RHOA_HUMAN]	RHOA	73.06	33	1.00289	-	7	11.9366	1.16578	-	7	19.546	1.09534	-	8	27.732
Q13724	Mannosyl-oligosaccharide glucosidase GN=MOGS PE=1 SV=5 - [MOGS_HUMAN]	MOGS	28.91	30	1.01189	-	19	25.3963	1.06176	-	19	14.3721	0.971866	-	20	25.779
P52292	Importin subunit alpha-1 GN=KPNA2 PE=1 SV=1 - [IMA1_HUMAN]	KPNA2	45.75	30	1.10703	-	19	37.5894	1.159	-	23	19.0919	1.61337	up-regulated	23	22.6087
Q03001	Dystonin GN=DST PE=1 SV=4 - [DYST_HUMAN]	DST	7.69	43	0.994172	-	34	16.0424	0.944786	-	34	28.2098	0.982804	-	36	29.705
Q02878	60S ribosomal protein L6 GN=RPL6 PE=1 SV=3 - [RL6_HUMAN]	RPL6	51.04	34	1.00271	-	26	25.8882	0.889835	-	27	21.2601	0.922393	-	27	30.6407
Q9H0U4	Ras-related protein Rab-1B GN=RAB1B PE=1 SV=1 - [RAB1B_HUMAN]	RAB1B	65.17	25	1.16157	-	10	40.6877	0.901821	-	10	28.5855	0.911262	-	11	27.5926
Q13576	Ras GTPase-activating-like protein IQGAP2 GN=IQGAP2 PE=1 SV=4 - [IQGA2_HUMAN]	IQGAP2	19.75	34	1.05257	-	27	28.3883	1.1358	-	27	16.2896	1.08175	-	27	17.5809
P27635	60S ribosomal protein L10 GN=RPL10 PE=1 SV=4 - [RL10_HUMAN]	RPL10	49.07	34	0.879813	-	24	21.195	1.00548	-	25	15.5927	0.831586	-	25	18.7514
P30040	Endoplasmic reticulum resident protein 29 GN=ERP29 PE=1 SV=4 - [ERP29_HUMAN]	ERP29	55.94	29	0.987242	-	21	30.9721	1.13228	-	21	26.0171	1.129	-	21	33.7333
Q92823	Neuronal cell adhesion molecule GN=NRCAM PE=1 SV=3 - [NRCAM_HUMAN]	NRCAM	21.01	33	1.03402	-	29	39.2055	1.05881	-	28	23.2797	0.797362	-	29	24.4176
Q13620	Cullin-4B GN=CUL4B PE=1 SV=4 - [CUL4B_HUMAN]	CUL4B	33.41	37	0.89011	-	20	17.0856	1.08167	-	20	17.6784	0.852281	-	20	23.3596
O43615	Mitochondrial import inner membrane translocase subunit TIM44 GN=TIMM44 PE=1 SV=2 - [TIM44_HUMAN]	TIMM44	35.84	29	1.11786	-	23	16.3816	0.996362	-	24	21.3293	0.979664	-	24	30.2375
Q6ZU35	Uncharacterized protein KIAA1211 GN=KIAA1211 PE=1 SV=3 - [K1211_HUMAN]	KIAA1211	22.79	29	0.931854	-	21	43.4372	0.891115	-	21	27.0971	0.641838	down-regulated	18	27.1396
Q12849	G-rich sequence factor 1 GN=GRSF1 PE=1 SV=3 - [GRSF1_HUMAN]	GRSF1	41.04	28	1.06325	-	20	39.3083	1.00932	-	20	21.0308	1.02907	-	20	43.6838
P42166	Lamina-associated polypeptide 2, isoform alpha GN=TMPO PE=1 SV=2 - [LAP2A_HUMAN]	TMPO	30.4	28	1.14339	-	6	25.452	1.31453	up-regulated	6	7.89494	1.35043	-	6	8.16668
Q13765	Nascent polypeptide-associated complex subunit alpha GN=NACA PE=1 SV=1 - [NACA_HUMAN]	NACA	33.95	20	0.983098	-	17	42.5345	0.739147	down-regulated	14	24.1985	0.84904	-	16	44.5762
Q9Y613	FH1/FH2 domain-containing protein 1 GN=FHOD1 PE=1 SV=3 - [FHOD1_HUMAN]	FHOD1	26.29	34	1.02568	-	26	16.8186	1.03089	-	26	16.059	1.01517	-	26	23.7245
P29762	Cellular retinoic acid-binding protein 1 GN=CRABP1 PE=1 SV=2 - [RABP1_HUMAN]	CRABP1	83.94	35	1.29007	-	25	28.6752	1.31514	up-regulated	25	29.261	1.26737	-	25	19.6598
Q8WXH0	Nesprin-2 GN=SYNE2 PE=1 SV=3 - [SYNE2_HUMAN]	SYNE2	5.49	36	1.02178	-	27	23.9895	0.968218	-	27	13.8009	0.784116	-	29	29.6284
Q14651	Plastin-1 GN=PLS1 PE=1 SV=2 - [PLSI_HUMAN]	PLS1	28.93	27	1.02886	-	12	37.632	1.21788	-	12	14.9435	1.40141	up-regulated	12	16.8602
P04040	Catalase GN=CAT PE=1 SV=3 - [CATA_HUMAN]	CAT	39.09	27	0.97188	-	19	34.6477	0.986314	-	18	29.746	0.977047	-	20	31.2175
P35637	RNA-binding protein FUS GN=FUS PE=1 SV=1 - [FUS_HUMAN]	FUS	18.25	36	1.14506	-	22	43.0018	1.0943	-	24	39.9167	1.08072	-	24	38.2168
Q02218	2-oxoglutarate dehydrogenase, mitochondrial GN=OGDH PE=1 SV=3 - [ODO1_HUMAN]	OGDH	33.04	38	0.881005	-	17	64.1682	0.802876	-	17	38.7921	1.0085	-	17	47.0944
Q9NQW7	Xaa-Pro aminopeptidase 1 GN=XPNPEP1 PE=1 SV=3 - [XPP1_HUMAN]	XPNPEP1	35.96	32	0.903885	-	23	40.5679	1.09186	-	24	24.4783	1.02902	-	24	24.5544
O15294	UDP-N-acetylglucosamine--peptide N-acetylglucosaminyltransferase 110 kDa subunit GN=OGT PE=1 SV=3 - [OGT1_HUMAN]	OGT	21.41	26	1.03413	-	19	20.6855	0.890181	-	21	18.7393	0.964872	-	19	22.0634
Q13126	S-methyl-5'-thioadenosine phosphorylase GN=MTAP PE=1 SV=2 - [MTAP_HUMAN]	MTAP	53.36	30	1.04508	-	21	32.3861	0.979787	-	22	24.2832	1.07872	-	22	32.9263
Q16881	Thioredoxin reductase 1, cytoplasmic GN=TXNRD1 PE=1 SV=3 - [TRXR1_HUMAN]	TXNRD1	28.81	26	0.928916	-	16	20.0042	1.01331	-	18	31.7654	0.958024	-	17	38.8593
Q8WX93	Palladin GN=PALLD PE=1 SV=3 - [PALLD_HUMAN]	PALLD	22.49	33	1.13025	-	24	36.8151	1.05598	-	23	41.8289	1.03087	-	22	22.0256
Q9UBG0	C-type mannose receptor 2 GN=MRC2 PE=1 SV=2 - [MRC2_HUMAN]	MRC2	13.66	29	0.754696	-	18	30.3045	1.07958	-	19	30.5245	0.973023	-	19	34.9554
Q14738	Serine/threonine-protein phosphatase 2A 56 kDa regulatory subunit delta isoform GN=PPP2R5D PE=1 SV=1 - [2A5D_HUMAN]	PPP2R5D	41.36	32	1.00518	-	20	22.689	0.941486	-	21	26.7964	0.984159	-	20	29.8639
O76094	Signal recognition particle subunit SRP72 GN=SRP72 PE=1 SV=3 - [SRP72_HUMAN]	SRP72	32.34	29	0.818802	-	22	32.2925	0.906444	-	22	19.3165	0.892593	-	21	27.3138
P28074	Proteasome subunit beta type-5 GN=PSMB5 PE=1 SV=3 - [PSB5_HUMAN]	PSMB5	45.25	23	1.19264	-	15	24.2085	1.08195	-	14	35.0385	0.67733	down-regulated	13	17.4988
O95479	GDH/6PGL endoplasmic bifunctional protein GN=H6PD PE=1 SV=2 - [G6PE_HUMAN]	H6PD	34.77	31	0.981769	-	25	31.6067	1.0117	-	25	15.6182	1.01509	-	25	24.4899
P61106	Ras-related protein Rab-14 GN=RAB14 PE=1 SV=4 - [RAB14_HUMAN]	RAB14	73.95	25	1.00086	-	23	36.2044	0.988207	-	24	27.2952	1.11823	-	24	44.604
Q14166	Tubulin--tyrosine ligase-like protein 12 GN=TTLL12 PE=1 SV=2 - [TTL12_HUMAN]	TTLL12	40.22	29	0.819069	-	22	59.1483	0.952987	-	24	25.3405	0.949727	-	23	26.4012
P19174	1-phosphatidylinositol 4,5-bisphosphate phosphodiesterase gamma-1 GN=PLCG1 PE=1 SV=1 - [PLCG1_HUMAN]	PLCG1	28.22	37	0.976745	-	26	38.5634	0.894354	-	27	17.5214	0.856371	-	26	38.4247
Q8TBC4	NEDD8-activating enzyme E1 catalytic subunit GN=UBA3 PE=1 SV=2 - [UBA3_HUMAN]	UBA3	53.78	30	0.936684	-	18	15.4774	1.15922	-	21	20.1767	1.0242	-	20	20.0409
Q9UM54	Unconventional myosin-VI GN=MYO6 PE=1 SV=4 - [MYO6_HUMAN]	MYO6	24.11	33	0.992849	-	26	26.9677	1.17105	-	26	18.0164	1.11256	-	26	25.1063
P31483	Nucleolysin TIA-1 isoform p40 GN=TIA1 PE=1 SV=3 - [TIA1_HUMAN]	TIA1	38.6	27	1.09451	-	14	29.11	0.97226	-	15	15.7828	1.05589	-	15	30.4136
P80404	4-aminobutyrate aminotransferase, mitochondrial GN=ABAT PE=1 SV=3 - [GABT_HUMAN]	ABAT	40.6	26	0.948085	-	18	25.3849	1.01354	-	20	18.8065	1.02346	-	20	24.1363
P26373	60S ribosomal protein L13 GN=RPL13 PE=1 SV=4 - [RL13_HUMAN]	RPL13	53.55	36	1.171	-	23	31.7928	0.9948	-	24	27.5967	1.22541	-	23	47.3228
P35080	Profilin-2 GN=PFN2 PE=1 SV=3 - [PROF2_HUMAN]	PFN2	55.71	23	0.934982	-	19	28.7243	1.04436	-	19	24.5501	0.887102	-	20	23.7093
O00116	Alkyldihydroxyacetonephosphate synthase, peroxisomal GN=AGPS PE=1 SV=1 - [ADAS_HUMAN]	AGPS	41.34	27	0.981616	-	22	31.6909	1.12425	-	23	22.5904	1.35468	-	23	39.8869
Q9BTV5	Fibronectin type III and SPRY domain-containing protein 1 GN=FSD1 PE=1 SV=1 - [FSD1_HUMAN]	FSD1	48.19	33	1.07609	-	20	20.5726	1.06583	-	21	17.403	1.05282	-	22	29.9346
Q96A65	Exocyst complex component 4 GN=EXOC4 PE=1 SV=1 - [EXOC4_HUMAN]	EXOC4	30.18	29	0.914453	-	23	24.4668	0.964584	-	22	14.7972	0.968215	-	22	24.17
Q8NEU8	DCC-interacting protein 13-beta GN=APPL2 PE=1 SV=3 - [DP13B_HUMAN]	APPL2	40.36	24	1.02886	-	18	26.4854	0.931661	-	19	20.9511	0.802564	-	19	27.0284
P49792	E3 SUMO-protein ligase RanBP2 GN=RANBP2 PE=1 SV=2 - [RBP2_HUMAN]	RANBP2	12.59	34	1.17565	-	26	23.2306	1.12651	-	25	23.6185	1.12092	-	26	32.5432
O75436	Vacuolar protein sorting-associated protein 26A GN=VPS26A PE=1 SV=2 - [VP26A_HUMAN]	VPS26A	49.85	30	1.0385	-	18	53.0013	1.08516	-	19	28.6269	1.00341	-	19	27.6552
O75962	Triple functional domain protein GN=TRIO PE=1 SV=2 - [TRIO_HUMAN]	TRIO	10.56	37	0.898625	-	28	30.5311	0.954301	-	29	16.1649	0.7333	-	28	27.2167
P06748	Nucleophosmin GN=NPM1 PE=1 SV=2 - [NPM_HUMAN]	NPM1	36.39	26	0.892551	-	18	45.3901	0.725881	down-regulated	18	33.9322	0.871607	-	17	52.9566
Q9UHB6	LIM domain and actin-binding protein 1 GN=LIMA1 PE=1 SV=1 - [LIMA1_HUMAN]	LIMA1	26.88	29	1.19243	-	24	31.8306	1.01826	-	24	31.6353	1.00878	-	23	34.049
Q9BTT0	Acidic leucine-rich nuclear phosphoprotein 32 family member E GN=ANP32E PE=1 SV=1 - [AN32E_HUMAN]	ANP32E	29.48	21	0.960168	-	14	76.7406	0.67983	down-regulated	16	43.2949	0.874059	-	15	45.122
P31689	DnaJ homolog subfamily A member 1 GN=DNAJA1 PE=1 SV=2 - [DNJA1_HUMAN]	DNAJA1	44.84	25	1.01783	-	11	32.2389	1.00109	-	12	18.559	0.960905	-	12	7.30825
Q16537	Serine/threonine-protein phosphatase 2A 56 kDa regulatory subunit epsilon isoform GN=PPP2R5E PE=1 SV=1 - [2A5E_HUMAN]	PPP2R5E	40.69	24	0.861323	-	14	31.8756	0.979513	-	14	16.9379	0.956669	-	14	32.2155
O75976	Carboxypeptidase D GN=CPD PE=1 SV=2 - [CBPD_HUMAN]	CPD	24.49	30	1.08138	-	25	18.7436	1.07641	-	25	15.9355	1.05397	-	24	20.9361
Q9Y6C2	EMILIN-1 GN=EMILIN1 PE=1 SV=2 - [EMIL1_HUMAN]	EMILIN1	21.36	28	1.02519	-	19	25.0156	0.994673	-	20	16.6914	1.00863	-	21	38.9013
Q96FW1	Ubiquitin thioesterase OTUB1 GN=OTUB1 PE=1 SV=2 - [OTUB1_HUMAN]	OTUB1	60.15	31	0.963433	-	22	27.7393	0.882435	-	24	22.5648	0.912906	-	24	13.4794
Q32P28	Prolyl 3-hydroxylase 1 GN=LEPRE1 PE=1 SV=2 - [P3H1_HUMAN]	LEPRE1	36.55	33	1.02825	-	24	27.7112	0.954322	-	25	21.9141	1.08008	-	25	37.4044
Q9H2M9	Rab3 GTPase-activating protein non-catalytic subunit GN=RAB3GAP2 PE=1 SV=1 - [RBGPR_HUMAN]	RAB3GAP2	23.98	34	0.982444	-	22	23.6453	0.963684	-	21	24.7882	1.04644	-	22	15.1812
Q14011	Cold-inducible RNA-binding protein GN=CIRBP PE=1 SV=1 - [CIRBP_HUMAN]	CIRBP	43.02	26	1.14566	-	17	35.9062	0.930571	-	17	25.0433	1.03194	-	19	41.1181
Q53EL6	Programmed cell death protein 4 GN=PDCD4 PE=1 SV=2 - [PDCD4_HUMAN]	PDCD4	43.07	28	0.806018	-	22	31.8013	0.767822	-	23	23.3806	0.655014	down-regulated	23	28.9495
P15586	N-acetylglucosamine-6-sulfatase GN=GNS PE=1 SV=3 - [GNS_HUMAN]	GNS	24.09	32	0.95522	-	25	27.4105	1.1654	-	25	24.8807	1.18887	-	25	36.5019
Q9Y4E1	WASH complex subunit FAM21C GN=FAM21C PE=1 SV=3 - [FA21C_HUMAN]	FAM21C	25.27	26	0.809648	-	1		0.36325	down-regulated	1		1.31577	-	2	33.8679
P42858	Huntingtin GN=HTT PE=1 SV=2 - [HD_HUMAN]	HTT	12.92	34	0.885781	-	23	19.9372	0.990198	-	25	12.2057	0.922778	-	25	20.4112
Q9H773	dCTP pyrophosphatase 1 GN=DCTPP1 PE=1 SV=1 - [DCTP1_HUMAN]	DCTPP1	75.29	27	0.961993	-	10	39.7158	0.999614	-	11	18.9979	1.15407	-	10	43.6738
Q15126	Phosphomevalonate kinase GN=PMVK PE=1 SV=3 - [PMVK_HUMAN]	PMVK	63.02	27	0.966737	-	18	23.8309	1.00766	-	18	20.7853	0.952919	-	18	20.537
O75165	DnaJ homolog subfamily C member 13 GN=DNAJC13 PE=1 SV=5 - [DJC13_HUMAN]	DNAJC13	16.63	33	0.914258	-	26	26.1578	0.997305	-	26	15.5584	0.970212	-	27	22.5091
O75663	TIP41-like protein GN=TIPRL PE=1 SV=2 - [TIPRL_HUMAN]	TIPRL	72.06	31	0.835824	-	21	51.6737	1.07756	-	24	35.1114	0.923648	-	23	35.2714
Q16543	Hsp90 co-chaperone Cdc37 GN=CDC37 PE=1 SV=1 - [CDC37_HUMAN]	CDC37	49.47	33	1.10299	-	27	27.8893	1.12762	-	27	26.4756	1.22576	-	27	37.0287
Q9C0B1	Alpha-ketoglutarate-dependent dioxygenase FTO GN=FTO PE=1 SV=3 - [FTO_HUMAN]	FTO	40.99	28	1.05081	-	17	30.1314	1.07947	-	18	19.0181	1.10043	-	18	17.0574
P35908	Keratin, type II cytoskeletal 2 epidermal GN=KRT2 PE=1 SV=2 - [K22E_HUMAN]	KRT2	27.23	26	0.73105	-	3	17.5313	0.940847	-	4	36.6357	2.7645	up-regulated	4	44.7463
Q09161	Nuclear cap-binding protein subunit 1 GN=NCBP1 PE=1 SV=1 - [NCBP1_HUMAN]	NCBP1	27.97	28	0.714623	down-regulated	20	45.3723	0.940345	-	21	16.8672	0.807649	-	21	42.7172
P62753	40S ribosomal protein S6 GN=RPS6 PE=1 SV=1 - [RS6_HUMAN]	RPS6	36.55	27	1.0105	-	20	38.2084	0.920815	-	22	28.4421	1.03711	-	21	29.5643
P61088	Ubiquitin-conjugating enzyme E2 N GN=UBE2N PE=1 SV=1 - [UBE2N_HUMAN]	UBE2N	59.21	35	1.03455	-	25	18.8224	1.09073	-	26	24.2316	0.94144	-	25	28.6794
Q9H2U1	ATP-dependent RNA helicase DHX36 GN=DHX36 PE=1 SV=2 - [DHX36_HUMAN]	DHX36	22.82	23	0.868169	-	14	41.3748	1.04366	-	14	26.8187	0.853726	-	15	25.4977
Q7L099	Protein RUFY3 GN=RUFY3 PE=1 SV=1 - [RUFY3_HUMAN]	RUFY3	42.86	29	0.952836	-	20	31.0125	0.855897	-	21	22.7901	0.792071	-	19	26.6987
O75150	E3 ubiquitin-protein ligase BRE1B GN=RNF40 PE=1 SV=4 - [BRE1B_HUMAN]	RNF40	22.68	27	0.995746	-	17	21.2057	1.00404	-	18	16.0813	0.999435	-	18	32.6552
O60749	Sorting nexin-2 GN=SNX2 PE=1 SV=2 - [SNX2_HUMAN]	SNX2	42.58	36	0.963711	-	26	30.6355	1.08612	-	26	16.7162	1.06044	-	26	22.3253
Q12874	Splicing factor 3A subunit 3 GN=SF3A3 PE=1 SV=1 - [SF3A3_HUMAN]	SF3A3	36.53	22	1.09205	-	12	14.3023	0.922865	-	13	23.0517	1.15461	-	11	11.6
Q96I99	Succinyl-CoA ligase [GDP-forming] subunit beta, mitochondrial GN=SUCLG2 PE=1 SV=2 - [SUCB2_HUMAN]	SUCLG2	47.45	27	1.09932	-	21	13.5112	1.03	-	22	18.6733	1.02871	-	22	18.5057
Q8TDZ2	Protein-methionine sulfoxide oxidase MICAL1 GN=MICAL1 PE=1 SV=2 - [MICA1_HUMAN]	MICAL1	20.81	31	1.02498	-	25	46.2782	0.941993	-	25	26.5511	0.950086	-	24	24.758
Q00534	Cyclin-dependent kinase 6 GN=CDK6 PE=1 SV=1 - [CDK6_HUMAN]	CDK6	58.9	27	0.896674	-	20	33.9357	0.937552	-	22	22.0579	0.654097	down-regulated	21	32.9255
Q8NFC6	Biorientation of chromosomes in cell division protein 1-like 1 GN=BOD1L1 PE=1 SV=2 - [BD1L1_HUMAN]	BOD1L1	14.59	35	1.07416	-	25	22.8498	0.939585	-	27	26.7948	1.06764	-	26	25.2423
P10515	Dihydrolipoyllysine-residue acetyltransferase component of pyruvate dehydrogenase complex, mitochondrial GN=DLAT PE=1 SV=3 - [ODP2_HUMAN]	DLAT	25.35	23	0.891452	-	20	32.6336	1.0535	-	21	20.3536	1.05712	-	21	23.6893
O14929	Histone acetyltransferase type B catalytic subunit GN=HAT1 PE=1 SV=1 - [HAT1_HUMAN]	HAT1	38.19	24	0.785489	-	20	54.4484	0.925276	-	19	25.2618	0.932229	-	18	40.781
O95336	6-phosphogluconolactonase GN=PGLS PE=1 SV=2 - [6PGL_HUMAN]	PGLS	66.28	30	1.02644	-	20	58.5996	1.10339	-	21	28.379	0.897924	-	20	30.1035
P33316	Deoxyuridine 5'-triphosphate nucleotidohydrolase, mitochondrial GN=DUT PE=1 SV=4 - [DUT_HUMAN]	DUT	53.97	28	1.1821	-	16	22.4427	1.20171	-	16	23.7589	1.00312	-	16	13.0885
Q9UHV9	Prefoldin subunit 2 GN=PFDN2 PE=1 SV=1 - [PFD2_HUMAN]	PFDN2	61.69	25	1.24226	-	18	16.1209	1.06397	-	19	37.4601	1.0289	-	18	19.9511
Q01105	Protein SET GN=SET PE=1 SV=3 - [SET_HUMAN]	SET	37.93	23	1.07814	-	19	36.7632	0.879708	-	19	33.5695	0.988724	-	20	32.6959
P06493	Cyclin-dependent kinase 1 GN=CDK1 PE=1 SV=3 - [CDK1_HUMAN]	CDK1	60.94	26	0.966228	-	17	20.6609	1.01491	-	18	23.526	1.00759	-	18	27.6935
P49189	4-trimethylaminobutyraldehyde dehydrogenase GN=ALDH9A1 PE=1 SV=3 - [AL9A1_HUMAN]	ALDH9A1	36.44	28	0.956344	-	18	23.3063	1.08227	-	18	19.8195	0.908629	-	17	38.6009
P16615	Sarcoplasmic/endoplasmic reticulum calcium ATPase 2 GN=ATP2A2 PE=1 SV=1 - [AT2A2_HUMAN]	ATP2A2	26.3	33	1.03667	-	24	49.5111	1.13744	-	25	24.2775	1.14743	-	25	28.6827
Q13596	Sorting nexin-1 GN=SNX1 PE=1 SV=3 - [SNX1_HUMAN]	SNX1	38.31	29	0.984116	-	22	23.3392	0.931126	-	22	19.5943	0.977723	-	22	25.54
P49903	Selenide, water dikinase 1 GN=SEPHS1 PE=1 SV=2 - [SPS1_HUMAN]	SEPHS1	50	24	0.85556	-	14	20.8494	0.949974	-	12	16.8466	0.904798	-	13	16.0585
O95394	Phosphoacetylglucosamine mutase GN=PGM3 PE=1 SV=1 - [AGM1_HUMAN]	PGM3	52.21	36	0.868155	-	25	32.3498	1.10222	-	25	23.9769	1.13299	-	26	30.1211
P42167	Lamina-associated polypeptide 2, isoforms beta/gamma GN=TMPO PE=1 SV=2 - [LAP2B_HUMAN]	TMPO	43.17	29	0.936596	-	9	37.1523	0.896001	-	9	25.6636	1.26745	-	9	12.6717
Q86V81	THO complex subunit 4 GN=ALYREF PE=1 SV=3 - [THOC4_HUMAN]	ALYREF	46.3	26	1.17877	-	19	36.5417	0.926107	-	19	16.1088	0.878257	-	19	35.592
Q9P258	Protein RCC2 GN=RCC2 PE=1 SV=2 - [RCC2_HUMAN]	RCC2	32.18	27	0.939481	-	22	62.0492	0.748795	down-regulated	21	26.7069	0.698039	down-regulated	22	64.2143
Q96JH7	Deubiquitinating protein VCIP135 GN=VCPIP1 PE=1 SV=2 - [VCIP1_HUMAN]	VCPIP1	18	23	0.985098	-	16	36.6362	1.01583	-	17	18.1529	1.224	-	16	25.8971
Q8N8S7	Protein enabled homolog GN=ENAH PE=1 SV=2 - [ENAH_HUMAN]	ENAH	31.81	34	1.018	-	26	39.8779	1.0144	-	26	22.8206	1.15371	-	26	22.9604
O15230	Laminin subunit alpha-5 GN=LAMA5 PE=1 SV=8 - [LAMA5_HUMAN]	LAMA5	6.14	21	1.00744	-	15	16.1701	1.03277	-	16	17.2755	1.02984	-	16	11.7183
Q99615	DnaJ homolog subfamily C member 7 GN=DNAJC7 PE=1 SV=2 - [DNJC7_HUMAN]	DNAJC7	45.34	36	0.914237	-	29	27.8296	0.883904	-	28	15.4639	0.87375	-	29	23.558
P42574	Caspase-3 GN=CASP3 PE=1 SV=2 - [CASP3_HUMAN]	CASP3	51.62	24	0.950634	-	16	56.0029	1.07097	-	17	22.8716	0.959919	-	17	36.3455
Q9H3S7	Tyrosine-protein phosphatase non-receptor type 23 GN=PTPN23 PE=1 SV=1 - [PTN23_HUMAN]	PTPN23	20.78	31	0.980269	-	25	16.028	0.909089	-	25	15.3157	0.959472	-	25	14.4094
P52701	DNA mismatch repair protein Msh6 GN=MSH6 PE=1 SV=2 - [MSH6_HUMAN]	MSH6	20.29	31	0.996635	-	24	16.8369	0.77757	-	25	18.1801	0.884022	-	24	17.3075
Q5VTR2	E3 ubiquitin-protein ligase BRE1A GN=RNF20 PE=1 SV=2 - [BRE1A_HUMAN]	RNF20	27.79	28	0.951074	-	20	21.4302	0.858405	-	21	12.8551	0.991337	-	20	21.7085
Q9Y263	Phospholipase A-2-activating protein GN=PLAA PE=1 SV=2 - [PLAP_HUMAN]	PLAA	32.96	31	0.94523	-	23	44.0899	1.18899	-	23	31.5364	1.07935	-	24	36.5876
P62269	40S ribosomal protein S18 GN=RPS18 PE=1 SV=3 - [RS18_HUMAN]	RPS18	63.16	32	1.05797	-	25	28.9147	1.12191	-	25	21.2796	1.07522	-	25	33.2676
Q92609	TBC1 domain family member 5 GN=TBC1D5 PE=1 SV=1 - [TBCD5_HUMAN]	TBC1D5	27.04	26	1.17233	-	18	26.1481	0.968389	-	18	30.7532	0.986599	-	18	12.3336
P53367	Arfaptin-1 GN=ARFIP1 PE=1 SV=2 - [ARFP1_HUMAN]	ARFIP1	65.15	25	1.06351	-	15	41.9322	1.06227	-	15	21.0908	1.29067	-	16	47.3944
Q08380	Galectin-3-binding protein GN=LGALS3BP PE=1 SV=1 - [LG3BP_HUMAN]	LGALS3BP	21.37	24	0.899439	-	18	14.0864	1.02611	-	19	34.7862	0.938788	-	17	21.2025
Q14376	UDP-glucose 4-epimerase GN=GALE PE=1 SV=2 - [GALE_HUMAN]	GALE	55.75	25	0.705121	down-regulated	16	26.3177	1.19222	-	19	28.5272	1.07725	-	19	37.2625
P36873	Serine/threonine-protein phosphatase PP1-gamma catalytic subunit GN=PPP1CC PE=1 SV=1 - [PP1G_HUMAN]	PPP1CC	49.85	25	0.833166	-	4	14.6444	0.920352	-	4	17.2235	1.02649	-	4	17.7497
P43490	Nicotinamide phosphoribosyltransferase GN=NAMPT PE=1 SV=1 - [NAMPT_HUMAN]	NAMPT	51.32	35	0.909423	-	25	35.9623	1.09356	-	25	18.9896	1.06794	-	25	21.0477
Q13442	28 kDa heat- and acid-stable phosphoprotein GN=PDAP1 PE=1 SV=1 - [HAP28_HUMAN]	PDAP1	41.44	24	1.20062	-	19	52.6253	0.833506	-	18	31.1098	1.0296	-	19	23.3982
P78330	Phosphoserine phosphatase GN=PSPH PE=1 SV=2 - [SERB_HUMAN]	PSPH	51.56	26	0.946493	-	15	14.8244	1.12593	-	16	18.1978	1.02768	-	16	24.7718
Q9UHD9	Ubiquilin-2 GN=UBQLN2 PE=1 SV=2 - [UBQL2_HUMAN]	UBQLN2	21.31	33	1.18067	-	4	37.2921	0.959523	-	4	3.72535	0.999168	-	4	11.5592
P25787	Proteasome subunit alpha type-2 GN=PSMA2 PE=1 SV=2 - [PSA2_HUMAN]	PSMA2	62.82	26	1.23255	-	13	25.7026	1.14227	-	13	36.4659	0.797904	-	14	40.7406
Q99459	Cell division cycle 5-like protein GN=CDC5L PE=1 SV=2 - [CDC5L_HUMAN]	CDC5L	40.27	27	1.16629	-	22	30.4573	0.953446	-	22	21.6395	1.24205	-	22	29.5074
O94760	N(G),N(G)-dimethylarginine dimethylaminohydrolase 1 GN=DDAH1 PE=1 SV=3 - [DDAH1_HUMAN]	DDAH1	55.09	28	0.952305	-	14	29.5688	1.23456	-	16	26.1392	1.07662	-	15	42.3418
P35573	Glycogen debranching enzyme GN=AGL PE=1 SV=3 - [GDE_HUMAN]	AGL	25.39	39	1.00242	-	23	15.388	1.01427	-	26	28.4698	0.929297	-	25	30.8979
Q8IVD9	NudC domain-containing protein 3 GN=NUDCD3 PE=1 SV=3 - [NUDC3_HUMAN]	NUDCD3	67.87	25	1.17229	-	15	23.9915	1.1082	-	15	29.4075	1.11528	-	15	26.3375
P00568	Adenylate kinase isoenzyme 1 GN=AK1 PE=1 SV=3 - [KAD1_HUMAN]	AK1	63.4	29	1.13628	-	21	32.1242	0.987111	-	22	33.7081	1.05576	-	22	24.159
Q14141	Septin-6 GN=SEPT6 PE=1 SV=4 - [SEPT6_HUMAN]	SEPT6	32.49	31	1.08188	-	4	29.4563	0.942032	-	7	43.9627	1.11597	-	6	34.7955
Q5T6V5	UPF0553 protein C9orf64 GN=C9orf64 PE=1 SV=1 - [CI064_HUMAN]	C9orf64	50.73	27	0.799513	-	17	89.5441	1.06997	-	19	22.5324	0.908139	-	18	37.7369
Q14444	Caprin-1 GN=CAPRIN1 PE=1 SV=2 - [CAPR1_HUMAN]	CAPRIN1	22.57	31	1.18425	-	26	44.2338	1.00665	-	27	21.141	0.940655	-	27	32.5629
Q12802	A-kinase anchor protein 13 GN=AKAP13 PE=1 SV=2 - [AKP13_HUMAN]	AKAP13	11.87	29	1.08859	-	23	32.753	0.867038	-	24	20.4847	1.07867	-	23	36.5541
P11717	Cation-independent mannose-6-phosphate receptor GN=IGF2R PE=1 SV=3 - [MPRI_HUMAN]	IGF2R	10.36	24	0.729807	-	20	66.316	0.960842	-	20	28.5822	0.950265	-	20	54.2354
P15170	Eukaryotic peptide chain release factor GTP-binding subunit ERF3A GN=GSPT1 PE=1 SV=1 - [ERF3A_HUMAN]	GSPT1	41.48	29	0.965288	-	13	12.7944	1.10531	-	13	13.2041	1.06548	-	13	29.54
P42285	Superkiller viralicidic activity 2-like 2 GN=SKIV2L2 PE=1 SV=3 - [SK2L2_HUMAN]	SKIV2L2	28.12	33	0.956889	-	24	26.9809	0.885406	-	24	26.2049	0.968896	-	23	21.2334
P20020	Plasma membrane calcium-transporting ATPase 1 GN=ATP2B1 PE=1 SV=3 - [AT2B1_HUMAN]	ATP2B1	18.44	29	0.915391	-	14	35.6937	1.00116	-	15	22.2548	0.949124	-	15	30.6808
P08134	Rho-related GTP-binding protein RhoC GN=RHOC PE=1 SV=1 - [RHOC_HUMAN]	RHOC	67.88	28	0.992589	-	2	9.93113	1.39652	up-regulated	2	33.6592	1.2689	-	2	12.0762
P04181	Ornithine aminotransferase, mitochondrial GN=OAT PE=1 SV=1 - [OAT_HUMAN]	OAT	51.71	29	0.982491	-	21	29.4151	1.16122	-	25	18.5373	1.32085	-	24	25.1808
P24821	Tenascin GN=TNC PE=1 SV=3 - [TENA_HUMAN]	TNC	10.27	24	0.983339	-	19	15.9471	0.856865	-	18	25.3677	0.889858	-	19	19.418
Q5JRX3	Presequence protease, mitochondrial GN=PITRM1 PE=1 SV=3 - [PREP_HUMAN]	PITRM1	24.98	32	0.896781	-	26	36.949	1.02619	-	26	19.5218	0.983958	-	27	33.0416
Q9Y6G9	Cytoplasmic dynein 1 light intermediate chain 1 GN=DYNC1LI1 PE=1 SV=3 - [DC1L1_HUMAN]	DYNC1LI1	44.36	27	1.01279	-	21	25.5327	1.08679	-	21	16.8028	1.06738	-	21	33.0155
P11766	Alcohol dehydrogenase class-3 GN=ADH5 PE=1 SV=4 - [ADHX_HUMAN]	ADH5	48.66	38	1.0792	-	29	24.0762	1.13579	-	32	18.8038	1.0643	-	28	25.8775
Q9BUJ2	Heterogeneous nuclear ribonucleoprotein U-like protein 1 GN=HNRNPUL1 PE=1 SV=2 - [HNRL1_HUMAN]	HNRNPUL1	29.91	28	0.886807	-	22	48.7439	1.04398	-	22	15.5391	0.927841	-	23	37.0636
P31949	Protein S100-A11 GN=S100A11 PE=1 SV=2 - [S10AB_HUMAN]	S100A11	56.19	28	1.10663	-	19	48.4948	1.21185	-	19	30.5982	1.26461	-	19	15.4956
O94826	Mitochondrial import receptor subunit TOM70 GN=TOMM70A PE=1 SV=1 - [TOM70_HUMAN]	TOMM70A	50.99	36	0.871877	-	26	32.9434	0.969569	-	24	15.7366	1.02208	-	23	29.2929
Q96TA1	Niban-like protein 1 GN=FAM129B PE=1 SV=3 - [NIBL1_HUMAN]	FAM129B	36.86	31	0.923728	-	26	34.0584	1.06923	-	26	17.2794	1.12819	-	26	31.7035
Q9BZJ0	Crooked neck-like protein 1 GN=CRNKL1 PE=1 SV=4 - [CRNL1_HUMAN]	CRNKL1	17.1	25	0.877037	-	20	40.6489	0.926951	-	20	34.8514	0.969783	-	20	20.0069
O95202	LETM1 and EF-hand domain-containing protein 1, mitochondrial GN=LETM1 PE=1 SV=1 - [LETM1_HUMAN]	LETM1	34.24	31	1.00746	-	22	24.7302	0.947859	-	22	21.7243	1.23803	-	22	28.1009
P14649	Myosin light chain 6B GN=MYL6B PE=1 SV=1 - [MYL6B_HUMAN]	MYL6B	44.71	26	1.10408	-	9	32.4545	1.06589	-	8	17.7685	1.11482	-	8	14.5776
Q9NPQ8	Synembryn-A GN=RIC8A PE=1 SV=3 - [RIC8A_HUMAN]	RIC8A	40.49	25	0.976968	-	13	21.9011	0.8082	-	13	16.4482	0.856869	-	13	18.9806
O00151	PDZ and LIM domain protein 1 GN=PDLIM1 PE=1 SV=4 - [PDLI1_HUMAN]	PDLIM1	62.31	27	1.10235	-	18	21.4852	1.18089	-	19	24.9687	1.11567	-	18	22.3242
P41091	Eukaryotic translation initiation factor 2 subunit 3 GN=EIF2S3 PE=1 SV=3 - [IF2G_HUMAN]	EIF2S3	41.53	25	0.941013	-	16	29.509	0.987344	-	17	23.9794	0.996323	-	16	32.809
O60306	Intron-binding protein aquarius GN=AQR PE=1 SV=4 - [AQR_HUMAN]	AQR	16.23	23	0.932355	-	20	32.9061	1.02961	-	20	12.1592	1.0339	-	20	31.7427
Q8TAQ2	SWI/SNF complex subunit SMARCC2 GN=SMARCC2 PE=1 SV=1 - [SMRC2_HUMAN]	SMARCC2	20.35	35	0.834243	-	19	19.9793	0.832451	-	19	19.9347	0.859523	-	19	14.2666
P27824	Calnexin GN=CANX PE=1 SV=2 - [CALX_HUMAN]	CANX	25.84	28	0.962856	-	20	32.7965	1.03602	-	21	16.2379	1.13336	-	21	27.8763
Q7L0Y3	Mitochondrial ribonuclease P protein 1 GN=TRMT10C PE=1 SV=2 - [MRRP1_HUMAN]	TRMT10C	55.58	31	0.947044	-	24	31.9501	1.0048	-	25	26.8652	0.979361	-	24	24.7848
P21266	Glutathione S-transferase Mu 3 GN=GSTM3 PE=1 SV=3 - [GSTM3_HUMAN]	GSTM3	53.78	26	0.616197	down-regulated	18	79.4287	1.24081	-	19	21.471	0.801849	-	19	45.5705
O43592	Exportin-T GN=XPOT PE=1 SV=2 - [XPOT_HUMAN]	XPOT	17.67	26	0.73644	-	20	36.8606	1.018	-	21	23.4294	0.824593	-	18	26.5988
P62140	Serine/threonine-protein phosphatase PP1-beta catalytic subunit GN=PPP1CB PE=1 SV=3 - [PP1B_HUMAN]	PPP1CB	52.91	26	0.651958	down-regulated	6	15.6872	1.05622	-	6	10.3932	0.814872	-	6	13.8573
Q92890	Ubiquitin fusion degradation protein 1 homolog GN=UFD1L PE=1 SV=3 - [UFD1_HUMAN]	UFD1L	53.75	27	0.96455	-	18	25.2447	1.11238	-	19	22.4875	1.23534	-	17	29.5576
Q9UNZ2	NSFL1 cofactor p47 GN=NSFL1C PE=1 SV=2 - [NSF1C_HUMAN]	NSFL1C	50	26	1.14181	-	15	42.0583	1.2257	-	16	24.3717	1.2873	-	16	18.6817
Q9BWD1	Acetyl-CoA acetyltransferase, cytosolic GN=ACAT2 PE=1 SV=2 - [THIC_HUMAN]	ACAT2	54.16	26	0.905383	-	17	41.3996	0.927228	-	18	24.9541	0.886762	-	15	35.9074
P21796	Voltage-dependent anion-selective channel protein 1 GN=VDAC1 PE=1 SV=2 - [VDAC1_HUMAN]	VDAC1	70.32	20	1.20134	-	15	15.9342	1.28289	up-regulated	16	26.8098	1.14894	-	16	43.6988
P07205	Phosphoglycerate kinase 2 GN=PGK2 PE=1 SV=3 - [PGK2_HUMAN]	PGK2	22.78	28	1.00187	-	3	33.6067	1.1579	-	3	37.6253	1.18117	-	3	24.785
P04844	Dolichyl-diphosphooligosaccharide--protein glycosyltransferase subunit 2 GN=RPN2 PE=1 SV=3 - [RPN2_HUMAN]	RPN2	37.56	23	1.06122	-	15	33.0052	0.983909	-	15	43.9389	1.00043	-	15	37.3632
P32969	60S ribosomal protein L9 GN=RPL9 PE=1 SV=1 - [RL9_HUMAN]	RPL9	59.38	22	0.935258	-	15	36.7796	0.92439	-	17	30.4095	1.00361	-	15	31.3664
P17812	CTP synthase 1 GN=CTPS1 PE=1 SV=2 - [PYRG1_HUMAN]	CTPS1	33.16	24	0.94192	-	19	37.4804	0.78209	-	20	18.4223	0.864476	-	19	21.9089
P06454	Prothymosin alpha GN=PTMA PE=1 SV=2 - [PTMA_HUMAN]	PTMA	37.84	38	0.929394	-	10	41.9614	0.729659	down-regulated	9	11.9366	0.880388	-	11	21.9115
Q9C0C9	E2/E3 hybrid ubiquitin-protein ligase UBE2O GN=UBE2O PE=1 SV=3 - [UBE2O_HUMAN]	UBE2O	22.91	27	1.01499	-	22	18.7699	0.740377	down-regulated	22	14.0587	0.882914	-	22	21.1356
Q05209	Tyrosine-protein phosphatase non-receptor type 12 GN=PTPN12 PE=1 SV=3 - [PTN12_HUMAN]	PTPN12	31.67	29	1.07633	-	19	28.494	1.03891	-	20	29.8793	0.997799	-	20	33.6261
Q8TCS8	Polyribonucleotide nucleotidyltransferase 1, mitochondrial GN=PNPT1 PE=1 SV=2 - [PNPT1_HUMAN]	PNPT1	38.31	36	1.04999	-	27	17.8683	1.08187	-	28	10.4157	1.01725	-	26	15.8489
P06396	Gelsolin GN=GSN PE=1 SV=1 - [GELS_HUMAN]	GSN	24.68	26	1.01062	-	22	25.6317	1.10588	-	21	22.341	1.05973	-	21	22.1417
Q08379	Golgin subfamily A member 2 GN=GOLGA2 PE=1 SV=3 - [GOGA2_HUMAN]	GOLGA2	27.35	26	1.2199	-	18	25.4789	1.11614	-	18	13.3423	1.12386	-	18	9.14787
Q07812	Apoptosis regulator BAX GN=BAX PE=1 SV=1 - [BAX_HUMAN]	BAX	40.63	21	1.28134	-	11	14.0382	1.12824	-	11	33.0298	0.964294	-	11	37.148
Q02252	Methylmalonate-semialdehyde dehydrogenase [acylating], mitochondrial GN=ALDH6A1 PE=1 SV=2 - [MMSA_HUMAN]	ALDH6A1	49.35	30	0.90206	-	23	31.2772	1.01551	-	23	24.5392	0.983755	-	24	26.2923
P10768	S-formylglutathione hydrolase GN=ESD PE=1 SV=2 - [ESTD_HUMAN]	ESD	51.77	23	1.19332	-	10	27.2932	0.966882	-	13	26.5253	0.977612	-	11	36.7083
Q86UE4	Protein LYRIC GN=MTDH PE=1 SV=2 - [LYRIC_HUMAN]	MTDH	31.62	29	1.03369	-	21	37.5067	0.96213	-	21	20.2309	0.935698	-	20	30.8969
P46108	Adapter molecule crk GN=CRK PE=1 SV=2 - [CRK_HUMAN]	CRK	47.37	25	1.0561	-	18	21.6366	1.16532	-	17	32.9776	1.15173	-	17	34.7423
P24666	Low molecular weight phosphotyrosine protein phosphatase GN=ACP1 PE=1 SV=3 - [PPAC_HUMAN]	ACP1	80.38	28	1.02405	-	13	40.0117	1.12833	-	14	34.5202	0.958772	-	14	20.3273
Q7Z2W4	Zinc finger CCCH-type antiviral protein 1 GN=ZC3HAV1 PE=1 SV=3 - [ZCCHV_HUMAN]	ZC3HAV1	27.38	26	1.15333	-	21	50.1062	1.01593	-	22	22.1614	0.940124	-	22	37.3821
Q13153	Serine/threonine-protein kinase PAK 1 GN=PAK1 PE=1 SV=2 - [PAK1_HUMAN]	PAK1	25.87	27	1.20635	-	5	24.5109	1.02829	-	5	36.5927	0.880794	-	5	27.4657
P62913	60S ribosomal protein L11 GN=RPL11 PE=1 SV=2 - [RL11_HUMAN]	RPL11	65.73	25	0.885019	-	17	43.3115	1.02466	-	17	30.5369	0.86739	-	18	27.0445
P26358	DNA (cytosine-5)-methyltransferase 1 GN=DNMT1 PE=1 SV=2 - [DNMT1_HUMAN]	DNMT1	17.88	33	0.901939	-	29	40.1801	0.895665	-	28	14.006	0.86996	-	28	19.7212
P28066	Proteasome subunit alpha type-5 GN=PSMA5 PE=1 SV=3 - [PSA5_HUMAN]	PSMA5	60.17	24	0.860313	-	18	43.7011	1.1508	-	19	25.665	0.841972	-	19	26.8474
P36543	V-type proton ATPase subunit E 1 GN=ATP6V1E1 PE=1 SV=1 - [VATE1_HUMAN]	ATP6V1E1	41.15	29	1.21226	-	22	29.8358	1.20498	-	23	21.804	1.35096	-	23	21.4593
Q8TAT6	Nuclear protein localization protein 4 homolog GN=NPLOC4 PE=1 SV=3 - [NPL4_HUMAN]	NPLOC4	48.36	34	0.953864	-	23	25.8884	0.994505	-	26	31.3815	1.09089	-	24	24.9352
P55263	Adenosine kinase GN=ADK PE=1 SV=2 - [ADK_HUMAN]	ADK	60.22	25	0.862257	-	19	29.3147	1.16901	-	20	36.1565	1.00991	-	21	29.2467
Q9H078	Caseinolytic peptidase B protein homolog GN=CLPB PE=1 SV=1 - [CLPB_HUMAN]	CLPB	35.64	25	0.993247	-	20	27.2335	1.10145	-	19	29.6655	1.22843	-	17	27.2863
Q14558	Phosphoribosyl pyrophosphate synthase-associated protein 1 GN=PRPSAP1 PE=1 SV=2 - [KPRA_HUMAN]	PRPSAP1	53.37	27	0.897372	-	14	23.7787	1.09857	-	14	25.8449	1.02783	-	14	25.5976
Q6UW63	KDEL motif-containing protein 1 GN=KDELC1 PE=1 SV=1 - [KDEL1_HUMAN]	KDELC1	33.27	26	0.966907	-	19	22.9241	1.12953	-	20	18.5523	1.40919	up-regulated	19	25.3366
Q12756	Kinesin-like protein KIF1A GN=KIF1A PE=1 SV=2 - [KIF1A_HUMAN]	KIF1A	16.39	32	1.05558	-	17	11.2538	1.02717	-	18	21.0978	0.985776	-	18	16.5341
Q9Y295	Developmentally-regulated GTP-binding protein 1 GN=DRG1 PE=1 SV=1 - [DRG1_HUMAN]	DRG1	47.96	23	0.976978	-	18	40.156	0.923611	-	20	26.1868	1.00373	-	20	33.9166
P30086	Phosphatidylethanolamine-binding protein 1 GN=PEBP1 PE=1 SV=3 - [PEBP1_HUMAN]	PEBP1	62.57	29	1.00909	-	20	22.9399	1.08314	-	24	28.0401	0.969342	-	24	23.1006
Q15738	Sterol-4-alpha-carboxylate 3-dehydrogenase, decarboxylating GN=NSDHL PE=1 SV=2 - [NSDHL_HUMAN]	NSDHL	44.5	24	0.760046	-	16	52.7413	0.889606	-	16	21.6698	0.906324	-	17	21.1302
P61604	10 kDa heat shock protein, mitochondrial GN=HSPE1 PE=1 SV=2 - [CH10_HUMAN]	HSPE1	84.31	40	1.16108	-	39	20.6719	1.13141	-	39	19.5823	1.14339	-	39	25.9775
Q6NVY1	3-hydroxyisobutyryl-CoA hydrolase, mitochondrial GN=HIBCH PE=1 SV=2 - [HIBCH_HUMAN]	HIBCH	43.52	27	0.78508	-	23	55.8409	1.0619	-	22	15.8276	0.973334	-	22	24.6722
P62820	Ras-related protein Rab-1A GN=RAB1A PE=1 SV=3 - [RAB1A_HUMAN]	RAB1A	63.9	26	1.16896	-	11	46.791	0.976751	-	12	17.2813	1.40033	up-regulated	11	38.1893
P38159	RNA-binding motif protein, X chromosome GN=RBMX PE=1 SV=3 - [RBMX_HUMAN]	RBMX	40.66	34	0.996647	-	8	9.77276	0.851133	-	8	21.1614	0.858305	-	8	11.8107
Q9Y315	Deoxyribose-phosphate aldolase GN=DERA PE=1 SV=2 - [DEOC_HUMAN]	DERA	54.72	22	0.744808	-	13	23.0733	0.968912	-	15	14.3724	0.771603	-	14	27.3011
Q9NPF4	Probable tRNA N6-adenosine threonylcarbamoyltransferase GN=OSGEP PE=1 SV=1 - [OSGEP_HUMAN]	OSGEP	40	20	0.924969	-	14	23.3387	1.03918	-	13	23.217	1.05114	-	14	25.294
O60784	Target of Myb protein 1 GN=TOM1 PE=1 SV=2 - [TOM1_HUMAN]	TOM1	43.5	23	1.00562	-	15	11.4806	1.01997	-	15	18.9938	1.03895	-	15	40.2563
P43243	Matrin-3 GN=MATR3 PE=1 SV=2 - [MATR3_HUMAN]	MATR3	28.22	33	0.959453	-	24	38.8252	0.892982	-	25	28.8924	0.877322	-	23	32.9866
O43488	Aflatoxin B1 aldehyde reductase member 2 GN=AKR7A2 PE=1 SV=3 - [ARK72_HUMAN]	AKR7A2	36.21	29	1.0867	-	21	30.2748	1.07998	-	21	23.7768	1.17254	-	21	12.7097
Q16822	Phosphoenolpyruvate carboxykinase [GTP], mitochondrial GN=PCK2 PE=1 SV=3 - [PCKGM_HUMAN]	PCK2	32.81	29	0.915719	-	23	32.5578	1.00373	-	23	37.8033	0.76583	-	23	27.3785
Q13148	TAR DNA-binding protein 43 GN=TARDBP PE=1 SV=1 - [TADBP_HUMAN]	TARDBP	27.78	21	1.00046	-	10	36.4054	0.825568	-	11	59.71	0.802031	-	11	28.2886
Q6Y7W6	PERQ amino acid-rich with GYF domain-containing protein 2 GN=GIGYF2 PE=1 SV=1 - [PERQ2_HUMAN]	GIGYF2	18.01	22	1.11595	-	18	24.5702	0.96557	-	18	12.8419	1.07931	-	18	15.6545
O75312	Zinc finger protein ZPR1 GN=ZPR1 PE=1 SV=1 - [ZPR1_HUMAN]	ZPR1	33.55	25	1.06109	-	20	19.9138	1.01206	-	20	10.2714	0.949596	-	20	22.8512
O00273	DNA fragmentation factor subunit alpha GN=DFFA PE=1 SV=1 - [DFFA_HUMAN]	DFFA	44.71	19	1.01836	-	18	36.6224	1.08869	-	17	25.5723	1.22942	-	18	27.7438
O75347	Tubulin-specific chaperone A GN=TBCA PE=1 SV=3 - [TBCA_HUMAN]	TBCA	62.04	34	1.00084	-	28	30.8456	1.05372	-	28	15.7473	1.11614	-	29	19.1199
O43290	U4/U6.U5 tri-snRNP-associated protein 1 GN=SART1 PE=1 SV=1 - [SNUT1_HUMAN]	SART1	32.38	25	0.928002	-	22	24.7594	0.752656	down-regulated	22	30.0247	0.983756	-	21	23.359
Q12768	WASH complex subunit strumpellin GN=KIAA0196 PE=1 SV=1 - [STRUM_HUMAN]	KIAA0196	25.02	27	0.862621	-	21	39.8404	0.81641	-	20	20.4019	0.893664	-	21	29.7632
Q9BYT8	Neurolysin, mitochondrial GN=NLN PE=1 SV=1 - [NEUL_HUMAN]	NLN	34.09	30	0.991109	-	23	20.1594	1.0873	-	24	25.3444	0.880404	-	23	22.6745
Q07020	60S ribosomal protein L18 GN=RPL18 PE=1 SV=2 - [RL18_HUMAN]	RPL18	38.83	24	1.10987	-	19	27.4669	1.09036	-	19	28.6103	1.11625	-	19	17.1277
O75822	Eukaryotic translation initiation factor 3 subunit J GN=EIF3J PE=1 SV=2 - [EIF3J_HUMAN]	EIF3J	52.33	25	0.921658	-	17	45.502	1.03256	-	18	15.4203	1.07705	-	18	63.1857
P11310	Medium-chain specific acyl-CoA dehydrogenase, mitochondrial GN=ACADM PE=1 SV=1 - [ACADM_HUMAN]	ACADM	45.61	29	1.09835	-	20	22.146	1.12325	-	24	17.2155	1.08597	-	22	26.1986
O00170	AH receptor-interacting protein GN=AIP PE=1 SV=2 - [AIP_HUMAN]	AIP	50.91	19	1.00652	-	17	41.1394	0.92764	-	17	31.4277	0.856103	-	17	35.9095
Q8NBS9	Thioredoxin domain-containing protein 5 GN=TXNDC5 PE=1 SV=2 - [TXND5_HUMAN]	TXNDC5	44.21	34	0.784452	-	24	35.4726	1.11431	-	24	42.1443	0.969064	-	24	39.3921
O00442	RNA 3'-terminal phosphate cyclase GN=RTCA PE=1 SV=1 - [RTCA_HUMAN]	RTCA	38.8	24	0.806232	-	15	35.554	1.04716	-	16	17.9768	0.871163	-	16	29.9889
Q9NVE7	Pantothenate kinase 4 GN=PANK4 PE=1 SV=1 - [PANK4_HUMAN]	PANK4	31.69	28	0.878792	-	21	35.7673	1.0053	-	22	19.1987	0.945838	-	22	28.0258
Q99996	A-kinase anchor protein 9 GN=AKAP9 PE=1 SV=3 - [AKAP9_HUMAN]	AKAP9	10.97	39	1.13508	-	34	22.9014	1.05857	-	36	26.0322	1.14934	-	36	25.1392
Q13557	Calcium/calmodulin-dependent protein kinase type II subunit delta GN=CAMK2D PE=1 SV=3 - [KCC2D_HUMAN]	CAMK2D	33.87	24	0.879406	-	14	25.9256	1.09974	-	15	17.6709	1.02003	-	15	15.3172
P06703	Protein S100-A6 GN=S100A6 PE=1 SV=1 - [S10A6_HUMAN]	S100A6	47.78	25	1.20217	-	9	15.1273	1.14005	-	9	27.8382	1.21598	-	9	15.3642
P02649	Apolipoprotein E GN=APOE PE=1 SV=1 - [APOE_HUMAN]	APOE	52.05	26	1.24187	-	20	26.9875	1.17745	-	21	17.3557	1.27248	-	20	23.8545
Q2TAY7	WD40 repeat-containing protein SMU1 GN=SMU1 PE=1 SV=2 - [SMU1_HUMAN]	SMU1	33.92	28	0.997018	-	18	17.5979	1.01421	-	17	21.5746	1.16321	-	18	23.1108
P16401	Histone H1.5 GN=HIST1H1B PE=1 SV=3 - [H15_HUMAN]	HIST1H1B	30.97	22	1.00533	-	14	35.9257	0.83126	-	14	19.3458	1.45294	up-regulated	14	39.5977
Q96HE7	ERO1-like protein alpha GN=ERO1L PE=1 SV=2 - [ERO1A_HUMAN]	ERO1L	37.39	25	0.983997	-	14	34.1707	1.11756	-	16	26.1577	1.05539	-	16	36.4497
O60443	Non-syndromic hearing impairment protein 5 GN=DFNA5 PE=1 SV=2 - [DFNA5_HUMAN]	DFNA5	41.53	28	0.959056	-	22	26.1067	0.912478	-	20	16.6699	0.795326	-	19	43.0486
O75534	Cold shock domain-containing protein E1 GN=CSDE1 PE=1 SV=2 - [CSDE1_HUMAN]	CSDE1	32.33	31	0.882961	-	26	41.4395	0.823026	-	29	18.3157	0.762666	-	25	23.8807
P05141	ADP/ATP translocase 2 GN=SLC25A5 PE=1 SV=7 - [ADT2_HUMAN]	SLC25A5	46.98	30	1.25746	-	8	57.3804	1.10659	-	7	29.4806	1.14826	-	9	50.3677
Q14694	Ubiquitin carboxyl-terminal hydrolase 10 GN=USP10 PE=1 SV=2 - [UBP10_HUMAN]	USP10	34.09	26	0.94123	-	18	24.3593	0.986596	-	19	22.4621	0.981419	-	19	36.4045
P0CW22	40S ribosomal protein S17-like GN=RPS17L PE=1 SV=1 - [RS17L_HUMAN]	RPS17L	65.93	31	1.07318	-	18	24.4552	1.1331	-	17	22.3934	1.12173	-	15	12.756
P49590	Probable histidine--tRNA ligase, mitochondrial GN=HARS2 PE=1 SV=1 - [SYHM_HUMAN]	HARS2	49.8	36	0.894565	-	16	40.4485	1.0734	-	17	20.5347	0.928171	-	17	28.111
Q96FJ2	Dynein light chain 2, cytoplasmic GN=DYNLL2 PE=1 SV=1 - [DYL2_HUMAN]	DYNLL2	50.56	19	1.5373	up-regulated	11	60.4419	1.45657	up-regulated	12	31.8961	1.60165	up-regulated	11	40.4863
P11177	Pyruvate dehydrogenase E1 component subunit beta, mitochondrial GN=PDHB PE=1 SV=3 - [ODPB_HUMAN]	PDHB	45.68	27	0.998252	-	21	30.3523	0.933215	-	22	33.815	0.912965	-	22	44.1822
Q2M2I8	AP2-associated protein kinase 1 GN=AAK1 PE=1 SV=3 - [AAK1_HUMAN]	AAK1	22.16	23	0.935007	-	15	24.196	0.99085	-	14	24.8488	1.08231	-	15	22.2764
O00303	Eukaryotic translation initiation factor 3 subunit F GN=EIF3F PE=1 SV=1 - [EIF3F_HUMAN]	EIF3F	54.06	26	0.866058	-	19	17.1533	0.797541	-	17	15.3	0.857526	-	19	17.0001
Q9Y2B0	Protein canopy homolog 2 GN=CNPY2 PE=1 SV=1 - [CNPY2_HUMAN]	CNPY2	75.82	26	1.11658	-	16	35.4634	1.08028	-	17	27.7029	1.13853	-	16	23.9656
Q9NZB2	Constitutive coactivator of PPAR-gamma-like protein 1 GN=FAM120A PE=1 SV=2 - [F120A_HUMAN]	FAM120A	27.19	27	0.865972	-	21	41.9331	0.873937	-	22	17.1045	0.771986	-	20	25.7743
Q6SZW1	Sterile alpha and TIR motif-containing protein 1 GN=SARM1 PE=1 SV=1 - [SARM1_HUMAN]	SARM1	38.67	28	0.924039	-	14	22.2571	0.904624	-	17	22.1683	0.836459	-	16	27.346
P61970	Nuclear transport factor 2 GN=NUTF2 PE=1 SV=1 - [NTF2_HUMAN]	NUTF2	94.49	28	0.901157	-	19	24.9704	1.14207	-	20	18.6274	0.716168	down-regulated	19	36.4097
O15498	Synaptobrevin homolog YKT6 GN=YKT6 PE=1 SV=1 - [YKT6_HUMAN]	YKT6	59.6	26	0.902916	-	22	49.0955	0.969632	-	23	27.873	1.01853	-	23	48.583
Q9UID3	Vacuolar protein sorting-associated protein 51 homolog GN=VPS51 PE=1 SV=2 - [VPS51_HUMAN]	VPS51	29.03	25	0.879829	-	15	9.23128	0.857392	-	16	15.1511	0.700291	down-regulated	15	12.9576
P28070	Proteasome subunit beta type-4 GN=PSMB4 PE=1 SV=4 - [PSB4_HUMAN]	PSMB4	42.8	23	1.19018	-	14	54.5916	1.01981	-	15	52.9552	0.78136	-	14	47.0696
P51532	Transcription activator BRG1 GN=SMARCA4 PE=1 SV=2 - [SMCA4_HUMAN]	SMARCA4	14.15	27	0.955913	-	22	29.7316	0.649266	down-regulated	21	14.0734	0.739748	-	22	23.9374
Q15185	Prostaglandin E synthase 3 GN=PTGES3 PE=1 SV=1 - [TEBP_HUMAN]	PTGES3	57.5	23	0.830804	-	18	34.723	0.8345	-	18	19.9705	0.810629	-	19	64.4293
P18085	ADP-ribosylation factor 4 GN=ARF4 PE=1 SV=3 - [ARF4_HUMAN]	ARF4	64.44	30	0.662255	down-regulated	15	24.7971	1.0815	-	16	24.9185	0.673718	down-regulated	17	24.3064
Q96K76	Ubiquitin carboxyl-terminal hydrolase 47 GN=USP47 PE=1 SV=3 - [UBP47_HUMAN]	USP47	14.91	20	0.990509	-	15	33.8922	0.806803	-	15	13.3771	0.866971	-	16	23.8287
O14579	Coatomer subunit epsilon GN=COPE PE=1 SV=3 - [COPE_HUMAN]	COPE	51.62	21	0.768723	-	16	57.3268	0.877204	-	18	22.1699	0.801269	-	18	34.8984
P53004	Biliverdin reductase A GN=BLVRA PE=1 SV=2 - [BIEA_HUMAN]	BLVRA	61.82	30	1.03281	-	24	39.7139	1.15307	-	25	16.285	1.08169	-	24	20.2765
O00754	Lysosomal alpha-mannosidase GN=MAN2B1 PE=1 SV=3 - [MA2B1_HUMAN]	MAN2B1	17.31	30	1.03358	-	17	32.0495	1.07733	-	19	23.278	1.02492	-	19	19.7302
Q15121	Astrocytic phosphoprotein PEA-15 GN=PEA15 PE=1 SV=2 - [PEA15_HUMAN]	PEA15	70.77	19	1.02526	-	17	63.6676	1.30931	up-regulated	16	33.2576	0.933937	-	17	65.1237
Q9H2U2	Inorganic pyrophosphatase 2, mitochondrial GN=PPA2 PE=1 SV=2 - [IPYR2_HUMAN]	PPA2	39.52	22	0.850329	-	11	31.444	1.10504	-	11	30.1943	0.858084	-	11	16.1231
P60228	Eukaryotic translation initiation factor 3 subunit E GN=EIF3E PE=1 SV=1 - [EIF3E_HUMAN]	EIF3E	40	31	0.809024	-	22	36.6751	0.72339	down-regulated	22	15.7767	0.742737	-	22	36.0913
Q7Z2K8	G protein-regulated inducer of neurite outgrowth 1 GN=GPRIN1 PE=2 SV=2 - [GRIN1_HUMAN]	GPRIN1	29.96	29	1.1787	-	27	27.0388	0.93218	-	27	18.8245	1.00121	-	27	29.272
P07686	Beta-hexosaminidase subunit beta GN=HEXB PE=1 SV=3 - [HEXB_HUMAN]	HEXB	39.75	33	0.952202	-	23	26.4003	1.13056	-	24	23.2063	1.15669	-	24	35.7048
P08183	Multidrug resistance protein 1 GN=ABCB1 PE=1 SV=3 - [MDR1_HUMAN]	ABCB1	18.28	24	1.05406	-	17	16.6165	1.16535	-	17	15.5875	1.26526	-	17	25.2202
P84085	ADP-ribosylation factor 5 GN=ARF5 PE=1 SV=2 - [ARF5_HUMAN]	ARF5	64.44	28	1.00823	-	11	38.4656	0.92322	-	11	24.2342	0.888512	-	11	13.4186
Q9BPW8	Protein NipSnap homolog 1 GN=NIPSNAP1 PE=1 SV=1 - [NIPS1_HUMAN]	NIPSNAP1	52.11	29	0.936926	-	19	41.759	1.04125	-	19	12.0057	1.01924	-	17	23.0141
Q9BQG0	Myb-binding protein 1A GN=MYBBP1A PE=1 SV=2 - [MBB1A_HUMAN]	MYBBP1A	22.67	26	0.985554	-	15	24.5364	0.87701	-	17	26.9013	1.15858	-	17	24.5787
P42566	Epidermal growth factor receptor substrate 15 GN=EPS15 PE=1 SV=2 - [EPS15_HUMAN]	EPS15	29.02	24	0.989464	-	19	26.8182	1.08948	-	19	20.2175	1.03075	-	19	29.3263
Q9UBC2	Epidermal growth factor receptor substrate 15-like 1 GN=EPS15L1 PE=1 SV=1 - [EP15R_HUMAN]	EPS15L1	26.16	26	1.20977	-	25	41.6001	1.1489	-	26	37.2598	0.919646	-	26	27.0042
P83916	Chromobox protein homolog 1 GN=CBX1 PE=1 SV=1 - [CBX1_HUMAN]	CBX1	34.05	16	1.01123	-	7	39.8313	1.15915	-	7	21.3835	1.26082	-	7	15.8438
Q13347	Eukaryotic translation initiation factor 3 subunit I GN=EIF3I PE=1 SV=1 - [EIF3I_HUMAN]	EIF3I	56.62	24	1.02408	-	18	23.6923	0.909937	-	18	23.939	0.942723	-	18	35.4462
O95777	U6 snRNA-associated Sm-like protein LSm8 GN=LSM8 PE=1 SV=3 - [LSM8_HUMAN]	LSM8	98.96	17	1.10591	-	7	33.2884	1.11783	-	7	51.9632	1.00596	-	8	39.0151
P54920	Alpha-soluble NSF attachment protein GN=NAPA PE=1 SV=3 - [SNAA_HUMAN]	NAPA	61.02	25	0.907471	-	15	29.0975	1.0367	-	16	21.9802	1.11967	-	17	32.5311
Q01780	Exosome component 10 GN=EXOSC10 PE=1 SV=2 - [EXOSX_HUMAN]	EXOSC10	26.21	23	0.955255	-	22	22.572	0.942669	-	21	25.4778	0.93792	-	22	28.4081
O43684	Mitotic checkpoint protein BUB3 GN=BUB3 PE=1 SV=1 - [BUB3_HUMAN]	BUB3	43.6	24	0.858718	-	19	34.7275	0.960557	-	18	20.1547	0.841488	-	19	15.5145
Q9Y3Z3	Deoxynucleoside triphosphate triphosphohydrolase SAMHD1 GN=SAMHD1 PE=1 SV=2 - [SAMH1_HUMAN]	SAMHD1	35.78	29	0.990772	-	22	28.1255	1.19299	-	22	23.8436	1.12311	-	22	18.232
Q99598	Translin-associated protein X GN=TSNAX PE=1 SV=1 - [TSNAX_HUMAN]	TSNAX	55.17	24	0.896528	-	18	31.2959	0.966413	-	18	20.4428	1.03862	-	18	46.3631
P30837	Aldehyde dehydrogenase X, mitochondrial GN=ALDH1B1 PE=1 SV=3 - [AL1B1_HUMAN]	ALDH1B1	40.43	24	1.07129	-	18	26.7	1.14206	-	19	28.5608	0.958301	-	18	27.5982
Q9NP81	Serine--tRNA ligase, mitochondrial GN=SARS2 PE=1 SV=1 - [SYSM_HUMAN]	SARS2	47.68	22	0.959348	-	16	26.8042	1.00328	-	16	15.7304	0.892397	-	17	25.3135
Q9Y3L3	SH3 domain-binding protein 1 GN=SH3BP1 PE=1 SV=3 - [3BP1_HUMAN]	SH3BP1	27.1	23	1.07187	-	18	15.4293	1.12713	-	17	17.1745	0.934289	-	18	15.5792
P61011	Signal recognition particle 54 kDa protein GN=SRP54 PE=1 SV=1 - [SRP54_HUMAN]	SRP54	50	37	0.982103	-	25	29.2508	1.04888	-	26	20.7489	1.13124	-	25	29.0354
P08243	Asparagine synthetase [glutamine-hydrolyzing] GN=ASNS PE=1 SV=4 - [ASNS_HUMAN]	ASNS	49.73	28	0.909416	-	22	32.2733	0.923831	-	23	20.2731	0.670084	down-regulated	22	17.2024
P62249	40S ribosomal protein S16 GN=RPS16 PE=1 SV=2 - [RS16_HUMAN]	RPS16	58.9	24	0.998208	-	22	20.6407	1.13207	-	23	29.4981	0.944437	-	22	19.1144
Q8ND24	RING finger protein 214 GN=RNF214 PE=1 SV=2 - [RN214_HUMAN]	RNF214	26.6	23	0.945442	-	18	41.5953	1.01826	-	19	27.6359	0.860909	-	19	19.6788
P16278	Beta-galactosidase GN=GLB1 PE=1 SV=2 - [BGAL_HUMAN]	GLB1	19.2	23	1.17616	-	18	17.9023	1.09359	-	17	19.9875	1.09198	-	17	24.5491
Q15843	NEDD8 GN=NEDD8 PE=1 SV=1 - [NEDD8_HUMAN]	NEDD8	56.79	34	0.938747	-	28	48.6015	1.05209	-	29	26.6794	1.14147	-	26	35.8289
O75396	Vesicle-trafficking protein SEC22b GN=SEC22B PE=1 SV=4 - [SC22B_HUMAN]	SEC22B	47.44	23	1.13332	-	19	27.4753	1.0093	-	19	17.3374	1.24406	-	19	26.1928
A1X283	SH3 and PX domain-containing protein 2B GN=SH3PXD2B PE=1 SV=3 - [SPD2B_HUMAN]	SH3PXD2B	26.23	30	1.07136	-	24	27.9509	1.12279	-	25	18.0761	1.17637	-	24	21.3196
P02461	Collagen alpha-1(III) chain GN=COL3A1 PE=1 SV=4 - [CO3A1_HUMAN]	COL3A1	13.71	25	1.1134	-	19	47.5798	0.849131	-	19	27.3581	0.954554	-	20	74.3325
Q96CW5	Gamma-tubulin complex component 3 GN=TUBGCP3 PE=1 SV=2 - [GCP3_HUMAN]	TUBGCP3	24.04	26	0.740541	-	17	27.7811	0.966251	-	17	17.4153	0.701203	down-regulated	17	29.2835
P30566	Adenylosuccinate lyase GN=ADSL PE=1 SV=2 - [PUR8_HUMAN]	ADSL	48.14	23	0.940331	-	15	26.0605	1.02631	-	16	17.3503	0.892087	-	16	32.4689
O95487	Protein transport protein Sec24B GN=SEC24B PE=1 SV=2 - [SC24B_HUMAN]	SEC24B	15.22	23	0.912329	-	15	28.8521	1.01915	-	15	21.1589	0.85084	-	14	33.1268
Q15819	Ubiquitin-conjugating enzyme E2 variant 2 GN=UBE2V2 PE=1 SV=4 - [UB2V2_HUMAN]	UBE2V2	82.07	30	1.06795	-	5	19.8003	0.914252	-	5	3.31348	1.0024	-	5	15.9909
Q9P2R3	Rabankyrin-5 GN=ANKFY1 PE=1 SV=2 - [ANFY1_HUMAN]	ANKFY1	31.99	32	0.900753	-	21	15.4471	0.989662	-	21	25.9051	0.924203	-	19	30.7988
O14979	Heterogeneous nuclear ribonucleoprotein D-like GN=HNRNPDL PE=1 SV=3 - [HNRDL_HUMAN]	HNRNPDL	32.14	28	1.08823	-	13	28.6548	1.04538	-	14	27.6932	1.06404	-	14	40.7212
Q9UH65	Switch-associated protein 70 GN=SWAP70 PE=1 SV=1 - [SWP70_HUMAN]	SWAP70	38.63	33	1.12865	-	26	27.1921	1.10287	-	28	26.0455	1.19214	-	28	19.554
Q8WWY3	U4/U6 small nuclear ribonucleoprotein Prp31 GN=PRPF31 PE=1 SV=2 - [PRP31_HUMAN]	PRPF31	43.69	28	1.02232	-	19	27.1368	0.818825	-	19	29.255	0.983136	-	19	22.723
P08240	Signal recognition particle receptor subunit alpha GN=SRPR PE=1 SV=2 - [SRPR_HUMAN]	SRPR	26.49	21	0.955298	-	18	41.5209	0.919633	-	18	20.7464	0.947679	-	18	28.3464
Q9NR50	Translation initiation factor eIF-2B subunit gamma GN=EIF2B3 PE=1 SV=1 - [EI2BG_HUMAN]	EIF2B3	36.28	20	0.891926	-	14	47.4482	0.732441	down-regulated	14	12.9466	0.814048	-	15	21.0676
P52434	DNA-directed RNA polymerases I, II, and III subunit RPABC3 GN=POLR2H PE=1 SV=4 - [RPAB3_HUMAN]	POLR2H	86	21	0.892235	-	13	20.5045	1.11752	-	14	25.2317	1.00955	-	13	26.049
P48634	Protein PRRC2A GN=PRRC2A PE=1 SV=3 - [PRC2A_HUMAN]	PRRC2A	14.97	29	1.0427	-	28	17.8766	0.857541	-	28	25.847	0.868425	-	28	35.4786
O76031	ATP-dependent Clp protease ATP-binding subunit clpX-like, mitochondrial GN=CLPX PE=1 SV=2 - [CLPX_HUMAN]	CLPX	31.6	21	1.04532	-	17	12.9975	1.04728	-	17	22.3109	1.05659	-	17	19.4583
P08779	Keratin, type I cytoskeletal 16 GN=KRT16 PE=1 SV=4 - [K1C16_HUMAN]	KRT16	31.5	24	0.321958	down-regulated	7	82.5221	0.425152	down-regulated	7	87.8958	0.793969	-	6	27.6528
P18615	Negative elongation factor E GN=NELFE PE=1 SV=3 - [NELFE_HUMAN]	NELFE	40.79	25	1.06961	-	15	29.924	0.987063	-	17	32.0001	1.01549	-	18	40.6969
Q8NCW5	NAD(P)H-hydrate epimerase GN=APOA1BP PE=1 SV=2 - [NNRE_HUMAN]	APOA1BP	49.31	30	1.04548	-	22	37.3246	0.985239	-	23	29.6068	1.09272	-	23	33.5834
Q96EM0	Trans-3-hydroxy-L-proline dehydratase GN=L3HYPDH PE=1 SV=2 - [T3HPD_HUMAN]	L3HYPDH	30.79	15	0.790613	-	12	30.3885	1.04187	-	12	17.7125	1.07325	-	12	34.8242
O14497	AT-rich interactive domain-containing protein 1A GN=ARID1A PE=1 SV=3 - [ARI1A_HUMAN]	ARID1A	12.43	27	1.0516	-	22	17.7095	0.792064	-	20	25.7236	0.785936	-	20	17.9243
Q6PI48	Aspartate--tRNA ligase, mitochondrial GN=DARS2 PE=1 SV=1 - [SYDM_HUMAN]	DARS2	35.97	32	0.905287	-	24	36.58	1.03537	-	25	16.4405	0.936538	-	24	31.453
Q8WWM7	Ataxin-2-like protein GN=ATXN2L PE=1 SV=2 - [ATX2L_HUMAN]	ATXN2L	31.63	37	1.08261	-	31	19.9277	0.99629	-	31	22.3131	1.07933	-	31	23.1362
Q96E39	RNA binding motif protein, X-linked-like-1 GN=RBMXL1 PE=1 SV=1 - [RMXL1_HUMAN]	RBMXL1	37.18	30	0.904807	-	4	16.8757	0.932195	-	4	15.5727	0.945538	-	4	22.9465
Q92859	Neogenin GN=NEO1 PE=1 SV=2 - [NEO1_HUMAN]	NEO1	22.59	29	1.0459	-	18	16.3431	1.12114	-	19	19.4433	1.17409	-	18	28.0045
Q9H2G2	STE20-like serine/threonine-protein kinase GN=SLK PE=1 SV=1 - [SLK_HUMAN]	SLK	23	30	1.08221	-	24	20.5143	0.98122	-	24	23.3777	1.15045	-	24	19.1595
P57737	Coronin-7 GN=CORO7 PE=1 SV=2 - [CORO7_HUMAN]	CORO7	24.32	26	0.996032	-	21	50.8646	1.06214	-	22	16.1592	0.925358	-	22	28.7235
Q09028	Histone-binding protein RBBP4 GN=RBBP4 PE=1 SV=3 - [RBBP4_HUMAN]	RBBP4	27.53	25	0.883586	-	9	33.2413	0.797277	-	8	29.5908	0.877174	-	9	16.9704
Q08209	Serine/threonine-protein phosphatase 2B catalytic subunit alpha isoform GN=PPP3CA PE=1 SV=1 - [PP2BA_HUMAN]	PPP3CA	30.33	25	1.20388	-	14	11.9888	1.11383	-	13	19.7416	1.24224	-	14	24.2592
Q9UBS4	DnaJ homolog subfamily B member 11 GN=DNAJB11 PE=1 SV=1 - [DJB11_HUMAN]	DNAJB11	39.11	24	1.07021	-	18	44.1465	1.12789	-	20	26.3881	1.26165	-	20	46.2057
Q96FC7	Phytanoyl-CoA hydroxylase-interacting protein-like GN=PHYHIPL PE=1 SV=3 - [PHIPL_HUMAN]	PHYHIPL	45.74	23	1.06515	-	19	31.1096	1.05245	-	19	17.8825	0.973858	-	19	22.8199
Q9H267	Vacuolar protein sorting-associated protein 33B GN=VPS33B PE=1 SV=2 - [VP33B_HUMAN]	VPS33B	29.17	25	0.891653	-	21	18.0566	1.02794	-	21	12.9363	0.940261	-	21	20.3313
Q8NFF5	FAD synthase GN=FLAD1 PE=1 SV=1 - [FAD1_HUMAN]	FLAD1	42.08	25	0.976573	-	15	15.0686	1.04963	-	14	13.3212	0.986288	-	16	17.5632
P51114	Fragile X mental retardation syndrome-related protein 1 GN=FXR1 PE=1 SV=3 - [FXR1_HUMAN]	FXR1	28.5	22	1.12774	-	11	27.6545	1.10263	-	12	29.4751	1.12962	-	12	35.6686
Q9P253	Vacuolar protein sorting-associated protein 18 homolog GN=VPS18 PE=1 SV=2 - [VPS18_HUMAN]	VPS18	27.95	26	0.952544	-	20	28.517	0.954591	-	22	17.1241	0.903284	-	20	21.6453
Q9HB71	Calcyclin-binding protein GN=CACYBP PE=1 SV=2 - [CYBP_HUMAN]	CACYBP	68.86	23	0.877003	-	18	42.3892	0.931098	-	18	19.4185	0.944043	-	18	34.3119
Q08378	Golgin subfamily A member 3 GN=GOLGA3 PE=1 SV=2 - [GOGA3_HUMAN]	GOLGA3	19.03	24	0.957756	-	21	26.8484	0.915809	-	22	19.9527	1.08339	-	22	25.0759
Q15276	Rab GTPase-binding effector protein 1 GN=RABEP1 PE=1 SV=2 - [RABE1_HUMAN]	RABEP1	31.21	31	1.02262	-	26	26.9248	0.948434	-	26	22.953	1.19247	-	26	26.1776
P24928	DNA-directed RNA polymerase II subunit RPB1 GN=POLR2A PE=1 SV=2 - [RPB1_HUMAN]	POLR2A	16.7	26	1.04751	-	20	20.6173	1.0194	-	23	24.5878	1.2022	-	21	29.3599
Q9BPX3	Condensin complex subunit 3 GN=NCAPG PE=1 SV=1 - [CND3_HUMAN]	NCAPG	21.97	26	0.822595	-	20	15.8466	0.860381	-	20	15.6828	0.916839	-	18	15.7986
Q9UNH7	Sorting nexin-6 GN=SNX6 PE=1 SV=1 - [SNX6_HUMAN]	SNX6	39.41	22	1.17764	-	15	28.5909	1.16462	-	15	23.8104	1.06917	-	15	25.4131
Q4G0J3	La-related protein 7 GN=LARP7 PE=1 SV=1 - [LARP7_HUMAN]	LARP7	32.13	26	0.988582	-	22	22.7191	0.941555	-	22	17.4615	0.970046	-	22	21.3563
Q14155	Rho guanine nucleotide exchange factor 7 GN=ARHGEF7 PE=1 SV=2 - [ARHG7_HUMAN]	ARHGEF7	34.87	29	0.825494	-	22	32.6975	0.890948	-	23	15.1605	0.882975	-	23	27.5011
Q9HCJ6	Synaptic vesicle membrane protein VAT-1 homolog-like GN=VAT1L PE=1 SV=2 - [VAT1L_HUMAN]	VAT1L	48.45	27	0.866526	-	23	42.4675	1.15615	-	23	24.0087	0.951037	-	23	28.1664
Q16630	Cleavage and polyadenylation specificity factor subunit 6 GN=CPSF6 PE=1 SV=2 - [CPSF6_HUMAN]	CPSF6	26.5	22	0.9351	-	18	36.9304	0.82184	-	18	26.9891	1.16425	-	18	29.2985
Q9NWY4	UPF0609 protein C4orf27 GN=C4orf27 PE=1 SV=2 - [CD027_HUMAN]	C4orf27	39.02	22	0.874859	-	18	24.9287	1.01868	-	18	21.9462	0.947049	-	18	26.7576
O14776	Transcription elongation regulator 1 GN=TCERG1 PE=1 SV=2 - [TCRG1_HUMAN]	TCERG1	17.49	31	1.10045	-	28	21.3502	0.877132	-	27	33.0341	1.02698	-	28	26.0046
P07910	Heterogeneous nuclear ribonucleoproteins C1/C2 GN=HNRNPC PE=1 SV=4 - [HNRPC_HUMAN]	HNRNPC	50.65	31	1.04574	-	22	38.3555	0.97696	-	20	19.9184	0.936597	-	21	23.3042
Q9NSK0	Kinesin light chain 4 GN=KLC4 PE=1 SV=3 - [KLC4_HUMAN]	KLC4	42.49	25	1.0653	-	18	9.97283	0.929202	-	20	31.0338	1.02297	-	20	13.4945
Q92974	Rho guanine nucleotide exchange factor 2 GN=ARHGEF2 PE=1 SV=4 - [ARHG2_HUMAN]	ARHGEF2	33.87	29	1.0165	-	24	29.8422	0.763693	-	24	32.9712	0.665789	down-regulated	23	33.2252
Q14257	Reticulocalbin-2 GN=RCN2 PE=1 SV=1 - [RCN2_HUMAN]	RCN2	46.69	22	0.849218	-	12	63.1227	1.04509	-	11	28.5479	1.28525	-	11	44.7936
A3KMH1	von Willebrand factor A domain-containing protein 8 GN=VWA8 PE=1 SV=2 - [VWA8_HUMAN]	VWA8	16.59	29	0.893169	-	27	24.5363	0.923412	-	27	16.6986	0.968637	-	27	24.2507
Q9Y2T7	Y-box-binding protein 2 GN=YBX2 PE=1 SV=2 - [YBOX2_HUMAN]	YBX2	26.37	24	1.33402	-	3	66.5863	1.54189	up-regulated	3	11.8872	1.82595	up-regulated	3	5.03556
P14866	Heterogeneous nuclear ribonucleoprotein L GN=HNRNPL PE=1 SV=2 - [HNRPL_HUMAN]	HNRNPL	44.82	32	0.983809	-	22	30.3339	1.04344	-	23	22.8308	1.01996	-	23	30.3194
Q13155	Aminoacyl tRNA synthase complex-interacting multifunctional protein 2 GN=AIMP2 PE=1 SV=2 - [AIMP2_HUMAN]	AIMP2	43.13	22	0.845318	-	20	36.3829	0.928228	-	20	26.7878	0.864502	-	17	27.5661
Q9NQT8	Kinesin-like protein KIF13B GN=KIF13B PE=1 SV=2 - [KI13B_HUMAN]	KIF13B	11.45	18	1.04415	-	11	39.5625	1.00878	-	12	32.325	1.004	-	11	30.7382
Q9UI10	Translation initiation factor eIF-2B subunit delta GN=EIF2B4 PE=1 SV=2 - [EI2BD_HUMAN]	EIF2B4	38.24	20	0.99045	-	16	26.7796	0.898328	-	17	10.3052	0.981592	-	16	16.9676
Q9UPU5	Ubiquitin carboxyl-terminal hydrolase 24 GN=USP24 PE=1 SV=3 - [UBP24_HUMAN]	USP24	9.89	25	0.814547	-	18	40.0043	0.929844	-	19	16.593	0.795404	-	19	29.3428
P30042	ES1 protein homolog, mitochondrial GN=C21orf33 PE=1 SV=3 - [ES1_HUMAN]	C21orf33	61.19	18	0.952431	-	15	13.1661	1.07108	-	16	27.4455	0.837874	-	14	28.2949
O14828	Secretory carrier-associated membrane protein 3 GN=SCAMP3 PE=1 SV=3 - [SCAM3_HUMAN]	SCAMP3	38.33	19	1.0741	-	12	28.4114	1.0153	-	12	25.1503	1.07327	-	12	24.5384
P33240	Cleavage stimulation factor subunit 2 GN=CSTF2 PE=1 SV=1 - [CSTF2_HUMAN]	CSTF2	31.54	24	1.31743	-	5	11.5745	0.94922	-	5	5.35996	1.08536	-	4	18.7259
Q04760	Lactoylglutathione lyase GN=GLO1 PE=1 SV=4 - [LGUL_HUMAN]	GLO1	55.43	34	0.897094	-	24	28.5095	1.23927	-	27	23.9285	0.929942	-	25	25.2704
P50914	60S ribosomal protein L14 GN=RPL14 PE=1 SV=4 - [RL14_HUMAN]	RPL14	20.93	21	0.771476	-	12	25.5513	0.945793	-	12	15.7842	0.77086	-	12	15.7945
O43815	Striatin GN=STRN PE=1 SV=4 - [STRN_HUMAN]	STRN	30.13	24	0.947594	-	19	50.5587	1.06684	-	21	24.6751	0.99397	-	20	28.5809
Q99575	Ribonucleases P/MRP protein subunit POP1 GN=POP1 PE=1 SV=2 - [POP1_HUMAN]	POP1	18.46	20	0.976041	-	14	27.2258	0.928085	-	15	24.3905	0.908456	-	14	17.5282
P00387	NADH-cytochrome b5 reductase 3 GN=CYB5R3 PE=1 SV=3 - [NB5R3_HUMAN]	CYB5R3	41.2	20	0.878791	-	18	29.2418	0.889	-	19	19.2975	0.910024	-	19	47.0563
P48449	Lanosterol synthase GN=LSS PE=1 SV=1 - [ERG7_HUMAN]	LSS	27.32	24	0.84331	-	18	37.403	1.02879	-	18	17.5122	1.10564	-	18	25.2123
P83731	60S ribosomal protein L24 GN=RPL24 PE=1 SV=1 - [RL24_HUMAN]	RPL24	40.13	23	0.999038	-	18	30.2301	1.03514	-	19	21.8628	0.952707	-	19	32.1042
O95155	Ubiquitin conjugation factor E4 B GN=UBE4B PE=1 SV=1 - [UBE4B_HUMAN]	UBE4B	20.28	24	0.949188	-	18	34.8265	0.969448	-	17	12.6475	1.04023	-	17	34.9188
Q9UQ35	Serine/arginine repetitive matrix protein 2 GN=SRRM2 PE=1 SV=2 - [SRRM2_HUMAN]	SRRM2	9.45	26	1.16832	-	23	16.1373	0.743336	down-regulated	22	29.7432	0.771779	-	22	20.5267
Q13151	Heterogeneous nuclear ribonucleoprotein A0 GN=HNRNPA0 PE=1 SV=1 - [ROA0_HUMAN]	HNRNPA0	34.1	18	0.923887	-	13	31.507	0.815209	-	14	23.7418	0.70852	down-regulated	12	28.6698
P26232	Catenin alpha-2 GN=CTNNA2 PE=1 SV=5 - [CTNA2_HUMAN]	CTNNA2	17.84	22	1.1064	-	6	31.3976	0.939923	-	6	11.7332	0.856196	-	7	55.1072
Q9NQG5	Regulation of nuclear pre-mRNA domain-containing protein 1B GN=RPRD1B PE=1 SV=1 - [RPR1B_HUMAN]	RPRD1B	34.36	17	1.09893	-	13	22.7762	0.96042	-	12	16.0757	1.16529	-	12	25.6817
Q13740	CD166 antigen GN=ALCAM PE=1 SV=2 - [CD166_HUMAN]	ALCAM	42.2	28	1.27326	-	16	45.6442	1.20178	-	16	18.9286	1.19864	-	17	35.3685
P40429	60S ribosomal protein L13a GN=RPL13A PE=1 SV=2 - [RL13A_HUMAN]	RPL13A	38.42	26	1.1079	-	18	30.9122	0.954056	-	18	18.1511	0.994459	-	18	22.3252
P63000	Ras-related C3 botulinum toxin substrate 1 GN=RAC1 PE=1 SV=1 - [RAC1_HUMAN]	RAC1	53.65	31	1.10029	-	20	27.1338	0.979028	-	20	21.5083	1.04136	-	20	14.7156
Q8IV08	Phospholipase D3 GN=PLD3 PE=1 SV=1 - [PLD3_HUMAN]	PLD3	31.63	26	0.887102	-	17	27.1319	1.00478	-	18	34.1259	0.838902	-	18	41.3337
Q96P16	Regulation of nuclear pre-mRNA domain-containing protein 1A GN=RPRD1A PE=1 SV=1 - [RPR1A_HUMAN]	RPRD1A	36.54	16	1.11836	-	13	30.3518	0.952723	-	13	25.0439	1.29318	-	13	26.8449
Q9Y3P9	Rab GTPase-activating protein 1 GN=RABGAP1 PE=1 SV=3 - [RBGP1_HUMAN]	RABGAP1	21.98	29	1.08795	-	24	28.749	1.12178	-	24	25.0512	1.47988	up-regulated	25	29.2827
Q9NZT2	Opioid growth factor receptor GN=OGFR PE=1 SV=3 - [OGFR_HUMAN]	OGFR	24.08	20	0.972719	-	14	42.4577	1.08365	-	14	21.079	1.04052	-	14	24.924
P27361	Mitogen-activated protein kinase 3 GN=MAPK3 PE=1 SV=4 - [MK03_HUMAN]	MAPK3	53.83	26	1.04136	-	11	11.9568	1.13003	-	11	19.6724	0.994909	-	11	16.9392
Q6YP21	Kynurenine--oxoglutarate transaminase 3 GN=CCBL2 PE=1 SV=1 - [KAT3_HUMAN]	CCBL2	30.62	25	0.865414	-	20	17.5327	1.13291	-	20	17.0087	1.0029	-	20	19.0254
Q07157	Tight junction protein ZO-1 GN=TJP1 PE=1 SV=3 - [ZO1_HUMAN]	TJP1	13.22	25	1.15442	-	24	25.6448	0.848984	-	24	27.4633	0.865966	-	24	12.2646
O15371	Eukaryotic translation initiation factor 3 subunit D GN=EIF3D PE=1 SV=1 - [EIF3D_HUMAN]	EIF3D	41.97	24	0.900339	-	17	37.81	0.662848	down-regulated	17	22.7959	0.719984	down-regulated	15	45.985
P40222	Alpha-taxilin GN=TXLNA PE=1 SV=3 - [TXLNA_HUMAN]	TXLNA	38.64	22	0.990189	-	16	19.3477	0.845445	-	16	17.5484	0.905727	-	15	31.3487
P16435	NADPH--cytochrome P450 reductase GN=POR PE=1 SV=2 - [NCPR_HUMAN]	POR	39	29	1.14295	-	19	25.6297	1.14183	-	20	25.0713	1.24123	-	20	13.4796
Q15637	Splicing factor 1 GN=SF1 PE=1 SV=4 - [SF01_HUMAN]	SF1	27.54	29	0.983288	-	19	14.0553	0.989689	-	20	27.669	1.01681	-	19	22.7387
Q7Z4H8	KDEL motif-containing protein 2 GN=KDELC2 PE=1 SV=2 - [KDEL2_HUMAN]	KDELC2	35.7	25	0.986343	-	17	44.4197	1.08363	-	20	21.2045	1.03815	-	20	18.3005
Q15067	Peroxisomal acyl-coenzyme A oxidase 1 GN=ACOX1 PE=1 SV=3 - [ACOX1_HUMAN]	ACOX1	24.7	20	1.02157	-	17	33.1211	1.03428	-	17	13.4106	1.14381	-	18	14.322
Q8IXB1	DnaJ homolog subfamily C member 10 GN=DNAJC10 PE=1 SV=2 - [DJC10_HUMAN]	DNAJC10	21.56	22	0.931982	-	17	22.8251	1.10111	-	17	23.5135	1.07619	-	17	31.4985
P45954	Short/branched chain specific acyl-CoA dehydrogenase, mitochondrial GN=ACADSB PE=1 SV=1 - [ACDSB_HUMAN]	ACADSB	36.34	18	0.947988	-	14	20.9987	1.17381	-	13	18.9368	1.07312	-	13	23.4275
Q7Z4W1	L-xylulose reductase GN=DCXR PE=1 SV=2 - [DCXR_HUMAN]	DCXR	59.43	21	0.922895	-	10	34.6808	1.09409	-	10	19.8398	1.13214	-	10	28.7374
Q9UJ70	N-acetyl-D-glucosamine kinase GN=NAGK PE=1 SV=4 - [NAGK_HUMAN]	NAGK	59.59	20	1.0226	-	17	37.6869	0.963846	-	17	26.1699	1.12389	-	17	26.018
Q04323	UBX domain-containing protein 1 GN=UBXN1 PE=1 SV=2 - [UBXN1_HUMAN]	UBXN1	47.14	24	1.10066	-	15	13.4392	1.23999	-	16	27.7585	1.11868	-	17	17.5234
P62081	40S ribosomal protein S7 GN=RPS7 PE=1 SV=1 - [RS7_HUMAN]	RPS7	39.18	23	1.37382	up-regulated	12	48.667	1.03679	-	13	32.28	1.13972	-	14	37.0728
Q92922	SWI/SNF complex subunit SMARCC1 GN=SMARCC1 PE=1 SV=3 - [SMRC1_HUMAN]	SMARCC1	17.65	26	1.09296	-	11	30.2515	0.756029	down-regulated	11	15.1689	0.876415	-	11	14.4286
O60684	Importin subunit alpha-7 GN=KPNA6 PE=1 SV=1 - [IMA7_HUMAN]	KPNA6	38.81	25	1.19485	-	11	28.9542	0.975929	-	12	24.8862	1.02079	-	11	28.3223
P62277	40S ribosomal protein S13 GN=RPS13 PE=1 SV=2 - [RS13_HUMAN]	RPS13	50.99	32	1.07863	-	28	38.0414	1.02645	-	29	20.4999	1.12096	-	29	30.5882
P08195	4F2 cell-surface antigen heavy chain GN=SLC3A2 PE=1 SV=3 - [4F2_HUMAN]	SLC3A2	34.92	23	1.10977	-	19	34.7298	0.856461	-	20	21.152	1.06117	-	20	32.4717
Q8TDQ7	Glucosamine-6-phosphate isomerase 2 GN=GNPDA2 PE=1 SV=1 - [GNPI2_HUMAN]	GNPDA2	63.04	26	0.810623	-	8	29.1669	0.935026	-	9	8.1766	0.985305	-	9	11.6679
P49959	Double-strand break repair protein MRE11A GN=MRE11A PE=1 SV=3 - [MRE11_HUMAN]	MRE11A	29.94	21	1.07714	-	15	35.336	0.880466	-	15	15.8594	1.1041	-	16	25.2308
Q16576	Histone-binding protein RBBP7 GN=RBBP7 PE=1 SV=1 - [RBBP7_HUMAN]	RBBP7	36.71	25	1.22176	-	7	14.0059	1.00679	-	7	23.0482	1.31875	-	7	16.1218
P51178	1-phosphatidylinositol 4,5-bisphosphate phosphodiesterase delta-1 GN=PLCD1 PE=1 SV=2 - [PLCD1_HUMAN]	PLCD1	26.19	17	1.13172	-	12	30.3636	1.34475	up-regulated	12	27.9188	1.44546	up-regulated	12	26.594
Q99961	Endophilin-A2 GN=SH3GL1 PE=1 SV=1 - [SH3G1_HUMAN]	SH3GL1	36.41	24	1.138	-	19	27.5112	1.04949	-	21	21.8623	1.13403	-	19	14.4242
Q3V6T2	Girdin GN=CCDC88A PE=1 SV=2 - [GRDN_HUMAN]	CCDC88A	9.73	21	1.03744	-	18	9.88644	1.00274	-	19	18.9021	1.04479	-	19	15.8444
P15259	Phosphoglycerate mutase 2 GN=PGAM2 PE=1 SV=3 - [PGAM2_HUMAN]	PGAM2	38.34	22	1.05986	-	4	17.5309	0.715347	down-regulated	3	9.5765	1.31522	-	3	0.0390096
Q9H5N1	Rab GTPase-binding effector protein 2 GN=RABEP2 PE=1 SV=2 - [RABE2_HUMAN]	RABEP2	29.88	21	1.124	-	17	24.4756	0.92948	-	17	17.9088	0.88933	-	17	19.001
Q9H0L4	Cleavage stimulation factor subunit 2 tau variant GN=CSTF2T PE=1 SV=1 - [CSTFT_HUMAN]	CSTF2T	26.14	22	0.852595	-	2	36.9572	0.87573	-	3	7.61337	1.17748	-	3	1.68529
P14174	Macrophage migration inhibitory factor GN=MIF PE=1 SV=4 - [MIF_HUMAN]	MIF	40	31	1.01066	-	18	40.2376	0.988076	-	18	42.6903	0.917223	-	18	30.9631
P54289	Voltage-dependent calcium channel subunit alpha-2/delta-1 GN=CACNA2D1 PE=1 SV=3 - [CA2D1_HUMAN]	CACNA2D1	20.76	27	1.22452	-	22	27.736	0.941238	-	22	24.7626	0.966634	-	23	16.2438
O75821	Eukaryotic translation initiation factor 3 subunit G GN=EIF3G PE=1 SV=2 - [EIF3G_HUMAN]	EIF3G	47.5	25	0.917891	-	17	13.8153	0.857796	-	18	44.5554	0.770954	-	18	41.5851
P61764	Syntaxin-binding protein 1 GN=STXBP1 PE=1 SV=1 - [STXB1_HUMAN]	STXBP1	35.52	21	0.923859	-	15	70.6553	1.05741	-	14	24.8796	0.775694	-	14	23.1039
Q86YR5	G-protein-signaling modulator 1 GN=GPSM1 PE=1 SV=2 - [GPSM1_HUMAN]	GPSM1	40.74	20	1.04931	-	15	27.1837	0.90135	-	15	31.7782	0.824678	-	14	41.5153
P68036	Ubiquitin-conjugating enzyme E2 L3 GN=UBE2L3 PE=1 SV=1 - [UB2L3_HUMAN]	UBE2L3	69.48	24	0.9841	-	13	30.8178	1.09165	-	15	20.3478	1.07944	-	15	24.8867
Q9NZL9	Methionine adenosyltransferase 2 subunit beta GN=MAT2B PE=1 SV=1 - [MAT2B_HUMAN]	MAT2B	45.51	21	1.08623	-	14	13.8152	0.966439	-	14	27.6577	0.855646	-	13	31.4789
Q9NR28	Diablo homolog, mitochondrial GN=DIABLO PE=1 SV=1 - [DBLOH_HUMAN]	DIABLO	40.17	21	0.989555	-	14	35.5706	1.01438	-	15	18.7526	1.05957	-	14	32.7445
P24844	Myosin regulatory light polypeptide 9 GN=MYL9 PE=1 SV=4 - [MYL9_HUMAN]	MYL9	50.58	29	0.726599	down-regulated	3	1.47693	1.04569	-	3	0.320316	1.00375	-	3	17.3354
Q14232	Translation initiation factor eIF-2B subunit alpha GN=EIF2B1 PE=1 SV=1 - [EI2BA_HUMAN]	EIF2B1	60.66	28	0.905061	-	21	24.1366	0.982976	-	22	22.2664	0.963584	-	22	36.4364
Q00535	Cyclin-dependent-like kinase 5 GN=CDK5 PE=1 SV=3 - [CDK5_HUMAN]	CDK5	42.47	20	0.993033	-	18	25.223	1.03036	-	18	22.6431	0.956105	-	18	20.5129
Q9NV70	Exocyst complex component 1 GN=EXOC1 PE=1 SV=4 - [EXOC1_HUMAN]	EXOC1	34	31	1.0075	-	19	29.4227	1.03554	-	22	18.0538	1.04152	-	23	23.4645
O96019	Actin-like protein 6A GN=ACTL6A PE=1 SV=1 - [ACL6A_HUMAN]	ACTL6A	34.5	24	1.0489	-	17	27.0553	1.06056	-	18	12.4556	1.11231	-	17	22.2296
P22570	NADPH:adrenodoxin oxidoreductase, mitochondrial GN=FDXR PE=1 SV=3 - [ADRO_HUMAN]	FDXR	52.14	31	1.01054	-	25	23.0549	1.00085	-	24	21.2884	0.955249	-	25	24.7746
Q93034	Cullin-5 GN=CUL5 PE=1 SV=4 - [CUL5_HUMAN]	CUL5	30.38	29	0.982024	-	25	20.3534	0.999742	-	26	24.817	0.982357	-	26	26.5107
P39019	40S ribosomal protein S19 GN=RPS19 PE=1 SV=2 - [RS19_HUMAN]	RPS19	54.48	23	0.796536	-	18	31.1538	1.00227	-	20	17.6141	1.08993	-	19	18.0596
Q13564	NEDD8-activating enzyme E1 regulatory subunit GN=NAE1 PE=1 SV=1 - [ULA1_HUMAN]	NAE1	37.64	24	0.764577	-	17	30.91	0.984392	-	17	21.1137	0.81284	-	17	37.776
Q01469	Fatty acid-binding protein, epidermal GN=FABP5 PE=1 SV=3 - [FABP5_HUMAN]	FABP5	76.3	28	0.960373	-	19	21.8648	1.1629	-	21	28.458	0.980709	-	21	21.9582
P02533	Keratin, type I cytoskeletal 14 GN=KRT14 PE=1 SV=4 - [K1C14_HUMAN]	KRT14	18.43	18	0.0362409	down-regulated	1		0.162929	down-regulated	2	18.0021	0.126143	down-regulated	2	0.642473
P17612	cAMP-dependent protein kinase catalytic subunit alpha GN=PRKACA PE=1 SV=2 - [KAPCA_HUMAN]	PRKACA	43.02	20	0.758868	-	4	87.5426	0.923176	-	3	2.88919	1.36186	-	3	60.6375
Q96T51	RUN and FYVE domain-containing protein 1 GN=RUFY1 PE=1 SV=2 - [RUFY1_HUMAN]	RUFY1	28.95	25	0.989807	-	20	23.5268	0.964194	-	20	22.6664	0.973426	-	20	32.8787
P06132	Uroporphyrinogen decarboxylase GN=UROD PE=1 SV=2 - [DCUP_HUMAN]	UROD	63.22	29	0.880375	-	20	23.8033	1.02176	-	19	16.1416	0.736843	-	20	27.701
Q12792	Twinfilin-1 GN=TWF1 PE=1 SV=3 - [TWF1_HUMAN]	TWF1	31.71	24	1.16812	-	13	40.7699	1.0458	-	13	16.5136	1.20694	-	12	19.8597
P39687	Acidic leucine-rich nuclear phosphoprotein 32 family member A GN=ANP32A PE=1 SV=1 - [AN32A_HUMAN]	ANP32A	34.54	24	1.17585	-	14	24.6658	0.776114	-	14	11.9439	1.04612	-	14	21.5706
O14744	Protein arginine N-methyltransferase 5 GN=PRMT5 PE=1 SV=4 - [ANM5_HUMAN]	PRMT5	27.16	31	1.02734	-	19	29.2002	0.959765	-	19	19.196	0.951696	-	20	27.4363
Q9BQ69	O-acetyl-ADP-ribose deacetylase MACROD1 GN=MACROD1 PE=1 SV=2 - [MACD1_HUMAN]	MACROD1	32	15	0.767149	-	6	55.3755	1.24628	-	7	40.7045	0.937125	-	6	36.4155
Q9H9A6	Leucine-rich repeat-containing protein 40 GN=LRRC40 PE=1 SV=1 - [LRC40_HUMAN]	LRRC40	38.7	23	0.9568	-	18	28.5669	0.999125	-	18	27.5882	1.01509	-	18	31.4564
P10644	cAMP-dependent protein kinase type I-alpha regulatory subunit GN=PRKAR1A PE=1 SV=1 - [KAP0_HUMAN]	PRKAR1A	45.41	24	0.917997	-	12	13.9892	0.955925	-	12	28.4751	0.984557	-	12	24.3455
Q9BX68	Histidine triad nucleotide-binding protein 2, mitochondrial GN=HINT2 PE=1 SV=1 - [HINT2_HUMAN]	HINT2	41.72	14	1.19159	-	11	34.7735	1.04187	-	11	24.8753	1.08209	-	11	35.2915
Q14C86	GTPase-activating protein and VPS9 domain-containing protein 1 GN=GAPVD1 PE=1 SV=2 - [GAPD1_HUMAN]	GAPVD1	19.96	27	1.00264	-	21	33.6708	1.00776	-	21	23.3778	1.19057	-	21	17.8111
Q14185	Dedicator of cytokinesis protein 1 GN=DOCK1 PE=1 SV=2 - [DOCK1_HUMAN]	DOCK1	14.8	26	1.00825	-	21	26.2944	1.05675	-	21	12.7192	0.871538	-	21	19.8234
Q96T60	Bifunctional polynucleotide phosphatase/kinase GN=PNKP PE=1 SV=1 - [PNKP_HUMAN]	PNKP	39.73	26	0.998487	-	20	19.9184	1.10511	-	21	18.6599	1.06169	-	20	15.7906
P61019	Ras-related protein Rab-2A GN=RAB2A PE=1 SV=1 - [RAB2A_HUMAN]	RAB2A	53.3	18	1.14388	-	6	22.7186	1.18457	-	6	32.7527	1.21501	-	6	28.1196
Q9H3P7	Golgi resident protein GCP60 GN=ACBD3 PE=1 SV=4 - [GCP60_HUMAN]	ACBD3	33.14	22	0.823126	-	12	34.1441	0.963139	-	12	22.4657	0.896784	-	12	28.4478
P18858	DNA ligase 1 GN=LIG1 PE=1 SV=1 - [DNLI1_HUMAN]	LIG1	24.37	21	1.02302	-	18	30.8359	1.03418	-	18	13.5158	0.953168	-	16	26.2319
Q12840	Kinesin heavy chain isoform 5A GN=KIF5A PE=1 SV=2 - [KIF5A_HUMAN]	KIF5A	15.7	25	1.00241	-	3	0.884031	1.12048	-	3	14.2358	0.981093	-	3	35.702
Q9Y496	Kinesin-like protein KIF3A GN=KIF3A PE=1 SV=4 - [KIF3A_HUMAN]	KIF3A	19.46	18	0.980694	-	17	32.8338	0.976259	-	17	26.2115	1.26585	-	17	20.7296
Q14108	Lysosome membrane protein 2 GN=SCARB2 PE=1 SV=2 - [SCRB2_HUMAN]	SCARB2	24.9	23	0.845671	-	15	45.506	0.975879	-	17	24.9037	0.953499	-	16	18.2526
Q5JTZ9	Alanine--tRNA ligase, mitochondrial GN=AARS2 PE=1 SV=1 - [SYAM_HUMAN]	AARS2	27.11	23	1.09011	-	18	21.8546	1.00569	-	18	12.511	0.915571	-	17	19.5537
P36639	7,8-dihydro-8-oxoguanine triphosphatase GN=NUDT1 PE=1 SV=3 - [8ODP_HUMAN]	NUDT1	26.4	15	1.06313	-	8	41.238	0.885622	-	9	40.2182	0.778076	-	9	35.1595
Q15907	Ras-related protein Rab-11B GN=RAB11B PE=1 SV=4 - [RB11B_HUMAN]	RAB11B	64.68	31	0.954705	-	23	20.8935	1.04281	-	23	22.3582	0.969064	-	23	24.0748
Q9H0S4	Probable ATP-dependent RNA helicase DDX47 GN=DDX47 PE=1 SV=1 - [DDX47_HUMAN]	DDX47	33.63	18	0.92297	-	11	26.8398	0.79045	-	10	18.7978	0.954032	-	11	18.2876
Q16836	Hydroxyacyl-coenzyme A dehydrogenase, mitochondrial GN=HADH PE=1 SV=3 - [HCDH_HUMAN]	HADH	51.27	28	1.21765	-	21	45.4353	1.08917	-	22	30.3333	1.07858	-	22	27.611
Q15717	ELAV-like protein 1 GN=ELAVL1 PE=1 SV=2 - [ELAV1_HUMAN]	ELAVL1	34.36	22	1.08401	-	13	20.2304	0.800116	-	12	28.3922	0.960972	-	14	24.8726
O15372	Eukaryotic translation initiation factor 3 subunit H GN=EIF3H PE=1 SV=1 - [EIF3H_HUMAN]	EIF3H	47.16	20	0.941767	-	13	37.6353	0.841685	-	13	27.8712	0.820399	-	13	20.7441
P54802	Alpha-N-acetylglucosaminidase GN=NAGLU PE=1 SV=2 - [ANAG_HUMAN]	NAGLU	24.76	18	1.11648	-	10	35.6672	1.0819	-	11	47.4665	0.933991	-	11	32.0075
P62306	Small nuclear ribonucleoprotein F GN=SNRPF PE=1 SV=1 - [RUXF_HUMAN]	SNRPF	15.12	16	0.671962	down-regulated	7	32.1768	1.25841	-	7	53.6613	1.07011	-	7	29.324
P61224	Ras-related protein Rap-1b GN=RAP1B PE=1 SV=1 - [RAP1B_HUMAN]	RAP1B	72.28	20	1.04855	-	14	22.7609	1.04221	-	14	27.6427	1.14663	-	14	34.854
Q16527	Cysteine and glycine-rich protein 2 GN=CSRP2 PE=1 SV=3 - [CSRP2_HUMAN]	CSRP2	45.6	16	1.04013	-	15	25.6052	1.40431	up-regulated	15	18.7357	1.31094	-	15	22.7514
O95881	Thioredoxin domain-containing protein 12 GN=TXNDC12 PE=1 SV=1 - [TXD12_HUMAN]	TXNDC12	31.4	18	1.22073	-	13	24.7362	1.11817	-	14	15.5729	1.33412	-	14	16.9336
P63096	Guanine nucleotide-binding protein G(i) subunit alpha-1 GN=GNAI1 PE=1 SV=2 - [GNAI1_HUMAN]	GNAI1	45.48	19	0.882701	-	8	17.3185	0.933211	-	8	14.0999	0.926189	-	8	21.2475
O43237	Cytoplasmic dynein 1 light intermediate chain 2 GN=DYNC1LI2 PE=1 SV=1 - [DC1L2_HUMAN]	DYNC1LI2	42.48	19	0.855389	-	12	39.9773	0.990246	-	13	27.9474	1.11578	-	12	65.938
P60953	Cell division control protein 42 homolog GN=CDC42 PE=1 SV=2 - [CDC42_HUMAN]	CDC42	58.12	26	0.971968	-	15	45.7919	1.06956	-	17	19.4529	0.978927	-	17	36.7641
Q86V48	Leucine zipper protein 1 GN=LUZP1 PE=1 SV=2 - [LUZP1_HUMAN]	LUZP1	19.7	22	1.14587	-	16	20.5534	1.06939	-	17	23.6725	1.32854	-	16	16.0928
Q13098	COP9 signalosome complex subunit 1 GN=GPS1 PE=1 SV=4 - [CSN1_HUMAN]	GPS1	35.64	24	0.810049	-	18	55.4016	0.907584	-	19	30.0175	0.811688	-	19	35.9274
P55265	Double-stranded RNA-specific adenosine deaminase GN=ADAR PE=1 SV=4 - [DSRAD_HUMAN]	ADAR	21.78	30	1.03734	-	26	23.4601	0.95213	-	26	30.5716	0.95507	-	25	19.2199
Q96ME1	F-box/LRR-repeat protein 18 GN=FBXL18 PE=1 SV=2 - [FXL18_HUMAN]	FBXL18	24.72	22	0.807963	-	16	60.8341	0.979153	-	16	16.0727	0.892751	-	16	34.9536
P55957	BH3-interacting domain death agonist GN=BID PE=1 SV=1 - [BID_HUMAN]	BID	55.38	17	0.768425	-	10	41.2637	0.853081	-	10	19.0119	0.699533	down-regulated	10	40.4521
Q14671	Pumilio homolog 1 GN=PUM1 PE=1 SV=3 - [PUM1_HUMAN]	PUM1	13.15	22	1.10432	-	17	32.3521	0.897101	-	16	22.2581	0.922619	-	16	27.6894
P78417	Glutathione S-transferase omega-1 GN=GSTO1 PE=1 SV=2 - [GSTO1_HUMAN]	GSTO1	47.72	30	0.746717	-	24	47.4667	0.88211	-	24	29.1558	0.883718	-	24	27.0505
Q969V3	Nicalin GN=NCLN PE=1 SV=2 - [NCLN_HUMAN]	NCLN	28.95	18	0.915059	-	14	16.2501	0.95022	-	15	22.4766	0.992217	-	15	15.2064
P22694	cAMP-dependent protein kinase catalytic subunit beta GN=PRKACB PE=1 SV=2 - [KAPCB_HUMAN]	PRKACB	45.87	21	0.775271	-	4	4.68093	0.9415	-	4	0.464968	1.12298	-	4	21.1366
Q68EM7	Rho GTPase-activating protein 17 GN=ARHGAP17 PE=1 SV=1 - [RHG17_HUMAN]	ARHGAP17	24.18	24	0.906327	-	18	23.5547	1.05253	-	18	15.1811	0.919923	-	18	30.5168
Q9UNN5	FAS-associated factor 1 GN=FAF1 PE=1 SV=2 - [FAF1_HUMAN]	FAF1	29.54	28	1.04335	-	20	40.8363	1.06929	-	22	25.578	1.0239	-	23	27.9072
Q5JSH3	WD repeat-containing protein 44 GN=WDR44 PE=1 SV=1 - [WDR44_HUMAN]	WDR44	23.77	27	0.9913	-	22	21.1884	1.07295	-	22	20.0686	1.03356	-	22	30.9761
P46783	40S ribosomal protein S10 GN=RPS10 PE=1 SV=1 - [RS10_HUMAN]	RPS10	48.48	25	0.932485	-	20	27.0186	0.992297	-	20	18.2877	1.05265	-	19	29.4107
Q15631	Translin GN=TSN PE=1 SV=1 - [TSN_HUMAN]	TSN	62.28	24	1.3036	-	14	22.6933	1.28178	up-regulated	14	17.4655	1.19985	-	14	32.9191
Q13619	Cullin-4A GN=CUL4A PE=1 SV=3 - [CUL4A_HUMAN]	CUL4A	22.92	21	0.972184	-	9	32.8051	0.873426	-	10	23.9992	0.822023	-	9	27.9266
Q99471	Prefoldin subunit 5 GN=PFDN5 PE=1 SV=2 - [PFD5_HUMAN]	PFDN5	86.36	24	0.870478	-	14	23.3851	1.22375	-	15	40.6935	0.989577	-	16	29.3896
P62917	60S ribosomal protein L8 GN=RPL8 PE=1 SV=2 - [RL8_HUMAN]	RPL8	29.18	22	0.939095	-	19	34.0802	0.97053	-	19	24.7805	0.94811	-	18	23.1786
Q2NL82	Pre-rRNA-processing protein TSR1 homolog GN=TSR1 PE=1 SV=1 - [TSR1_HUMAN]	TSR1	28.11	22	1.0248	-	19	22.0815	0.850577	-	21	28.0514	0.842725	-	20	34.0304
O75688	Protein phosphatase 1B GN=PPM1B PE=1 SV=1 - [PPM1B_HUMAN]	PPM1B	35.7	22	0.942398	-	13	30.3614	0.999264	-	13	31.6572	1.01247	-	12	39.9905
P61201	COP9 signalosome complex subunit 2 GN=COPS2 PE=1 SV=1 - [CSN2_HUMAN]	COPS2	38.37	27	1.01143	-	20	29.5668	0.982621	-	20	24.8864	0.93741	-	20	28.7451
Q96C36	Pyrroline-5-carboxylate reductase 2 GN=PYCR2 PE=1 SV=1 - [P5CR2_HUMAN]	PYCR2	50.31	19	0.962179	-	8	20.412	1.28848	up-regulated	11	33.6552	1.15883	-	10	16.7164
O60341	Lysine-specific histone demethylase 1A GN=KDM1A PE=1 SV=2 - [KDM1A_HUMAN]	KDM1A	22.3	21	0.939088	-	17	18.3323	0.886519	-	18	18.1868	0.906317	-	16	25.0356
O76021	Ribosomal L1 domain-containing protein 1 GN=RSL1D1 PE=1 SV=3 - [RL1D1_HUMAN]	RSL1D1	24.49	16	0.947453	-	11	6.08861	0.956025	-	12	5.93574	1.16172	-	11	21.5523
P22061	Protein-L-isoaspartate(D-aspartate) O-methyltransferase GN=PCMT1 PE=1 SV=4 - [PIMT_HUMAN]	PCMT1	64.32	18	1.11602	-	15	30.0151	1.26053	-	15	29.0098	1.16885	-	15	19.245
Q15645	Pachytene checkpoint protein 2 homolog GN=TRIP13 PE=1 SV=2 - [PCH2_HUMAN]	TRIP13	37.27	20	1.02482	-	13	50.0484	0.97155	-	16	31.6044	0.943533	-	13	37.1584
P69905	Hemoglobin subunit alpha GN=HBA1 PE=1 SV=2 - [HBA_HUMAN]	HBA1	41.55	24	1.20926	-	23	40.8083	0.969998	-	23	33.5182	1.03404	-	23	24.8237
Q9NTI5	Sister chromatid cohesion protein PDS5 homolog B GN=PDS5B PE=1 SV=1 - [PDS5B_HUMAN]	PDS5B	15.48	18	0.995329	-	13	26.9997	0.964679	-	14	16.3783	1.08147	-	14	25.5624
P11171	Protein 4.1 GN=EPB41 PE=1 SV=4 - [41_HUMAN]	EPB41	17.82	18	1.18	-	15	21.6313	0.912534	-	15	24.0852	0.886136	-	15	19.0005
Q9BTE3	Mini-chromosome maintenance complex-binding protein GN=MCMBP PE=1 SV=2 - [MCMBP_HUMAN]	MCMBP	31.62	21	0.845946	-	15	29.3234	1.01385	-	15	23.4986	0.875741	-	15	35.6865
Q9P1U1	Actin-related protein 3B GN=ACTR3B PE=2 SV=1 - [ARP3B_HUMAN]	ACTR3B	25.12	18	0.934923	-	4	34.385	0.878449	-	4	6.637	1.03666	-	4	23.0363
Q86TU7	Histone-lysine N-methyltransferase setd3 GN=SETD3 PE=1 SV=1 - [SETD3_HUMAN]	SETD3	24.75	14	1.08817	-	12	26.1936	1.11892	-	12	20.863	1.3496	-	12	28.3033
P61081	NEDD8-conjugating enzyme Ubc12 GN=UBE2M PE=1 SV=1 - [UBC12_HUMAN]	UBE2M	54.1	22	0.758995	-	16	30.9975	1.11092	-	18	29.6775	0.92689	-	17	28.2205
Q12797	Aspartyl/asparaginyl beta-hydroxylase GN=ASPH PE=1 SV=3 - [ASPH_HUMAN]	ASPH	28.23	20	1.02198	-	19	23.2613	1.05963	-	19	18.0526	1.13531	-	19	13.0437
Q9NQ48	Leucine zipper transcription factor-like protein 1 GN=LZTFL1 PE=1 SV=1 - [LZTL1_HUMAN]	LZTFL1	38.13	17	0.996985	-	13	43.7909	0.934687	-	13	38.1022	1.06257	-	12	43.7448
P46779	60S ribosomal protein L28 GN=RPL28 PE=1 SV=3 - [RL28_HUMAN]	RPL28	47.45	23	1.0073	-	14	43.6089	0.992465	-	14	20.7015	1.17765	-	15	22.9204
O14974	Protein phosphatase 1 regulatory subunit 12A GN=PPP1R12A PE=1 SV=1 - [MYPT1_HUMAN]	PPP1R12A	17.77	20	1.32429	-	17	17.7655	0.896046	-	17	23.4517	1.09026	-	17	26.834
P60981	Destrin GN=DSTN PE=1 SV=3 - [DEST_HUMAN]	DSTN	75.15	26	0.802978	-	11	46.0631	1.01897	-	13	36.3274	0.786709	-	12	40.8473
O14981	TATA-binding protein-associated factor 172 GN=BTAF1 PE=1 SV=2 - [BTAF1_HUMAN]	BTAF1	14.87	27	0.889512	-	21	34.1796	1.01258	-	21	17.9757	1.01892	-	21	18.7779
O75914	Serine/threonine-protein kinase PAK 3 GN=PAK3 PE=1 SV=2 - [PAK3_HUMAN]	PAK3	17.89	23	1.40013	up-regulated	2	47.0457	1.11096	-	2	25.9016	1.20259	-	2	29.0212
Q9H9Q2	COP9 signalosome complex subunit 7b GN=COPS7B PE=1 SV=1 - [CSN7B_HUMAN]	COPS7B	31.06	13	0.735213	-	5	64.8767	1.08873	-	5	9.05646	1.02794	-	5	27.8133
Q6P158	Putative ATP-dependent RNA helicase DHX57 GN=DHX57 PE=1 SV=2 - [DHX57_HUMAN]	DHX57	19.7	27	1.0003	-	16	32.9858	0.931159	-	16	15.2702	0.85749	-	16	30.4583
Q8IWZ3	Ankyrin repeat and KH domain-containing protein 1 GN=ANKHD1 PE=1 SV=1 - [ANKH1_HUMAN]	ANKHD1	7.63	20	1.08727	-	9	29.7325	1.10791	-	9	23.1165	1.2112	-	9	22.5619
Q03252	Lamin-B2 GN=LMNB2 PE=1 SV=3 - [LMNB2_HUMAN]	LMNB2	34.83	29	1.05485	-	18	22.0351	1.32297	up-regulated	20	33.9726	1.50169	up-regulated	20	27.8442
O75828	Carbonyl reductase [NADPH] 3 GN=CBR3 PE=1 SV=3 - [CBR3_HUMAN]	CBR3	38.27	16	1.0389	-	5	20.0737	1.06614	-	5	21.0951	0.898798	-	5	12.7509
P31040	Succinate dehydrogenase [ubiquinone] flavoprotein subunit, mitochondrial GN=SDHA PE=1 SV=2 - [SDHA_HUMAN]	SDHA	20.63	17	1.17046	-	10	21.7186	1.22222	-	11	29.4043	1.86522	up-regulated	10	33.6548
P13647	Keratin, type II cytoskeletal 5 GN=KRT5 PE=1 SV=3 - [K2C5_HUMAN]	KRT5	23.73	22	0.123653	down-regulated	5	25.9657	0.29188	down-regulated	5	15.9767	0.651715	down-regulated	5	51.2388
Q92820	Gamma-glutamyl hydrolase GN=GGH PE=1 SV=2 - [GGH_HUMAN]	GGH	34.91	20	0.844131	-	11	31.2608	1.03411	-	11	21.039	0.888531	-	12	23.2684
P22033	Methylmalonyl-CoA mutase, mitochondrial GN=MUT PE=1 SV=4 - [MUTA_HUMAN]	MUT	27.73	20	1.14557	-	13	18.3601	1.12305	-	15	18.3283	1.32998	-	15	23.8469
P35658	Nuclear pore complex protein Nup214 GN=NUP214 PE=1 SV=2 - [NU214_HUMAN]	NUP214	11.63	22	1.19842	-	17	19.222	0.982752	-	18	22.2751	1.03137	-	17	16.9383
Q8TEQ6	Gem-associated protein 5 GN=GEMIN5 PE=1 SV=3 - [GEMI5_HUMAN]	GEMIN5	12.8	19	0.875361	-	14	55.5304	1.08844	-	14	28.6448	0.957936	-	14	27.0436
Q9Y6K8	Adenylate kinase isoenzyme 5 GN=AK5 PE=1 SV=2 - [KAD5_HUMAN]	AK5	28.83	23	0.977515	-	18	18.42	0.897575	-	20	25.1801	0.772496	-	20	23.1374
P51116	Fragile X mental retardation syndrome-related protein 2 GN=FXR2 PE=1 SV=2 - [FXR2_HUMAN]	FXR2	30.01	23	1.11052	-	14	33.4602	1.00718	-	15	13.7469	1.21722	-	16	16.3936
Q9NZ32	Actin-related protein 10 GN=ACTR10 PE=1 SV=1 - [ARP10_HUMAN]	ACTR10	40.77	19	0.91127	-	14	34.2783	1.03992	-	14	33.2604	0.947124	-	14	34.0228
P60880	Synaptosomal-associated protein 25 GN=SNAP25 PE=1 SV=1 - [SNP25_HUMAN]	SNAP25	57.77	18	1.058	-	8	26.8689	0.951776	-	8	23.5798	0.967271	-	8	19.3121
O00625	Pirin GN=PIR PE=1 SV=1 - [PIR_HUMAN]	PIR	46.9	20	1.08087	-	18	9.88514	1.12648	-	19	20.9676	0.948759	-	18	18.9959
Q6UWE0	E3 ubiquitin-protein ligase LRSAM1 GN=LRSAM1 PE=1 SV=1 - [LRSM1_HUMAN]	LRSAM1	29.88	25	1.01161	-	20	39.9342	0.910681	-	19	19.6396	0.849467	-	18	29.6331
Q9H910	Hematological and neurological expressed 1-like protein GN=HN1L PE=1 SV=1 - [HN1L_HUMAN]	HN1L	70	22	0.995453	-	16	28.7346	1.04212	-	16	14.2772	0.99566	-	14	29.6215
Q9NZL4	Hsp70-binding protein 1 GN=HSPBP1 PE=1 SV=1 - [HPBP1_HUMAN]	HSPBP1	37.57	21	0.883964	-	11	27.8526	0.900016	-	11	14.7763	0.772997	-	11	38.3005
P62993	Growth factor receptor-bound protein 2 GN=GRB2 PE=1 SV=1 - [GRB2_HUMAN]	GRB2	63.59	22	0.973511	-	20	17.2209	1.02214	-	20	20.6726	1.25802	-	20	23.2316
Q9BS26	Endoplasmic reticulum resident protein 44 GN=ERP44 PE=1 SV=1 - [ERP44_HUMAN]	ERP44	35.71	21	0.974648	-	15	63.1531	1.15433	-	15	28.254	1.09632	-	15	26.8585
O95816	BAG family molecular chaperone regulator 2 GN=BAG2 PE=1 SV=1 - [BAG2_HUMAN]	BAG2	61.14	24	0.901194	-	23	34.0443	1.01279	-	22	19.2566	0.816012	-	22	25.1479
P50552	Vasodilator-stimulated phosphoprotein GN=VASP PE=1 SV=3 - [VASP_HUMAN]	VASP	39.47	20	1.15137	-	15	28.9545	1.22655	-	15	33.2821	1.38638	-	15	37.6897
P04899	Guanine nucleotide-binding protein G(i) subunit alpha-2 GN=GNAI2 PE=1 SV=3 - [GNAI2_HUMAN]	GNAI2	45.35	20	1.05296	-	8	53.9625	0.979626	-	8	23.3634	0.747506	-	7	45.9903
Q9H3K6	BolA-like protein 2 GN=BOLA2 PE=1 SV=1 - [BOLA2_HUMAN]	BOLA2	80.23	18	1.08608	-	10	25.273	1.05564	-	10	20.4688	1.06795	-	10	14.6554
Q8WVY7	Ubiquitin-like domain-containing CTD phosphatase 1 GN=UBLCP1 PE=1 SV=2 - [UBCP1_HUMAN]	UBLCP1	41.82	25	0.946784	-	21	26.9423	1.04379	-	22	22.4811	0.809924	-	21	37.9197
Q969S9	Ribosome-releasing factor 2, mitochondrial GN=GFM2 PE=1 SV=1 - [RRF2M_HUMAN]	GFM2	27.6	23	0.996885	-	16	28.8924	1.04311	-	16	27.3639	1.02371	-	16	16.6054
O60231	Putative pre-mRNA-splicing factor ATP-dependent RNA helicase DHX16 GN=DHX16 PE=1 SV=2 - [DHX16_HUMAN]	DHX16	23.44	23	0.79768	-	9	25.1919	0.775866	-	11	17.9819	1.00748	-	11	11.8323
P25325	3-mercaptopyruvate sulfurtransferase GN=MPST PE=1 SV=3 - [THTM_HUMAN]	MPST	65.32	24	0.965945	-	17	44.3219	1.07205	-	18	29.0183	1.01056	-	18	24.2777
Q9NWU2	Glucose-induced degradation protein 8 homolog GN=GID8 PE=1 SV=1 - [GID8_HUMAN]	GID8	60.53	18	0.820761	-	13	48.9514	0.930001	-	13	20.5843	0.999098	-	13	18.138
Q13404	Ubiquitin-conjugating enzyme E2 variant 1 GN=UBE2V1 PE=1 SV=2 - [UB2V1_HUMAN]	UBE2V1	81.63	29	0.972994	-	5	13.9561	0.929067	-	5	19.6286	0.974807	-	5	15.969
P54619	5'-AMP-activated protein kinase subunit gamma-1 GN=PRKAG1 PE=1 SV=1 - [AAKG1_HUMAN]	PRKAG1	44.41	14	0.732085	-	12	36.9457	1.01787	-	12	21.4072	0.747095	-	12	23.7366
Q96KK5	Histone H2A type 1-H GN=HIST1H2AH PE=1 SV=3 - [H2A1H_HUMAN]	HIST1H2AH	61.72	29	1.68507	up-regulated	4	71.6863	1.8481	up-regulated	6	55.7029	2.63498	up-regulated	6	38.6222
P48739	Phosphatidylinositol transfer protein beta isoform GN=PITPNB PE=1 SV=2 - [PIPNB_HUMAN]	PITPNB	62.36	25	0.80401	-	15	39.7557	1.03247	-	16	18.5787	0.890835	-	16	35.8809
Q9NUQ8	ATP-binding cassette sub-family F member 3 GN=ABCF3 PE=1 SV=2 - [ABCF3_HUMAN]	ABCF3	32.3	21	1.04523	-	12	26.6331	1.08813	-	13	21.6009	1.32383	-	12	16.4777
Q12860	Contactin-1 GN=CNTN1 PE=1 SV=1 - [CNTN1_HUMAN]	CNTN1	17.29	22	1.60647	up-regulated	17	42.8776	1.14409	-	17	27.5881	1.24969	-	19	25.0557
Q14677	Clathrin interactor 1 GN=CLINT1 PE=1 SV=1 - [EPN4_HUMAN]	CLINT1	24	18	0.99795	-	16	40.9132	0.941222	-	16	16.1921	0.97642	-	16	17.0646
P62857	40S ribosomal protein S28 GN=RPS28 PE=1 SV=1 - [RS28_HUMAN]	RPS28	52.17	22	1.23854	-	15	29.0632	1.09921	-	14	19.0662	1.23089	-	14	29.552
O15143	Actin-related protein 2/3 complex subunit 1B GN=ARPC1B PE=1 SV=3 - [ARC1B_HUMAN]	ARPC1B	34.41	15	0.969887	-	14	42.2125	0.999037	-	14	22.4551	0.927238	-	14	22.2421
Q14746	Conserved oligomeric Golgi complex subunit 2 GN=COG2 PE=1 SV=1 - [COG2_HUMAN]	COG2	27.1	18	1.06595	-	15	43.0028	1.09594	-	16	14.7243	1.01111	-	16	29.3161
O94973	AP-2 complex subunit alpha-2 GN=AP2A2 PE=1 SV=2 - [AP2A2_HUMAN]	AP2A2	23.11	23	0.765359	-	12	39.5255	0.82026	-	12	9.25753	0.715519	down-regulated	12	26.5762
Q9NXG2	THUMP domain-containing protein 1 GN=THUMPD1 PE=1 SV=2 - [THUM1_HUMAN]	THUMPD1	37.68	22	0.867185	-	14	25.4516	0.976637	-	14	30.8913	0.943258	-	14	22.2226
P50579	Methionine aminopeptidase 2 GN=METAP2 PE=1 SV=1 - [MAP2_HUMAN]	METAP2	30.33	19	1.0491	-	13	23.7969	0.943616	-	17	16.6916	0.99731	-	15	28.3574
Q00653	Nuclear factor NF-kappa-B p100 subunit GN=NFKB2 PE=1 SV=4 - [NFKB2_HUMAN]	NFKB2	32	23	1.01906	-	17	19.1702	1.02524	-	18	13.6547	1.24824	-	18	13.4436
Q13136	Liprin-alpha-1 GN=PPFIA1 PE=1 SV=1 - [LIPA1_HUMAN]	PPFIA1	21.96	20	1.03527	-	15	32.0658	0.897468	-	14	21.9664	1.12336	-	15	20.1032
O75351	Vacuolar protein sorting-associated protein 4B GN=VPS4B PE=1 SV=2 - [VPS4B_HUMAN]	VPS4B	48.42	25	0.931701	-	16	35.5414	0.971867	-	14	21.1385	0.986951	-	16	38.7197
Q9Y6D6	Brefeldin A-inhibited guanine nucleotide-exchange protein 1 GN=ARFGEF1 PE=1 SV=2 - [BIG1_HUMAN]	ARFGEF1	10.17	20	1.04455	-	17	27.7534	1.03036	-	17	23.4387	0.923039	-	17	20.6453
O14737	Programmed cell death protein 5 GN=PDCD5 PE=1 SV=3 - [PDCD5_HUMAN]	PDCD5	54.4	18	1.09848	-	12	19.1336	1.03019	-	12	20.0072	1.0056	-	12	37.1958
P63220	40S ribosomal protein S21 GN=RPS21 PE=1 SV=1 - [RS21_HUMAN]	RPS21	63.86	20	1.02918	-	11	24.8459	0.944157	-	11	23.9817	1.03073	-	10	21.0021
Q92620	Pre-mRNA-splicing factor ATP-dependent RNA helicase PRP16 GN=DHX38 PE=1 SV=2 - [PRP16_HUMAN]	DHX38	21.84	26	0.951314	-	22	38.9706	0.896894	-	22	29.2662	0.990518	-	22	51.1042
Q9UHD1	Cysteine and histidine-rich domain-containing protein 1 GN=CHORDC1 PE=1 SV=2 - [CHRD1_HUMAN]	CHORDC1	42.77	17	0.967404	-	10	28.0349	1.03613	-	12	20.1036	1.17516	-	12	40.7142
Q92599	Septin-8 GN=SEPT8 PE=1 SV=4 - [SEPT8_HUMAN]	SEPT8	22.36	22	1.07561	-	7	15.5243	1.39175	up-regulated	7	37.3704	1.09199	-	7	22.2642
P62899	60S ribosomal protein L31 GN=RPL31 PE=1 SV=1 - [RL31_HUMAN]	RPL31	47.2	19	1.15632	-	13	43.2896	1.05071	-	13	14.2508	1.02726	-	13	40.1726
Q9UHD2	Serine/threonine-protein kinase TBK1 GN=TBK1 PE=1 SV=1 - [TBK1_HUMAN]	TBK1	27.98	18	1.0546	-	14	19.5819	1.17253	-	15	23.8592	1.23819	-	15	15.8038
Q13617	Cullin-2 GN=CUL2 PE=1 SV=2 - [CUL2_HUMAN]	CUL2	31.14	22	0.913018	-	17	34.038	0.984046	-	17	18.2498	1.00486	-	17	18.0945
Q9ULA0	Aspartyl aminopeptidase GN=DNPEP PE=1 SV=1 - [DNPEP_HUMAN]	DNPEP	40.42	26	0.919848	-	17	51.7059	1.10883	-	18	16.2634	0.960736	-	17	23.1906
A6NDG6	Phosphoglycolate phosphatase GN=PGP PE=1 SV=1 - [PGP_HUMAN]	PGP	39.88	17	1.0968	-	12	12.056	0.98696	-	13	31.7692	1.10533	-	12	11.0671
Q9Y5K5	Ubiquitin carboxyl-terminal hydrolase isozyme L5 GN=UCHL5 PE=1 SV=3 - [UCHL5_HUMAN]	UCHL5	50.46	21	1.00577	-	15	18.1658	1.14	-	15	16.6777	0.973734	-	15	29.9451
Q9UBP0	Spastin GN=SPAST PE=1 SV=1 - [SPAST_HUMAN]	SPAST	33.93	22	0.945859	-	15	23.5881	1.08719	-	16	25.1921	1.17266	-	15	15.2019
Q15102	Platelet-activating factor acetylhydrolase IB subunit gamma GN=PAFAH1B3 PE=1 SV=1 - [PA1B3_HUMAN]	PAFAH1B3	62.77	22	0.955962	-	11	30.9691	1.13972	-	11	23.1061	0.987612	-	12	41.4696
Q6FI81	Anamorsin GN=CIAPIN1 PE=1 SV=2 - [CPIN1_HUMAN]	CIAPIN1	52.56	19	0.967013	-	17	36.4977	1.00506	-	17	14.4061	0.968208	-	16	22.3704
Q13418	Integrin-linked protein kinase GN=ILK PE=1 SV=2 - [ILK_HUMAN]	ILK	32.96	26	0.773484	-	20	16.0548	0.973013	-	20	20.4671	0.916846	-	20	12.2441
Q9UK41	Vacuolar protein sorting-associated protein 28 homolog GN=VPS28 PE=1 SV=1 - [VPS28_HUMAN]	VPS28	52.04	19	0.834041	-	12	29.1457	1.03749	-	12	30.6597	1.09149	-	12	11.2983
Q9UJA5	tRNA (adenine(58)-N(1))-methyltransferase non-catalytic subunit TRM6 GN=TRMT6 PE=1 SV=1 - [TRM6_HUMAN]	TRMT6	27.16	19	0.93353	-	15	19.0296	0.820495	-	16	25.1519	0.794249	-	16	31.6547
O43747	AP-1 complex subunit gamma-1 GN=AP1G1 PE=1 SV=5 - [AP1G1_HUMAN]	AP1G1	23.36	19	0.742117	-	13	9.36566	0.937384	-	16	19.4112	0.787958	-	14	20.4794
O43598	2'-deoxynucleoside 5'-phosphate N-hydrolase 1 GN=DNPH1 PE=1 SV=1 - [DNPH1_HUMAN]	DNPH1	54.02	13	1.00088	-	7	54.167	1.02581	-	7	51.4281	0.876714	-	7	37.6086
O15085	Rho guanine nucleotide exchange factor 11 GN=ARHGEF11 PE=1 SV=1 - [ARHGB_HUMAN]	ARHGEF11	15.24	18	1.02114	-	13	21.1517	0.818549	-	12	9.49069	0.837369	-	13	18.8174
Q9UPQ0	LIM and calponin homology domains-containing protein 1 GN=LIMCH1 PE=1 SV=4 - [LIMC1_HUMAN]	LIMCH1	19.76	22	1.02674	-	20	25.9658	0.973436	-	20	17.3031	0.882842	-	20	18.4897
P08397	Porphobilinogen deaminase GN=HMBS PE=1 SV=2 - [HEM3_HUMAN]	HMBS	44.32	20	1.05083	-	9	24.4005	1.01389	-	9	12.1992	1.08269	-	9	16.8556
P20645	Cation-dependent mannose-6-phosphate receptor GN=M6PR PE=1 SV=1 - [MPRD_HUMAN]	M6PR	35.38	18	0.809865	-	11	47.7492	1.04682	-	10	19.9961	1.0404	-	10	43.2382
P14324	Farnesyl pyrophosphate synthase GN=FDPS PE=1 SV=4 - [FPPS_HUMAN]	FDPS	36.52	24	0.896056	-	19	37.3615	0.960494	-	19	17.3633	0.986297	-	18	34.7007
Q03154	Aminoacylase-1 GN=ACY1 PE=1 SV=1 - [ACY1_HUMAN]	ACY1	54.41	28	1.08177	-	20	27.1846	0.948751	-	18	16.5386	0.95977	-	20	23.8843
Q9NRF8	CTP synthase 2 GN=CTPS2 PE=1 SV=1 - [PYRG2_HUMAN]	CTPS2	18.6	15	0.722448	down-regulated	11	24.9051	0.835318	-	10	15.3143	0.787895	-	10	33.3908
Q9Y5S2	Serine/threonine-protein kinase MRCK beta GN=CDC42BPB PE=1 SV=2 - [MRCKB_HUMAN]	CDC42BPB	14.2	22	0.993009	-	17	25.9596	1.01447	-	15	29.8172	0.987565	-	17	28.1878
Q9BWF3	RNA-binding protein 4 GN=RBM4 PE=1 SV=1 - [RBM4_HUMAN]	RBM4	30.77	18	1.55347	up-regulated	5	39.2881	0.830712	-	5	46.0362	0.944495	-	4	36.497
O15160	DNA-directed RNA polymerases I and III subunit RPAC1 GN=POLR1C PE=1 SV=1 - [RPAC1_HUMAN]	POLR1C	49.13	19	0.989012	-	12	20.7802	0.795291	-	11	18.3849	1.26256	-	12	26.9524
Q6VY07	Phosphofurin acidic cluster sorting protein 1 GN=PACS1 PE=1 SV=2 - [PACS1_HUMAN]	PACS1	19.11	21	1.02457	-	17	10.9648	0.790697	-	17	21.876	0.937374	-	17	22.7043
Q8NDI1	EH domain-binding protein 1 GN=EHBP1 PE=1 SV=3 - [EHBP1_HUMAN]	EHBP1	17.95	24	1.05915	-	20	20.3986	0.976077	-	20	25.9401	0.960102	-	19	27.0047
Q27J81	Inverted formin-2 GN=INF2 PE=1 SV=2 - [INF2_HUMAN]	INF2	15.69	18	0.926961	-	14	35.6508	1.01924	-	14	30.5576	1.10786	-	15	31.7502
P60983	Glia maturation factor beta GN=GMFB PE=1 SV=2 - [GMFB_HUMAN]	GMFB	51.41	14	1.31799	-	11	32.0588	1.05199	-	11	22.0353	1.19715	-	11	25.8629
P80303	Nucleobindin-2 GN=NUCB2 PE=1 SV=2 - [NUCB2_HUMAN]	NUCB2	35.95	23	1.06994	-	19	28.4218	1.14547	-	20	13.9633	1.27266	-	20	30.0599
Q15836	Vesicle-associated membrane protein 3 GN=VAMP3 PE=1 SV=3 - [VAMP3_HUMAN]	VAMP3	52	13	1.3645	up-regulated	1		1.27959	up-regulated	1		1.86912	up-regulated	1
Q15691	Microtubule-associated protein RP/EB family member 1 GN=MAPRE1 PE=1 SV=3 - [MARE1_HUMAN]	MAPRE1	52.61	26	1.07757	-	19	32.228	1.07634	-	20	18.4375	1.05362	-	19	31.47
Q9UNE7	E3 ubiquitin-protein ligase CHIP GN=STUB1 PE=1 SV=2 - [CHIP_HUMAN]	STUB1	63.04	25	1.00682	-	20	32.0043	1.14918	-	20	15.9116	1.27822	-	19	48.782
Q99426	Tubulin-folding cofactor B GN=TBCB PE=1 SV=2 - [TBCB_HUMAN]	TBCB	52.46	21	1.03752	-	18	37.4992	1.07714	-	18	33.1707	1.04559	-	17	36.1432
O43314	Inositol hexakisphosphate and diphosphoinositol-pentakisphosphate kinase 2 GN=PPIP5K2 PE=1 SV=3 - [VIP2_HUMAN]	PPIP5K2	18.34	24	1.05187	-	21	26.8281	0.995666	-	21	16.2452	1.04792	-	20	20.3806
Q9UJZ1	Stomatin-like protein 2, mitochondrial GN=STOML2 PE=1 SV=1 - [STML2_HUMAN]	STOML2	46.91	21	1.23894	-	14	22.7357	1.21184	-	13	27.0655	1.3581	-	13	30.2434
O94855	Protein transport protein Sec24D GN=SEC24D PE=1 SV=2 - [SC24D_HUMAN]	SEC24D	24.13	26	0.852316	-	19	28.6966	1.07256	-	20	16.1561	1.0274	-	20	31.0501
P09661	U2 small nuclear ribonucleoprotein A' GN=SNRPA1 PE=1 SV=2 - [RU2A_HUMAN]	SNRPA1	48.63	16	1.026	-	11	12.293	0.937619	-	11	11.7218	1.04913	-	11	16.8027
Q8NBJ5	Procollagen galactosyltransferase 1 GN=COLGALT1 PE=1 SV=1 - [GT251_HUMAN]	COLGALT1	20.9	26	1.07803	-	21	15.4567	1.06812	-	21	25.4722	1.14538	-	22	25.6719
P40818	Ubiquitin carboxyl-terminal hydrolase 8 GN=USP8 PE=1 SV=1 - [UBP8_HUMAN]	USP8	20.75	21	1.02119	-	19	13.7892	1.05344	-	19	18.4439	1.16153	-	20	20.7374
P63027	Vesicle-associated membrane protein 2 GN=VAMP2 PE=1 SV=3 - [VAMP2_HUMAN]	VAMP2	35.34	13	1.17261	-	5	30.0217	0.896772	-	5	22.4691	1.16104	-	5	15.4193
P61313	60S ribosomal protein L15 GN=RPL15 PE=1 SV=2 - [RL15_HUMAN]	RPL15	25.98	22	0.867191	-	17	44.1193	0.962427	-	20	20.9287	0.940941	-	20	16.9931
Q12959	Disks large homolog 1 GN=DLG1 PE=1 SV=2 - [DLG1_HUMAN]	DLG1	23.67	16	1.13468	-	12	21.7993	0.982047	-	11	19.2836	1.15096	-	11	18.6384
P35268	60S ribosomal protein L22 GN=RPL22 PE=1 SV=2 - [RL22_HUMAN]	RPL22	62.5	17	1.31706	-	13	23.2115	0.844009	-	12	12.8913	1.30816	-	14	48.002
P50213	Isocitrate dehydrogenase [NAD] subunit alpha, mitochondrial GN=IDH3A PE=1 SV=1 - [IDH3A_HUMAN]	IDH3A	42.62	23	0.868261	-	17	81.689	1.10954	-	18	29.1942	1.07578	-	17	34.2698
Q5JSL3	Dedicator of cytokinesis protein 11 GN=DOCK11 PE=1 SV=2 - [DOC11_HUMAN]	DOCK11	9.84	22	0.871039	-	18	34.705	1.04739	-	18	16.557	0.964017	-	18	16.1578
Q8NHV4	Protein NEDD1 GN=NEDD1 PE=1 SV=1 - [NEDD1_HUMAN]	NEDD1	28.94	18	0.996449	-	12	19.5814	0.981932	-	13	25.3032	0.937534	-	13	24.1701
Q92522	Histone H1x GN=H1FX PE=1 SV=1 - [H1X_HUMAN]	H1FX	31.46	20	1.11131	-	11	21.7993	1.08652	-	11	12.2969	1.34495	-	12	40.0382
Q96BJ3	Axin interactor, dorsalization-associated protein GN=AIDA PE=1 SV=1 - [AIDA_HUMAN]	AIDA	55.56	23	1.03947	-	16	26.854	1.00479	-	16	19.858	0.886329	-	15	19.4348
P07948	Tyrosine-protein kinase Lyn GN=LYN PE=1 SV=3 - [LYN_HUMAN]	LYN	39.84	22	1.08696	-	16	32.1473	0.967068	-	17	18.766	0.644256	down-regulated	16	35.2119
P31942	Heterogeneous nuclear ribonucleoprotein H3 GN=HNRNPH3 PE=1 SV=2 - [HNRH3_HUMAN]	HNRNPH3	31.21	20	1.05892	-	11	33.2081	0.894551	-	11	35.5183	0.883284	-	11	21.3757
Q9HCN4	GPN-loop GTPase 1 GN=GPN1 PE=1 SV=1 - [GPN1_HUMAN]	GPN1	26.2	13	1.03705	-	8	33.0083	0.937472	-	8	31.9985	1.05828	-	8	43.7648
Q15003	Condensin complex subunit 2 GN=NCAPH PE=1 SV=3 - [CND2_HUMAN]	NCAPH	22.94	24	0.979491	-	17	24.0578	0.960368	-	20	42.163	0.99917	-	17	18.0845
P49593	Protein phosphatase 1F GN=PPM1F PE=1 SV=3 - [PPM1F_HUMAN]	PPM1F	45.37	19	0.993094	-	11	27.4748	0.984973	-	10	11.3026	0.994051	-	10	26.5535
Q8NBJ7	Sulfatase-modifying factor 2 GN=SUMF2 PE=1 SV=2 - [SUMF2_HUMAN]	SUMF2	25.91	17	1.05043	-	11	7.12592	1.10723	-	12	18.6079	1.16637	-	12	15.5484
Q9UKV8	Protein argonaute-2 GN=AGO2 PE=1 SV=3 - [AGO2_HUMAN]	AGO2	27.24	24	1.08097	-	14	30.8382	1.06996	-	14	13.1635	0.966635	-	14	23.1957
P20810	Calpastatin GN=CAST PE=1 SV=4 - [ICAL_HUMAN]	CAST	17.94	20	1.10303	-	16	39.1602	1.11819	-	16	17.9831	1.29572	-	16	24.7368
O43768	Alpha-endosulfine GN=ENSA PE=1 SV=1 - [ENSA_HUMAN]	ENSA	61.16	20	1.08586	-	11	36.3011	0.927811	-	12	27.5657	0.98743	-	12	27.1508
Q9BTU6	Phosphatidylinositol 4-kinase type 2-alpha GN=PI4K2A PE=1 SV=1 - [P4K2A_HUMAN]	PI4K2A	46.76	19	0.91641	-	15	28.7017	1.00842	-	17	22.3181	1.063	-	16	23.786
P20340	Ras-related protein Rab-6A GN=RAB6A PE=1 SV=3 - [RAB6A_HUMAN]	RAB6A	47.6	20	0.989042	-	7	21.266	0.921552	-	6	24.594	0.908392	-	7	14.4269
P06865	Beta-hexosaminidase subunit alpha GN=HEXA PE=1 SV=2 - [HEXA_HUMAN]	HEXA	33.46	23	0.961279	-	17	22.2884	1.18629	-	18	16.5291	0.890258	-	17	13.6826
P19022	Cadherin-2 GN=CDH2 PE=1 SV=4 - [CADH2_HUMAN]	CDH2	26.49	26	0.992484	-	13	23.7125	1.04473	-	13	37.3034	0.917927	-	13	29.6732
Q16204	Coiled-coil domain-containing protein 6 GN=CCDC6 PE=1 SV=2 - [CCDC6_HUMAN]	CCDC6	26.58	24	1.12377	-	19	10.72	1.01276	-	19	30.5459	1.11826	-	20	30.5918
Q9Y570	Protein phosphatase methylesterase 1 GN=PPME1 PE=1 SV=3 - [PPME1_HUMAN]	PPME1	46.89	27	0.979281	-	19	22.2021	1.17711	-	21	21.9164	0.893216	-	21	28.0651
Q9BWS9	Chitinase domain-containing protein 1 GN=CHID1 PE=1 SV=1 - [CHID1_HUMAN]	CHID1	27.99	14	0.96536	-	11	8.90498	0.981189	-	11	15.7915	1.16196	-	12	17.6695
Q96CT7	Coiled-coil domain-containing protein 124 GN=CCDC124 PE=1 SV=1 - [CC124_HUMAN]	CCDC124	43.05	21	1.18312	-	14	27.3138	1.07163	-	14	27.8645	1.29356	-	14	33.74
P60510	Serine/threonine-protein phosphatase 4 catalytic subunit GN=PPP4C PE=1 SV=1 - [PP4C_HUMAN]	PPP4C	50.81	19	0.860081	-	5	29.2117	1.12904	-	7	33.4808	1.08215	-	5	9.91592
Q6ZVM7	TOM1-like protein 2 GN=TOM1L2 PE=1 SV=1 - [TM1L2_HUMAN]	TOM1L2	34.32	19	0.986897	-	13	42.1258	0.971256	-	13	19.2654	1.17635	-	13	8.58382
Q96RQ3	Methylcrotonoyl-CoA carboxylase subunit alpha, mitochondrial GN=MCCC1 PE=1 SV=3 - [MCCA_HUMAN]	MCCC1	29.93	20	1.0304	-	14	28.0906	1.1523	-	14	14.1391	1.05302	-	14	27.7638
Q9UL15	BAG family molecular chaperone regulator 5 GN=BAG5 PE=1 SV=1 - [BAG5_HUMAN]	BAG5	29.53	15	0.967533	-	7	13.8618	0.937879	-	7	17.6885	0.867943	-	7	54.0192
Q15057	Arf-GAP with coiled-coil, ANK repeat and PH domain-containing protein 2 GN=ACAP2 PE=1 SV=3 - [ACAP2_HUMAN]	ACAP2	25.32	19	0.981736	-	16	24.871	1.0714	-	16	37.8718	1.20216	-	16	30.4863
P06400	Retinoblastoma-associated protein GN=RB1 PE=1 SV=2 - [RB_HUMAN]	RB1	13.69	20	1.18516	-	16	20.9245	1.11714	-	15	25.6531	1.30844	-	17	24.5399
Q9P2B4	CTTNBP2 N-terminal-like protein GN=CTTNBP2NL PE=1 SV=2 - [CT2NL_HUMAN]	CTTNBP2NL	30.67	23	1.18401	-	19	17.2815	1.0049	-	19	25.8377	1.25477	-	19	26.7707
Q16222	UDP-N-acetylhexosamine pyrophosphorylase GN=UAP1 PE=1 SV=3 - [UAP1_HUMAN]	UAP1	35.63	20	0.73051	-	15	42.1149	1.01718	-	16	22.6924	1.01324	-	15	24.199
Q8WU90	Zinc finger CCCH domain-containing protein 15 GN=ZC3H15 PE=1 SV=1 - [ZC3HF_HUMAN]	ZC3H15	35.45	18	1.18012	-	15	25.128	1.00375	-	15	33.0571	1.14658	-	16	20.9825
Q9NZU5	LIM and cysteine-rich domains protein 1 GN=LMCD1 PE=1 SV=1 - [LMCD1_HUMAN]	LMCD1	39.73	23	1.20642	-	15	18.0122	1.21082	-	17	9.77865	1.12987	-	16	31.036
O14639	Actin-binding LIM protein 1 GN=ABLIM1 PE=1 SV=3 - [ABLM1_HUMAN]	ABLIM1	26.99	22	1.17589	-	21	35.3868	1.06658	-	21	32.6117	0.929442	-	21	39.6828
Q96GD0	Pyridoxal phosphate phosphatase GN=PDXP PE=1 SV=2 - [PLPP_HUMAN]	PDXP	56.08	17	0.902401	-	13	37.4526	1.10165	-	14	21.5602	1.0954	-	13	23.4657
Q9HCE1	Putative helicase MOV-10 GN=MOV10 PE=1 SV=2 - [MOV10_HUMAN]	MOV10	18.94	20	1.05375	-	17	40.88	1.11517	-	18	15.5196	0.931122	-	17	27.9629
P35813	Protein phosphatase 1A GN=PPM1A PE=1 SV=1 - [PPM1A_HUMAN]	PPM1A	40.58	20	1.08807	-	11	18.5551	1.04682	-	11	13.499	0.891222	-	12	18.9527
P46781	40S ribosomal protein S9 GN=RPS9 PE=1 SV=3 - [RS9_HUMAN]	RPS9	61.34	32	1.025	-	26	22.4262	0.959308	-	26	9.37401	0.938523	-	26	24.4206
Q6P1X6	UPF0598 protein C8orf82 GN=C8orf82 PE=2 SV=2 - [CH082_HUMAN]	C8orf82	43.98	14	0.713829	down-regulated	7	73.9481	0.864457	-	9	31.8145	0.687726	down-regulated	8	23.5082
O95793	Double-stranded RNA-binding protein Staufen homolog 1 GN=STAU1 PE=1 SV=2 - [STAU1_HUMAN]	STAU1	24.09	20	1.11537	-	17	27.9012	1.07935	-	16	24.4342	0.967409	-	17	27.7672
Q9H857	5'-nucleotidase domain-containing protein 2 GN=NT5DC2 PE=1 SV=1 - [NT5D2_HUMAN]	NT5DC2	38.46	23	0.871087	-	17	34.0545	0.973459	-	17	6.6713	0.974183	-	17	12.2342
Q86TP1	Protein prune homolog GN=PRUNE PE=1 SV=2 - [PRUNE_HUMAN]	PRUNE	39.51	18	0.978245	-	14	24.5923	1.03078	-	14	22.0384	0.861146	-	14	27.506
Q9H299	SH3 domain-binding glutamic acid-rich-like protein 3 GN=SH3BGRL3 PE=1 SV=1 - [SH3L3_HUMAN]	SH3BGRL3	50.54	23	1.02586	-	13	27.6575	1.02141	-	14	40.1278	1.10774	-	14	35.2905
P49770	Translation initiation factor eIF-2B subunit beta GN=EIF2B2 PE=1 SV=3 - [EI2BB_HUMAN]	EIF2B2	29.06	18	1.17615	-	14	15.1461	0.788139	-	13	25.6128	1.02406	-	14	38.5988
P29966	Myristoylated alanine-rich C-kinase substrate GN=MARCKS PE=1 SV=4 - [MARCS_HUMAN]	MARCKS	31.02	22	0.948844	-	17	43.0772	0.945528	-	18	31.8169	0.992083	-	20	36.7877
Q9BUQ8	Probable ATP-dependent RNA helicase DDX23 GN=DDX23 PE=1 SV=3 - [DDX23_HUMAN]	DDX23	22.07	18	0.979852	-	15	33.9227	0.708215	down-regulated	16	38.4082	0.889084	-	16	16.2759
Q08752	Peptidyl-prolyl cis-trans isomerase D GN=PPID PE=1 SV=3 - [PPID_HUMAN]	PPID	38.38	25	1.20759	-	14	24.7471	1.08467	-	15	15.4246	1.12947	-	15	14.6193
O60841	Eukaryotic translation initiation factor 5B GN=EIF5B PE=1 SV=4 - [IF2P_HUMAN]	EIF5B	24.02	20	1.06167	-	18	49.3723	0.563869	down-regulated	15	36.512	0.934931	-	17	36.0438
P22059	Oxysterol-binding protein 1 GN=OSBP PE=1 SV=1 - [OSBP1_HUMAN]	OSBP	17.84	21	0.838531	-	17	36.8384	0.94047	-	19	19.9786	1.07198	-	19	35.6038
P12235	ADP/ATP translocase 1 GN=SLC25A4 PE=1 SV=4 - [ADT1_HUMAN]	SLC25A4	40.6	22	1.27159	-	3	22.4191	1.05685	-	3	15.0498	1.24658	-	3	28.4522
O75475	PC4 and SFRS1-interacting protein GN=PSIP1 PE=1 SV=1 - [PSIP1_HUMAN]	PSIP1	36.23	20	1.16669	-	16	18.1665	0.774179	-	16	22.7668	0.995626	-	16	34.3071
P23634	Plasma membrane calcium-transporting ATPase 4 GN=ATP2B4 PE=1 SV=2 - [AT2B4_HUMAN]	ATP2B4	14.26	20	1.01519	-	5	57.2947	1.19719	-	6	24.327	1.17181	-	5	24.9041
Q9BYV8	Centrosomal protein of 41 kDa GN=CEP41 PE=1 SV=1 - [CEP41_HUMAN]	CEP41	39.41	16	0.86098	-	10	52.0868	1.07653	-	7	22.409	0.684657	down-regulated	9	33.4381
P63167	Dynein light chain 1, cytoplasmic GN=DYNLL1 PE=1 SV=1 - [DYL1_HUMAN]	DYNLL1	50.56	19	1.93715	up-regulated	5	61.8613	1.07524	-	7	24.6621	1.22612	-	6	44.5044
P28370	Probable global transcription activator SNF2L1 GN=SMARCA1 PE=1 SV=2 - [SMCA1_HUMAN]	SMARCA1	18.98	27	0.769061	-	11	21.0977	0.771184	-	12	20.7323	0.631437	down-regulated	11	28.098
P30533	Alpha-2-macroglobulin receptor-associated protein GN=LRPAP1 PE=1 SV=1 - [AMRP_HUMAN]	LRPAP1	33.33	21	1.12157	-	19	35.7966	1.04706	-	19	23.1315	1.39975	up-regulated	19	38.6802
Q8IVF2	Protein AHNAK2 GN=AHNAK2 PE=1 SV=2 - [AHNK2_HUMAN]	AHNAK2	12.46	26	1.1664	-	17	32.0071	1.08742	-	19	39.4515	1.64362	up-regulated	17	39.9427
Q9NT62	Ubiquitin-like-conjugating enzyme ATG3 GN=ATG3 PE=1 SV=1 - [ATG3_HUMAN]	ATG3	25.8	15	1.05936	-	10	20.4234	1.06076	-	10	12.0645	1.33136	-	10	27.752
P07858	Cathepsin B GN=CTSB PE=1 SV=3 - [CATB_HUMAN]	CTSB	31.56	17	0.965653	-	13	24.0942	1.06101	-	13	29.0691	1.05497	-	14	24.5844
O94832	Unconventional myosin-Id GN=MYO1D PE=1 SV=2 - [MYO1D_HUMAN]	MYO1D	20.68	24	0.935174	-	18	40.6885	1.13786	-	18	25.6065	0.864275	-	18	26.4552
O75915	PRA1 family protein 3 GN=ARL6IP5 PE=1 SV=1 - [PRAF3_HUMAN]	ARL6IP5	28.72	17	1.05543	-	9	32.2517	0.991364	-	8	25.4243	1.16238	-	8	23.5942
Q8TCD5	5'(3')-deoxyribonucleotidase, cytosolic type GN=NT5C PE=1 SV=2 - [NT5C_HUMAN]	NT5C	55.22	20	1.07038	-	8	14.6405	0.975884	-	8	36.3135	0.937013	-	7	26.3376
P26583	High mobility group protein B2 GN=HMGB2 PE=1 SV=2 - [HMGB2_HUMAN]	HMGB2	32.06	18	1.44151	up-regulated	7	15.0567	0.336184	down-regulated	7	12.9838	1.11473	-	7	6.44693
Q86UK7	Zinc finger protein 598 GN=ZNF598 PE=1 SV=1 - [ZN598_HUMAN]	ZNF598	13.27	17	1.04243	-	13	28.1262	1.11453	-	13	14.8719	1.01374	-	13	25.8776
Q8NI08	Nuclear receptor coactivator 7 GN=NCOA7 PE=1 SV=2 - [NCOA7_HUMAN]	NCOA7	29.62	20	1.05167	-	16	21.9299	1.02898	-	16	24.7295	1.08472	-	15	16.1044
Q8NEB9	Phosphatidylinositol 3-kinase catalytic subunit type 3 GN=PIK3C3 PE=1 SV=1 - [PK3C3_HUMAN]	PIK3C3	17.14	17	0.971501	-	14	14.5299	0.914547	-	15	29.4149	1.02228	-	14	23.4616
O43602	Neuronal migration protein doublecortin GN=DCX PE=1 SV=3 - [DCX_HUMAN]	DCX	22.45	14	0.968534	-	11	16.4157	0.981178	-	11	19.2676	0.804671	-	11	28.6496
P29353	SHC-transforming protein 1 GN=SHC1 PE=1 SV=4 - [SHC1_HUMAN]	SHC1	25.04	18	1.08857	-	15	25.9377	1.07391	-	14	36.6419	1.07704	-	14	45.8999
P61923	Coatomer subunit zeta-1 GN=COPZ1 PE=1 SV=1 - [COPZ1_HUMAN]	COPZ1	41.81	14	0.917268	-	7	68.3618	0.942761	-	8	42.8703	1.08233	-	9	24.9266
Q96C90	Protein phosphatase 1 regulatory subunit 14B GN=PPP1R14B PE=1 SV=3 - [PP14B_HUMAN]	PPP1R14B	57.82	15	0.799222	-	5	49.8035	0.978374	-	5	27.1297	0.743625	-	5	54.7628
Q9NPH2	Inositol-3-phosphate synthase 1 GN=ISYNA1 PE=1 SV=1 - [INO1_HUMAN]	ISYNA1	29.93	20	1.11835	-	13	33.6484	1.10877	-	14	17.646	0.921426	-	14	23.5374
P20700	Lamin-B1 GN=LMNB1 PE=1 SV=2 - [LMNB1_HUMAN]	LMNB1	43.17	30	0.994042	-	18	29.1625	1.32441	up-regulated	19	34.5503	1.59544	up-regulated	19	40.7145
P12532	Creatine kinase U-type, mitochondrial GN=CKMT1A PE=1 SV=1 - [KCRU_HUMAN]	CKMT1A	31.41	22	1.05278	-	14	40.2477	1.00063	-	14	14.2006	1.08676	-	14	29.7662
Q9UKF6	Cleavage and polyadenylation specificity factor subunit 3 GN=CPSF3 PE=1 SV=1 - [CPSF3_HUMAN]	CPSF3	23.1	21	0.96249	-	15	34.2763	0.985853	-	15	26.4737	0.998837	-	15	27.7806
P39656	Dolichyl-diphosphooligosaccharide--protein glycosyltransferase 48 kDa subunit GN=DDOST PE=1 SV=4 - [OST48_HUMAN]	DDOST	26.1	20	0.978401	-	13	24.3064	1.07919	-	14	20.8005	0.940195	-	13	9.68406
Q14344	Guanine nucleotide-binding protein subunit alpha-13 GN=GNA13 PE=1 SV=2 - [GNA13_HUMAN]	GNA13	33.16	23	0.992759	-	15	10.4228	0.759676	down-regulated	15	28.5037	0.813483	-	15	11.2069
Q9HAV7	GrpE protein homolog 1, mitochondrial GN=GRPEL1 PE=1 SV=2 - [GRPE1_HUMAN]	GRPEL1	47.93	15	0.860594	-	12	33.6136	1.28844	up-regulated	12	20.5695	1.09003	-	11	30.4703
P36551	Oxygen-dependent coproporphyrinogen-III oxidase, mitochondrial GN=CPOX PE=1 SV=3 - [HEM6_HUMAN]	CPOX	38.55	20	0.956727	-	17	35.5807	1.09085	-	17	22.1562	1.22936	-	17	20.4698
P09619	Platelet-derived growth factor receptor beta GN=PDGFRB PE=1 SV=1 - [PGFRB_HUMAN]	PDGFRB	13.02	18	0.767542	-	13	32.8495	0.739194	down-regulated	14	21.3038	0.539209	down-regulated	14	23.5432
P37235	Hippocalcin-like protein 1 GN=HPCAL1 PE=1 SV=3 - [HPCL1_HUMAN]	HPCAL1	73.58	25	1.20521	-	13	31.1797	1.21016	-	13	29.4747	0.805015	-	12	52.1107
O95372	Acyl-protein thioesterase 2 GN=LYPLA2 PE=1 SV=1 - [LYPA2_HUMAN]	LYPLA2	54.55	19	1.07787	-	15	65.3227	0.992023	-	17	29.2096	0.916352	-	17	24.7832
Q92896	Golgi apparatus protein 1 GN=GLG1 PE=1 SV=2 - [GSLG1_HUMAN]	GLG1	14.42	16	0.78407	-	12	21.3329	0.998976	-	14	13.3532	0.887287	-	12	12.6239
Q7Z5L9	Interferon regulatory factor 2-binding protein 2 GN=IRF2BP2 PE=1 SV=2 - [I2BP2_HUMAN]	IRF2BP2	33.22	16	1.14416	-	7	70.5155	1.03869	-	7	26.532	0.604446	down-regulated	6	80.2769
P09471	Guanine nucleotide-binding protein G(o) subunit alpha GN=GNAO1 PE=1 SV=4 - [GNAO_HUMAN]	GNAO1	38.42	18	1.06532	-	16	14.7193	0.910898	-	16	12.3007	0.923335	-	16	23.6394
Q7Z2Z2	Elongation factor Tu GTP-binding domain-containing protein 1 GN=EFTUD1 PE=1 SV=2 - [ETUD1_HUMAN]	EFTUD1	20.45	23	1.03935	-	14	31.5969	1.14325	-	15	23.0838	1.0906	-	14	34.2098
Q15042	Rab3 GTPase-activating protein catalytic subunit GN=RAB3GAP1 PE=1 SV=3 - [RB3GP_HUMAN]	RAB3GAP1	20.18	22	0.918972	-	17	22.442	0.992906	-	18	23.7698	1.09982	-	17	30.5684
Q9P1F3	Costars family protein ABRACL GN=ABRACL PE=1 SV=1 - [ABRAL_HUMAN]	ABRACL	77.78	11	0.941991	-	3	1.04163	0.990512	-	3	1.68282	0.608269	down-regulated	3	17.0923
P12931	Proto-oncogene tyrosine-protein kinase Src GN=SRC PE=1 SV=3 - [SRC_HUMAN]	SRC	31.9	19	0.919811	-	7	10.8684	0.867815	-	8	34.1415	0.794557	-	7	21.4764
P20962	Parathymosin GN=PTMS PE=1 SV=2 - [PTMS_HUMAN]	PTMS	22.55	18	1.12063	-	14	20.5583	1.05053	-	15	32.0257	1.23684	-	16	28.6558
Q8TER5	Rho guanine nucleotide exchange factor 40 GN=ARHGEF40 PE=1 SV=3 - [ARH40_HUMAN]	ARHGEF40	13.43	21	0.969758	-	17	18.5367	0.975519	-	18	26.8599	0.856902	-	18	22.9521
Q8IYD1	Eukaryotic peptide chain release factor GTP-binding subunit ERF3B GN=GSPT2 PE=1 SV=2 - [ERF3B_HUMAN]	GSPT2	23.25	21	0.861955	-	4	28.5839	0.912548	-	4	14.3984	0.857216	-	4	7.81491
Q9NZJ4	Sacsin GN=SACS PE=1 SV=2 - [SACS_HUMAN]	SACS	6.27	25	0.83348	-	22	32.7835	0.983695	-	22	11.631	1.00261	-	22	21.8289
Q96C86	m7GpppX diphosphatase GN=DCPS PE=1 SV=2 - [DCPS_HUMAN]	DCPS	39.47	17	0.952321	-	14	15.6345	0.91882	-	15	22.0629	0.985326	-	15	24.5714
O43847	Nardilysin GN=NRD1 PE=1 SV=2 - [NRDC_HUMAN]	NRD1	15.57	21	0.994187	-	19	24.7673	0.870062	-	19	17.755	0.978187	-	19	27.2257
Q9Y5L4	Mitochondrial import inner membrane translocase subunit Tim13 GN=TIMM13 PE=1 SV=1 - [TIM13_HUMAN]	TIMM13	77.89	17	1.01103	-	13	21.8836	1.10312	-	13	21.3238	0.926924	-	12	13.7914
P30048	Thioredoxin-dependent peroxide reductase, mitochondrial GN=PRDX3 PE=1 SV=3 - [PRDX3_HUMAN]	PRDX3	39.06	18	1.05524	-	12	55.849	1.03158	-	12	25.1906	1.15506	-	12	18.0601
Q9UMS4	Pre-mRNA-processing factor 19 GN=PRPF19 PE=1 SV=1 - [PRP19_HUMAN]	PRPF19	36.31	17	0.835219	-	12	21.5951	0.940276	-	13	13.3403	0.950992	-	13	16.8482
P41567	Eukaryotic translation initiation factor 1 GN=EIF1 PE=1 SV=1 - [EIF1_HUMAN]	EIF1	79.65	18	1.07147	-	4	53.623	1.42041	up-regulated	7	21.9529	1.33753	-	5	22.701
Q13464	Rho-associated protein kinase 1 GN=ROCK1 PE=1 SV=1 - [ROCK1_HUMAN]	ROCK1	17.8	26	1.02519	-	20	18.3401	1.01149	-	20	19.0342	0.989806	-	20	25.2645
O15031	Plexin-B2 GN=PLXNB2 PE=1 SV=3 - [PLXB2_HUMAN]	PLXNB2	16.43	25	0.995924	-	20	29.8863	0.91951	-	22	22.8754	0.89739	-	22	29.5653
O15305	Phosphomannomutase 2 GN=PMM2 PE=1 SV=1 - [PMM2_HUMAN]	PMM2	52.44	21	0.919757	-	17	30.5486	0.903096	-	17	13.5249	0.868147	-	17	22.6048
Q9Y2X7	ARF GTPase-activating protein GIT1 GN=GIT1 PE=1 SV=2 - [GIT1_HUMAN]	GIT1	29.43	23	1.13447	-	14	49.0083	0.893028	-	13	26.4542	1.13426	-	14	31.8852
Q9NRW7	Vacuolar protein sorting-associated protein 45 GN=VPS45 PE=1 SV=1 - [VPS45_HUMAN]	VPS45	33.16	23	0.976826	-	22	21.7079	0.924536	-	22	28.313	0.885702	-	21	36.5241
P23588	Eukaryotic translation initiation factor 4B GN=EIF4B PE=1 SV=2 - [IF4B_HUMAN]	EIF4B	27.99	27	1.0912	-	19	27.7297	1.02935	-	19	21.4035	1.07128	-	19	25.3665
Q9BRX8	Redox-regulatory protein FAM213A GN=FAM213A PE=1 SV=3 - [F213A_HUMAN]	FAM213A	29.69	16	1.06772	-	15	24.4137	1.00161	-	16	28.4528	1.04951	-	15	28.4633
Q9UJS0	Calcium-binding mitochondrial carrier protein Aralar2 GN=SLC25A13 PE=1 SV=2 - [CMC2_HUMAN]	SLC25A13	27.56	20	1.3539	up-regulated	13	24.8359	1.19448	-	14	13.7119	1.21753	-	14	36.5766
Q3ZCQ8	Mitochondrial import inner membrane translocase subunit TIM50 GN=TIMM50 PE=1 SV=2 - [TIM50_HUMAN]	TIMM50	27.48	16	0.901519	-	15	22.5458	1.01112	-	15	21.5806	0.970899	-	15	30.287
Q9BRP8	Partner of Y14 and mago GN=WIBG PE=1 SV=1 - [WIBG_HUMAN]	WIBG	65.69	16	0.769574	-	12	15.5862	0.853266	-	13	28.9445	1.05553	-	11	17.9977
Q4J6C6	Prolyl endopeptidase-like GN=PREPL PE=1 SV=1 - [PPCEL_HUMAN]	PREPL	22.56	15	0.937095	-	15	52.1222	1.13266	-	14	21.5115	1.31482	-	15	43.0457
Q13363	C-terminal-binding protein 1 GN=CTBP1 PE=1 SV=2 - [CTBP1_HUMAN]	CTBP1	28.64	17	0.729763	-	9	36.0166	0.926211	-	9	12.5766	0.818409	-	9	15.296
P51570	Galactokinase GN=GALK1 PE=1 SV=1 - [GALK1_HUMAN]	GALK1	42.86	19	0.887301	-	12	46.3108	0.938331	-	13	23.8382	0.932577	-	13	34.1342
Q9BRA2	Thioredoxin domain-containing protein 17 GN=TXNDC17 PE=1 SV=1 - [TXD17_HUMAN]	TXNDC17	33.33	16	0.974455	-	12	24.8227	1.16537	-	12	14.3914	1.17644	-	12	12.8912
Q9UGI8	Testin GN=TES PE=1 SV=1 - [TES_HUMAN]	TES	41.81	21	1.01288	-	18	21.7248	1.09449	-	18	21.7012	1.15096	-	18	24.5611
P06756	Integrin alpha-V GN=ITGAV PE=1 SV=2 - [ITAV_HUMAN]	ITGAV	19.08	23	0.946702	-	21	24.2177	0.908609	-	21	18.2796	1.05577	-	21	17.5432
Q9UG63	ATP-binding cassette sub-family F member 2 GN=ABCF2 PE=1 SV=2 - [ABCF2_HUMAN]	ABCF2	29.53	26	0.912888	-	26	33.0828	0.985264	-	26	19.719	1.07001	-	26	21.6979
Q8N806	Putative E3 ubiquitin-protein ligase UBR7 GN=UBR7 PE=1 SV=2 - [UBR7_HUMAN]	UBR7	38.35	20	1.03272	-	17	28.0453	1.16448	-	18	27.4008	1.01066	-	16	27.7128
Q92905	COP9 signalosome complex subunit 5 GN=COPS5 PE=1 SV=4 - [CSN5_HUMAN]	COPS5	51.2	23	1.00884	-	17	49.1748	0.922469	-	17	19.0233	0.921713	-	17	31.8212
P02751	Fibronectin GN=FN1 PE=1 SV=4 - [FINC_HUMAN]	FN1	8.8	20	1.13268	-	12	44.0769	1.06364	-	13	24.6455	0.726473	-	12	11.7329
O00203	AP-3 complex subunit beta-1 GN=AP3B1 PE=1 SV=3 - [AP3B1_HUMAN]	AP3B1	21.66	22	0.84754	-	13	28.9397	0.654462	down-regulated	13	35.1032	0.888935	-	13	29.2405
Q7Z3E5	LisH domain-containing protein ARMC9 GN=ARMC9 PE=1 SV=2 - [ARMC9_HUMAN]	ARMC9	22.03	22	0.810929	-	17	31.9885	0.877015	-	17	27.1497	0.869856	-	17	30.1625
O60333	Kinesin-like protein KIF1B GN=KIF1B PE=1 SV=5 - [KIF1B_HUMAN]	KIF1B	11.07	23	1.11726	-	11	28.5008	0.967688	-	11	25.4855	1.14288	-	11	25.3933
Q9H9C1	Spermatogenesis-defective protein 39 homolog GN=VIPAS39 PE=1 SV=1 - [SPE39_HUMAN]	VIPAS39	25.56	13	0.87634	-	11	41.4043	1.1806	-	11	24.8981	0.993593	-	11	17.5547
Q9UMX5	Neudesin GN=NENF PE=1 SV=1 - [NENF_HUMAN]	NENF	66.86	18	1.13779	-	13	32.0463	1.07848	-	13	32.1298	1.17856	-	13	34.3909
P54252	Ataxin-3 GN=ATXN3 PE=1 SV=4 - [ATX3_HUMAN]	ATXN3	23.35	15	1.01275	-	13	19.1017	0.882811	-	13	27.8657	1.091	-	13	27.1865
Q9H0W9	Ester hydrolase C11orf54 GN=C11orf54 PE=1 SV=1 - [CK054_HUMAN]	C11orf54	42.86	18	1.1614	-	11	23.3023	1.03474	-	10	6.59411	0.965787	-	11	34.0342
Q13428	Treacle protein GN=TCOF1 PE=1 SV=3 - [TCOF_HUMAN]	TCOF1	12.9	17	1.13287	-	14	23.4087	0.640694	down-regulated	14	19.8395	0.782973	-	14	19.9321
O14802	DNA-directed RNA polymerase III subunit RPC1 GN=POLR3A PE=1 SV=2 - [RPC1_HUMAN]	POLR3A	21.94	24	1.02519	-	18	17.0402	0.860453	-	19	14.0656	0.866121	-	18	17.6759
Q9Y680	Peptidyl-prolyl cis-trans isomerase FKBP7 GN=FKBP7 PE=1 SV=1 - [FKBP7_HUMAN]	FKBP7	38.22	18	0.996392	-	12	53.2114	1.03687	-	12	20.0381	1.30965	-	11	25.8099
Q9Y6D9	Mitotic spindle assembly checkpoint protein MAD1 GN=MAD1L1 PE=1 SV=2 - [MD1L1_HUMAN]	MAD1L1	29.11	21	1.00842	-	17	25.0392	1.10046	-	17	30.0443	1.24851	-	17	14.8418
Q96I15	Selenocysteine lyase GN=SCLY PE=1 SV=4 - [SCLY_HUMAN]	SCLY	38.2	16	1.08155	-	8	21.5512	1.03089	-	9	20.2431	1.06892	-	9	19.242
P10645	Chromogranin-A GN=CHGA PE=1 SV=7 - [CMGA_HUMAN]	CHGA	38.51	15	1.53742	up-regulated	12	19.9359	1.31714	up-regulated	12	17.7785	1.09996	-	12	39.3712
P04818	Thymidylate synthase GN=TYMS PE=1 SV=3 - [TYSY_HUMAN]	TYMS	42.17	15	0.961885	-	10	24.5196	0.752371	down-regulated	10	19.9471	0.761689	-	10	56.2838
Q8N1F7	Nuclear pore complex protein Nup93 GN=NUP93 PE=1 SV=2 - [NUP93_HUMAN]	NUP93	31.5	26	0.802651	-	21	27.8509	1.00474	-	21	22.109	1.14336	-	21	14.982
Q96E11	Ribosome-recycling factor, mitochondrial GN=MRRF PE=1 SV=1 - [RRFM_HUMAN]	MRRF	37.02	16	1.11632	-	12	37.0933	0.976736	-	11	24.6973	1.0537	-	13	19.605
Q15113	Procollagen C-endopeptidase enhancer 1 GN=PCOLCE PE=1 SV=2 - [PCOC1_HUMAN]	PCOLCE	28.06	16	0.638458	down-regulated	11	44.0274	0.890601	-	11	12.7928	1.10496	-	11	9.87143
P41227	N-alpha-acetyltransferase 10 GN=NAA10 PE=1 SV=1 - [NAA10_HUMAN]	NAA10	35.74	14	0.910841	-	12	27.9428	0.953942	-	12	16.9821	0.913585	-	12	23.7763
Q00688	Peptidyl-prolyl cis-trans isomerase FKBP3 GN=FKBP3 PE=1 SV=1 - [FKBP3_HUMAN]	FKBP3	37.05	22	1.39707	up-regulated	15	28.8995	1.16207	-	17	19.5184	1.17591	-	17	31.5554
Q53T59	HCLS1-binding protein 3 GN=HS1BP3 PE=1 SV=1 - [H1BP3_HUMAN]	HS1BP3	30.1	20	1.01069	-	14	37.3375	1.02055	-	14	42.0365	1.10374	-	14	24.8255
Q6YN16	Hydroxysteroid dehydrogenase-like protein 2 GN=HSDL2 PE=1 SV=1 - [HSDL2_HUMAN]	HSDL2	34.69	21	0.996621	-	17	33.6234	0.978516	-	17	20.0474	1.06552	-	17	27.4724
Q9NQP4	Prefoldin subunit 4 GN=PFDN4 PE=1 SV=1 - [PFD4_HUMAN]	PFDN4	38.81	15	1.16913	-	11	26.3436	1.03488	-	11	11.1116	1.15275	-	10	35.8646
O76003	Glutaredoxin-3 GN=GLRX3 PE=1 SV=2 - [GLRX3_HUMAN]	GLRX3	39.1	26	1.21121	-	20	15.068	1.16616	-	21	24.7293	1.05461	-	21	27.4971
P35270	Sepiapterin reductase GN=SPR PE=1 SV=1 - [SPRE_HUMAN]	SPR	52.87	16	1.16119	-	11	18.365	0.961216	-	12	26.6022	0.902475	-	11	24.7784
P15374	Ubiquitin carboxyl-terminal hydrolase isozyme L3 GN=UCHL3 PE=1 SV=1 - [UCHL3_HUMAN]	UCHL3	62.17	18	1.08828	-	16	24.6721	1.04347	-	16	36.1079	1.03283	-	15	34.7367
Q13162	Peroxiredoxin-4 GN=PRDX4 PE=1 SV=1 - [PRDX4_HUMAN]	PRDX4	46.86	21	1.57946	up-regulated	11	12.6937	1.17172	-	11	28.6663	1.20904	-	11	26.5916
P35244	Replication protein A 14 kDa subunit GN=RPA3 PE=1 SV=1 - [RFA3_HUMAN]	RPA3	68.6	17	0.809201	-	11	50.5044	1.10911	-	11	48.8263	1.01253	-	10	37.4508
P49721	Proteasome subunit beta type-2 GN=PSMB2 PE=1 SV=1 - [PSB2_HUMAN]	PSMB2	70.65	16	0.872101	-	7	18.4456	1.08986	-	7	33.2748	0.72989	-	7	74.6494
Q8IWE2	Protein NOXP20 GN=FAM114A1 PE=1 SV=2 - [NXP20_HUMAN]	FAM114A1	34.64	15	1.21159	-	11	26.611	1.2739	-	12	30.343	1.39594	up-regulated	11	20.9367
Q9P0V9	Septin-10 GN=SEPT10 PE=1 SV=2 - [SEP10_HUMAN]	SEPT10	24.01	15	0.844209	-	12	28.1242	0.89177	-	13	21.9875	0.931424	-	14	23.2862
Q9UPT5	Exocyst complex component 7 GN=EXOC7 PE=1 SV=3 - [EXOC7_HUMAN]	EXOC7	30.75	18	0.917627	-	14	40.3662	0.90701	-	14	12.2629	0.95741	-	14	33.549
Q9UK76	Hematological and neurological expressed 1 protein GN=HN1 PE=1 SV=3 - [HN1_HUMAN]	HN1	51.3	18	1.16385	-	8	61.21	1.11416	-	9	25.0272	0.905843	-	9	27.6201
P54105	Methylosome subunit pICln GN=CLNS1A PE=1 SV=1 - [ICLN_HUMAN]	CLNS1A	38.4	20	1.00719	-	14	21.3097	1.03482	-	15	18.7252	0.990823	-	14	13.0001
P25685	DnaJ homolog subfamily B member 1 GN=DNAJB1 PE=1 SV=4 - [DNJB1_HUMAN]	DNAJB1	37.65	18	1.15459	-	12	21.5332	1.10007	-	12	35.2036	1.1755	-	12	15.3476
Q9Y6E2	Basic leucine zipper and W2 domain-containing protein 2 GN=BZW2 PE=1 SV=1 - [BZW2_HUMAN]	BZW2	24.82	20	0.998143	-	12	45.7886	0.859001	-	12	17.4337	0.982783	-	13	15.327
Q96EP0	E3 ubiquitin-protein ligase RNF31 GN=RNF31 PE=1 SV=1 - [RNF31_HUMAN]	RNF31	17.54	16	1.00649	-	12	22.3909	1.07895	-	12	9.58281	1.12619	-	12	6.96762
Q04206	Transcription factor p65 GN=RELA PE=1 SV=2 - [TF65_HUMAN]	RELA	24.32	19	0.799172	-	14	27.8806	0.925727	-	15	17.252	0.852987	-	15	18.0846
P49755	Transmembrane emp24 domain-containing protein 10 GN=TMED10 PE=1 SV=2 - [TMEDA_HUMAN]	TMED10	39.73	17	1.13372	-	12	32.5679	1.00395	-	13	29.3077	1.03079	-	13	40.3435
Q9BZK7	F-box-like/WD repeat-containing protein TBL1XR1 GN=TBL1XR1 PE=1 SV=1 - [TBL1R_HUMAN]	TBL1XR1	28.79	13	0.956458	-	9	25.7233	0.90062	-	9	31.4931	0.709955	down-regulated	8	15.6349
Q96C19	EF-hand domain-containing protein D2 GN=EFHD2 PE=1 SV=1 - [EFHD2_HUMAN]	EFHD2	42.92	20	1.09373	-	16	22.495	1.12959	-	15	24.1042	0.926466	-	15	46.3421
A2RTX5	Probable threonine--tRNA ligase 2, cytoplasmic GN=TARSL2 PE=1 SV=1 - [SYTC2_HUMAN]	TARSL2	18.2	17	0.706542	down-regulated	4	18.3703	0.824494	-	4	11.2181	0.864543	-	4	18.6992
Q92538	Golgi-specific brefeldin A-resistance guanine nucleotide exchange factor 1 GN=GBF1 PE=1 SV=2 - [GBF1_HUMAN]	GBF1	9.41	17	0.864606	-	12	26.0756	0.969358	-	12	24.8065	1.04705	-	12	29.2285
Q16512	Serine/threonine-protein kinase N1 GN=PKN1 PE=1 SV=2 - [PKN1_HUMAN]	PKN1	16.35	15	1.00743	-	11	12.203	0.881435	-	11	13.7659	0.751031	-	11	17.6873
Q9ULD0	2-oxoglutarate dehydrogenase-like, mitochondrial GN=OGDHL PE=1 SV=3 - [OGDHL_HUMAN]	OGDHL	14.55	20	1.30992	-	5	45.1258	1.00554	-	5	33.6398	0.931296	-	5	12.6111
Q3KQU3	MAP7 domain-containing protein 1 GN=MAP7D1 PE=1 SV=1 - [MA7D1_HUMAN]	MAP7D1	19.5	17	0.896965	-	15	52.2403	0.892093	-	15	13.2712	0.887269	-	15	39.9506
Q9Y6E0	Serine/threonine-protein kinase 24 GN=STK24 PE=1 SV=1 - [STK24_HUMAN]	STK24	31.38	16	0.916795	-	7	62.9315	0.747659	down-regulated	7	17.4755	0.96525	-	6	23.0212
O14908	PDZ domain-containing protein GIPC1 GN=GIPC1 PE=1 SV=2 - [GIPC1_HUMAN]	GIPC1	42.94	18	1.10541	-	12	27.9427	1.18794	-	13	28.9738	1.2595	-	13	41.8098
P49902	Cytosolic purine 5'-nucleotidase GN=NT5C2 PE=1 SV=1 - [5NTC_HUMAN]	NT5C2	43.32	21	0.970738	-	15	30.3021	1.03945	-	15	20.1826	0.937899	-	14	22.1134
Q96KR1	Zinc finger RNA-binding protein GN=ZFR PE=1 SV=2 - [ZFR_HUMAN]	ZFR	21.51	20	0.994165	-	18	30.5854	0.974409	-	18	20.4279	0.976926	-	19	35.6097
P62873	Guanine nucleotide-binding protein G(I)/G(S)/G(T) subunit beta-1 GN=GNB1 PE=1 SV=3 - [GBB1_HUMAN]	GNB1	35.29	19	0.976295	-	9	93.7017	0.867914	-	10	36.3822	0.715679	down-regulated	10	58.5793
Q9Y3U8	60S ribosomal protein L36 GN=RPL36 PE=1 SV=3 - [RL36_HUMAN]	RPL36	29.52	20	1.00046	-	15	11.6325	1.0564	-	15	17.7881	1.12767	-	15	13.813
Q9GZZ9	Ubiquitin-like modifier-activating enzyme 5 GN=UBA5 PE=1 SV=1 - [UBA5_HUMAN]	UBA5	32.43	17	1.08664	-	8	28.9532	0.977553	-	10	14.066	1.12977	-	10	22.2643
O15357	Phosphatidylinositol 3,4,5-trisphosphate 5-phosphatase 2 GN=INPPL1 PE=1 SV=2 - [SHIP2_HUMAN]	INPPL1	13.91	16	0.981236	-	13	10.1287	0.935863	-	13	16.0831	0.82968	-	13	22.8995
P33121	Long-chain-fatty-acid--CoA ligase 1 GN=ACSL1 PE=1 SV=1 - [ACSL1_HUMAN]	ACSL1	28.51	24	0.918046	-	17	31.6847	1.05836	-	18	12.2624	1.02003	-	18	27.0126
Q13057	Bifunctional coenzyme A synthase GN=COASY PE=1 SV=4 - [COASY_HUMAN]	COASY	26.24	16	0.840631	-	10	20.0427	0.958077	-	11	22.2662	0.721472	-	11	28.6054
O14964	Hepatocyte growth factor-regulated tyrosine kinase substrate GN=HGS PE=1 SV=1 - [HGS_HUMAN]	HGS	16.6	22	1.02143	-	19	28.3562	0.994819	-	19	18.3436	1.07334	-	18	25.9167
Q02543	60S ribosomal protein L18a GN=RPL18A PE=1 SV=2 - [RL18A_HUMAN]	RPL18A	41.48	18	0.742063	-	13	31.2264	0.961711	-	13	17.3285	0.628838	down-regulated	13	40.5923
O43813	LanC-like protein 1 GN=LANCL1 PE=1 SV=1 - [LANC1_HUMAN]	LANCL1	41.35	17	0.992096	-	9	54.5548	1.06669	-	11	28.5942	0.900516	-	9	59.2095
Q15746	Myosin light chain kinase, smooth muscle GN=MYLK PE=1 SV=4 - [MYLK_HUMAN]	MYLK	13.11	23	1.07194	-	20	32.031	1.09754	-	21	22.3012	1.05209	-	21	11.72
Q99707	Methionine synthase GN=MTR PE=1 SV=2 - [METH_HUMAN]	MTR	19.84	23	1.00113	-	19	44.9578	1.02135	-	19	22.3363	1.0389	-	19	21.9196
Q13492	Phosphatidylinositol-binding clathrin assembly protein GN=PICALM PE=1 SV=2 - [PICAL_HUMAN]	PICALM	24.39	19	0.898841	-	13	22.5058	1.00317	-	14	23.2767	0.880412	-	14	24.0932
Q9Y4E8	Ubiquitin carboxyl-terminal hydrolase 15 GN=USP15 PE=1 SV=3 - [UBP15_HUMAN]	USP15	26.2	23	0.932757	-	16	15.5986	0.862623	-	17	17.0503	1.21541	-	17	36.817
Q9BTE6	Alanyl-tRNA editing protein Aarsd1 GN=AARSD1 PE=1 SV=2 - [AASD1_HUMAN]	AARSD1	35.92	17	1.18107	-	9	19.9701	0.973189	-	10	27.2981	0.889635	-	10	39.5488
Q9ULT8	E3 ubiquitin-protein ligase HECTD1 GN=HECTD1 PE=1 SV=3 - [HECD1_HUMAN]	HECTD1	9.89	26	0.861443	-	17	40.0095	0.955736	-	17	13.7428	0.800225	-	16	26.6529
Q9H0C8	Integrin-linked kinase-associated serine/threonine phosphatase 2C GN=ILKAP PE=1 SV=1 - [ILKAP_HUMAN]	ILKAP	46.94	22	0.958802	-	17	25.4991	1.08304	-	17	14.609	1.06424	-	17	34.3501
Q9NZ08	Endoplasmic reticulum aminopeptidase 1 GN=ERAP1 PE=1 SV=3 - [ERAP1_HUMAN]	ERAP1	17.53	18	0.820072	-	16	41.702	0.976824	-	16	18.1012	0.791282	-	16	28.9894
O95219	Sorting nexin-4 GN=SNX4 PE=1 SV=1 - [SNX4_HUMAN]	SNX4	32.44	19	0.89263	-	12	15.6153	1.13397	-	12	20.2743	0.929257	-	12	15.8607
P41236	Protein phosphatase inhibitor 2 GN=PPP1R2 PE=1 SV=2 - [IPP2_HUMAN]	PPP1R2	38.05	15	1.33891	-	11	17.2752	1.07267	-	11	12.756	1.40661	up-regulated	11	26.5063
Q12972	Nuclear inhibitor of protein phosphatase 1 GN=PPP1R8 PE=1 SV=2 - [PP1R8_HUMAN]	PPP1R8	40.46	15	0.855324	-	12	61.5498	1.00206	-	12	10.3237	0.791162	-	12	71.9931
Q6DKJ4	Nucleoredoxin GN=NXN PE=1 SV=2 - [NXN_HUMAN]	NXN	37.24	14	1.22163	-	6	25.5335	1.11062	-	6	13.5639	1.08392	-	6	20.4385
Q5T1M5	FK506-binding protein 15 GN=FKBP15 PE=1 SV=2 - [FKB15_HUMAN]	FKBP15	17.47	17	0.921184	-	11	27.1019	0.880037	-	11	29.9058	0.956659	-	12	13.5666
P34896	Serine hydroxymethyltransferase, cytosolic GN=SHMT1 PE=1 SV=1 - [GLYC_HUMAN]	SHMT1	31.68	17	0.73703	-	7	31.1318	1.10577	-	7	27.149	0.91618	-	7	6.22676
P43034	Platelet-activating factor acetylhydrolase IB subunit alpha GN=PAFAH1B1 PE=1 SV=2 - [LIS1_HUMAN]	PAFAH1B1	43.66	18	0.963756	-	14	34.8191	1.0548	-	14	11.3186	1.01921	-	14	22.3181
Q96PK6	RNA-binding protein 14 GN=RBM14 PE=1 SV=2 - [RBM14_HUMAN]	RBM14	20.63	17	1.43624	up-regulated	14	16.2657	1.30189	up-regulated	15	22.807	1.36482	-	15	11.3713
Q99447	Ethanolamine-phosphate cytidylyltransferase GN=PCYT2 PE=1 SV=1 - [PCY2_HUMAN]	PCYT2	38.82	15	0.921883	-	12	39.3433	1.11234	-	12	27.9627	1.05221	-	12	17.1601
Q96ST3	Paired amphipathic helix protein Sin3a GN=SIN3A PE=1 SV=2 - [SIN3A_HUMAN]	SIN3A	18.22	20	1.10832	-	15	12.2774	0.760017	down-regulated	15	18.4948	0.843897	-	15	19.3396
P09543	2',3'-cyclic-nucleotide 3'-phosphodiesterase GN=CNP PE=1 SV=2 - [CN37_HUMAN]	CNP	38.48	21	0.967372	-	15	24.5695	0.981029	-	15	10.7626	0.913241	-	13	15.9991
Q7L592	NADH dehydrogenase [ubiquinone] complex I, assembly factor 7 GN=NDUFAF7 PE=1 SV=1 - [NDUF7_HUMAN]	NDUFAF7	33.11	14	1.04555	-	11	23.8616	1.10867	-	10	22.3099	0.854009	-	11	25.7736
P31930	Cytochrome b-c1 complex subunit 1, mitochondrial GN=UQCRC1 PE=1 SV=3 - [QCR1_HUMAN]	UQCRC1	38.54	17	1.21918	-	11	45.4517	1.1746	-	12	15.0265	1.56174	up-regulated	11	29.2444
P48556	26S proteasome non-ATPase regulatory subunit 8 GN=PSMD8 PE=1 SV=2 - [PSMD8_HUMAN]	PSMD8	28.57	21	0.916104	-	18	38.2074	0.927292	-	18	23.883	0.883094	-	18	29.4989
O75223	Gamma-glutamylcyclotransferase GN=GGCT PE=1 SV=1 - [GGCT_HUMAN]	GGCT	54.79	13	0.931086	-	8	28.7192	1.05975	-	9	21.7815	0.997016	-	9	23.0279
Q9C040	Tripartite motif-containing protein 2 GN=TRIM2 PE=1 SV=1 - [TRIM2_HUMAN]	TRIM2	20.3	13	0.904484	-	8	49.7467	1.05538	-	9	15.7369	1.04869	-	9	11.147
Q8N6T3	ADP-ribosylation factor GTPase-activating protein 1 GN=ARFGAP1 PE=1 SV=2 - [ARFG1_HUMAN]	ARFGAP1	29.8	15	1.18992	-	9	10.73	0.927978	-	9	10.0082	1.21304	-	8	24.4855
Q14669	E3 ubiquitin-protein ligase TRIP12 GN=TRIP12 PE=1 SV=1 - [TRIPC_HUMAN]	TRIP12	10.24	18	0.969298	-	14	30.1499	0.845062	-	14	16.1439	0.848368	-	14	18.5334
Q06203	Amidophosphoribosyltransferase GN=PPAT PE=1 SV=1 - [PUR1_HUMAN]	PPAT	35.4	22	1.01823	-	16	30.4913	1.03709	-	16	21.5161	1.05165	-	17	27.8549
Q96CV9	Optineurin GN=OPTN PE=1 SV=2 - [OPTN_HUMAN]	OPTN	22.01	15	0.931735	-	11	20.636	0.989338	-	12	18.3626	0.972386	-	10	15.1881
Q6ZMI0	Protein phosphatase 1 regulatory subunit 21 GN=PPP1R21 PE=1 SV=1 - [PPR21_HUMAN]	PPP1R21	28.97	19	1.09332	-	13	40.0305	1.05299	-	13	54.1548	1.26727	-	13	42.233
P09110	3-ketoacyl-CoA thiolase, peroxisomal GN=ACAA1 PE=1 SV=2 - [THIK_HUMAN]	ACAA1	55.9	19	0.876248	-	11	24.9819	1.14112	-	13	20.3334	1.24206	-	13	44.9714
O95486	Protein transport protein Sec24A GN=SEC24A PE=1 SV=2 - [SC24A_HUMAN]	SEC24A	14.36	17	0.861374	-	8	40.5384	1.09881	-	11	22.2483	1.08766	-	9	15.632
O00178	GTP-binding protein 1 GN=GTPBP1 PE=1 SV=3 - [GTPB1_HUMAN]	GTPBP1	20.63	14	0.834501	-	8	17.3298	1.10224	-	8	10.6765	0.935805	-	8	7.00044
P62304	Small nuclear ribonucleoprotein E GN=SNRPE PE=1 SV=1 - [RUXE_HUMAN]	SNRPE	69.57	18	1.03959	-	12	36.7784	0.833595	-	13	47.5557	0.89091	-	13	38.6689
Q5VSL9	Striatin-interacting protein 1 GN=STRIP1 PE=1 SV=1 - [STRP1_HUMAN]	STRIP1	18.88	18	0.966316	-	13	13.1445	0.99961	-	11	21.5586	0.90946	-	11	18.1714
Q9UNW9	RNA-binding protein Nova-2 GN=NOVA2 PE=1 SV=1 - [NOVA2_HUMAN]	NOVA2	31.1	15	1.06611	-	14	49.719	1.033	-	14	24.0909	0.907302	-	14	17.2157
P12236	ADP/ATP translocase 3 GN=SLC25A6 PE=1 SV=4 - [ADT3_HUMAN]	SLC25A6	39.26	22	1.29231	-	2	39.1061	0.816803	-	2	55.811	1.62968	up-regulated	2	19.2109
P28072	Proteasome subunit beta type-6 GN=PSMB6 PE=1 SV=4 - [PSB6_HUMAN]	PSMB6	43.1	17	1.12742	-	9	28.9914	1.03738	-	10	24.7991	0.957996	-	9	25.8527
P68400	Casein kinase II subunit alpha GN=CSNK2A1 PE=1 SV=1 - [CSK21_HUMAN]	CSNK2A1	41.94	18	0.863835	-	15	10.136	0.791706	-	14	20.6433	0.896926	-	14	34.1585
P49643	DNA primase large subunit GN=PRIM2 PE=1 SV=2 - [PRI2_HUMAN]	PRIM2	26.72	14	1.10391	-	11	28.5361	0.892256	-	10	10.9291	0.991932	-	11	25.6295
P55735	Protein SEC13 homolog GN=SEC13 PE=1 SV=3 - [SEC13_HUMAN]	SEC13	27.33	14	0.899686	-	4	8.08538	1.07076	-	4	17.7778	1.0713	-	4	10.6786
Q9ULH1	Arf-GAP with SH3 domain, ANK repeat and PH domain-containing protein 1 GN=ASAP1 PE=1 SV=4 - [ASAP1_HUMAN]	ASAP1	16.56	18	1.05523	-	16	16.4929	0.96821	-	16	21.4561	0.997405	-	16	21.0579
P30043	Flavin reductase (NADPH) GN=BLVRB PE=1 SV=3 - [BLVRB_HUMAN]	BLVRB	56.31	14	1.06118	-	11	23.0158	1.27419	-	12	17.2161	1.45821	up-regulated	12	20.0241
P62280	40S ribosomal protein S11 GN=RPS11 PE=1 SV=3 - [RS11_HUMAN]	RPS11	63.92	22	1.10096	-	18	21.1079	1.14609	-	18	20.5217	1.07269	-	18	21.6995
O43464	Serine protease HTRA2, mitochondrial GN=HTRA2 PE=1 SV=2 - [HTRA2_HUMAN]	HTRA2	37.12	16	1.00658	-	9	21.8734	0.968301	-	8	18.3574	1.01402	-	8	12.2645
Q9BQS8	FYVE and coiled-coil domain-containing protein 1 GN=FYCO1 PE=1 SV=3 - [FYCO1_HUMAN]	FYCO1	13.13	18	0.931359	-	16	36.9335	0.941699	-	17	25.8544	0.943737	-	17	10.2257
P08754	Guanine nucleotide-binding protein G(k) subunit alpha GN=GNAI3 PE=1 SV=3 - [GNAI3_HUMAN]	GNAI3	42.09	17	1.10142	-	6	49.6765	0.78257	-	6	51.7458	0.76433	-	6	45.119
Q8N1B4	Vacuolar protein sorting-associated protein 52 homolog GN=VPS52 PE=1 SV=1 - [VPS52_HUMAN]	VPS52	30.71	23	0.924607	-	14	22.7117	0.826592	-	15	7.554	0.867003	-	14	11.8046
O43809	Cleavage and polyadenylation specificity factor subunit 5 GN=NUDT21 PE=1 SV=1 - [CPSF5_HUMAN]	NUDT21	37	20	0.93968	-	16	15.3426	0.797338	-	17	28.5385	1.05587	-	16	10.6858
Q9BZE9	Tether containing UBX domain for GLUT4 GN=ASPSCR1 PE=1 SV=1 - [ASPC1_HUMAN]	ASPSCR1	41.95	22	0.966599	-	14	30.972	0.829568	-	14	18.9964	0.802042	-	13	19.6155
O96013	Serine/threonine-protein kinase PAK 4 GN=PAK4 PE=1 SV=1 - [PAK4_HUMAN]	PAK4	29.95	16	1.06881	-	11	36.9525	0.97015	-	11	10.9453	0.977257	-	11	14.2084
Q8WXF1	Paraspeckle component 1 GN=PSPC1 PE=1 SV=1 - [PSPC1_HUMAN]	PSPC1	33.65	19	1.14075	-	14	19.6634	1.22389	-	14	20.6845	1.34362	-	14	11.8307
Q96KP1	Exocyst complex component 2 GN=EXOC2 PE=1 SV=1 - [EXOC2_HUMAN]	EXOC2	15.48	15	1.07406	-	13	18.687	1.17688	-	13	7.35833	1.08833	-	13	16.1445
Q8TD16	Protein bicaudal D homolog 2 GN=BICD2 PE=1 SV=1 - [BICD2_HUMAN]	BICD2	20.39	22	1.08343	-	16	22.9151	1.11152	-	16	12.4632	1.19948	-	16	38.2889
Q5H9R7	Serine/threonine-protein phosphatase 6 regulatory subunit 3 GN=PPP6R3 PE=1 SV=2 - [PP6R3_HUMAN]	PPP6R3	27.26	25	0.958632	-	17	26.3057	0.937817	-	19	22.5082	0.975085	-	18	20.0177
Q8N543	Prolyl 3-hydroxylase OGFOD1 GN=OGFOD1 PE=1 SV=1 - [OGFD1_HUMAN]	OGFOD1	30.81	16	0.757619	-	14	72.0043	1.11569	-	14	22.2714	0.955988	-	14	39.3557
P30038	Delta-1-pyrroline-5-carboxylate dehydrogenase, mitochondrial GN=ALDH4A1 PE=1 SV=3 - [AL4A1_HUMAN]	ALDH4A1	29.31	17	1.19324	-	13	33.0393	1.32057	up-regulated	13	28.3724	1.27831	-	13	18.4531
P07305	Histone H1.0 GN=H1F0 PE=1 SV=3 - [H10_HUMAN]	H1F0	27.32	13	1.10681	-	13	15.1082	1.32991	up-regulated	12	40.9098	2.2906	up-regulated	13	97.4684
O14745	Na(+)/H(+) exchange regulatory cofactor NHE-RF1 GN=SLC9A3R1 PE=1 SV=4 - [NHRF1_HUMAN]	SLC9A3R1	36.03	21	1.31276	-	11	27.9373	1.10465	-	10	19.3098	1.66051	up-regulated	10	42.9445
Q9Y3D6	Mitochondrial fission 1 protein GN=FIS1 PE=1 SV=2 - [FIS1_HUMAN]	FIS1	67.76	16	1.15655	-	10	35.4499	0.97477	-	9	20.9748	1.01609	-	10	37.0678
P50336	Protoporphyrinogen oxidase GN=PPOX PE=1 SV=1 - [PPOX_HUMAN]	PPOX	39.83	14	0.83059	-	9	30.0581	1.0429	-	9	3.67298	0.87252	-	10	20.8387
Q14997	Proteasome activator complex subunit 4 GN=PSME4 PE=1 SV=2 - [PSME4_HUMAN]	PSME4	11.12	16	0.881696	-	11	39.7698	0.917817	-	12	19.9553	0.856172	-	12	38.772
Q99700	Ataxin-2 GN=ATXN2 PE=1 SV=2 - [ATX2_HUMAN]	ATXN2	11.12	17	1.05488	-	16	28.9843	1.06967	-	16	23.2977	0.993338	-	16	11.9563
Q9Y2Z4	Tyrosine--tRNA ligase, mitochondrial GN=YARS2 PE=1 SV=2 - [SYYM_HUMAN]	YARS2	35.01	16	0.986897	-	11	28.2129	0.934777	-	13	16.1524	0.916833	-	13	27.6707
Q14576	ELAV-like protein 3 GN=ELAVL3 PE=2 SV=3 - [ELAV3_HUMAN]	ELAVL3	24.25	14	0.608807	down-regulated	1		0.99875	-	1		0.672479	down-regulated	1
Q15814	Tubulin-specific chaperone C GN=TBCC PE=1 SV=2 - [TBCC_HUMAN]	TBCC	27.46	12	1.08607	-	7	16.8417	0.947502	-	8	9.8722	1.06433	-	6	24.2318
Q9ULC4	Malignant T-cell-amplified sequence 1 GN=MCTS1 PE=1 SV=1 - [MCTS1_HUMAN]	MCTS1	56.91	18	0.872509	-	9	10.5693	0.926379	-	10	18.6232	0.822411	-	10	12.4885
Q66K74	Microtubule-associated protein 1S GN=MAP1S PE=1 SV=2 - [MAP1S_HUMAN]	MAP1S	20.11	19	0.968274	-	15	24.6842	0.947967	-	15	14.0089	0.970619	-	15	37.6238
Q8N3C0	Activating signal cointegrator 1 complex subunit 3 GN=ASCC3 PE=1 SV=3 - [ASCC3_HUMAN]	ASCC3	10.35	22	0.859351	-	19	29.09	0.951318	-	19	10.4967	0.971649	-	19	21.8249
O75717	WD repeat and HMG-box DNA-binding protein 1 GN=WDHD1 PE=1 SV=1 - [WDHD1_HUMAN]	WDHD1	20.81	19	1.14638	-	17	22.9962	1.20958	-	17	30.7372	1.21773	-	17	22.4035
Q8IYB7	DIS3-like exonuclease 2 GN=DIS3L2 PE=1 SV=4 - [DI3L2_HUMAN]	DIS3L2	17.63	18	0.869766	-	16	28.953	0.909585	-	16	20.7394	0.934261	-	16	18.171
Q86X55	Histone-arginine methyltransferase CARM1 GN=CARM1 PE=1 SV=3 - [CARM1_HUMAN]	CARM1	33.22	16	0.847997	-	9	18.6115	0.954443	-	11	29.6866	1.02681	-	10	22.104
Q16864	V-type proton ATPase subunit F GN=ATP6V1F PE=1 SV=2 - [VATF_HUMAN]	ATP6V1F	59.66	15	1.16216	-	7	25.4359	1.20191	-	7	49.8767	1.32182	-	7	5.83572
P51648	Fatty aldehyde dehydrogenase GN=ALDH3A2 PE=1 SV=1 - [AL3A2_HUMAN]	ALDH3A2	20.62	16	1.07772	-	9	36.592	1.03577	-	9	31.8882	1.08679	-	9	11.931
Q9UKY7	Protein CDV3 homolog GN=CDV3 PE=1 SV=1 - [CDV3_HUMAN]	CDV3	40.31	15	0.904921	-	10	39.3589	0.904023	-	8	29.9057	0.922704	-	10	24.0127
O15075	Serine/threonine-protein kinase DCLK1 GN=DCLK1 PE=1 SV=2 - [DCLK1_HUMAN]	DCLK1	16.89	13	0.935815	-	11	44.7471	0.815178	-	11	29.2971	0.897246	-	11	24.5225
P43487	Ran-specific GTPase-activating protein GN=RANBP1 PE=1 SV=1 - [RANG_HUMAN]	RANBP1	60.7	22	1.08198	-	17	25.4144	1.08119	-	18	28.1432	1.12912	-	18	62.33
Q96EK6	Glucosamine 6-phosphate N-acetyltransferase GN=GNPNAT1 PE=1 SV=1 - [GNA1_HUMAN]	GNPNAT1	64.13	14	0.750785	-	8	6.38586	1.11368	-	8	23.2683	0.866913	-	8	26.3512
O00161	Synaptosomal-associated protein 23 GN=SNAP23 PE=1 SV=1 - [SNP23_HUMAN]	SNAP23	54.98	15	1.05692	-	11	30.3216	0.978522	-	11	21.4134	1.19033	-	11	23.3105
Q9BR76	Coronin-1B GN=CORO1B PE=1 SV=1 - [COR1B_HUMAN]	CORO1B	41.1	24	1.03376	-	17	22.8901	1.05511	-	17	21.986	1.02785	-	17	23.8022
Q9Y371	Endophilin-B1 GN=SH3GLB1 PE=1 SV=1 - [SHLB1_HUMAN]	SH3GLB1	42.74	23	1.05788	-	14	17.4426	1.06507	-	14	27.7843	1.0886	-	14	17.9442
Q15293	Reticulocalbin-1 GN=RCN1 PE=1 SV=1 - [RCN1_HUMAN]	RCN1	27.79	16	0.803477	-	13	62.2785	0.742641	down-regulated	13	20.1743	1.10446	-	12	16.3522
P62888	60S ribosomal protein L30 GN=RPL30 PE=1 SV=2 - [RL30_HUMAN]	RPL30	50.43	18	0.924014	-	17	65.4786	0.970004	-	17	25.2977	1.01796	-	16	26.5056
P50897	Palmitoyl-protein thioesterase 1 GN=PPT1 PE=1 SV=1 - [PPT1_HUMAN]	PPT1	38.89	14	0.720397	down-regulated	10	43.3321	0.953865	-	11	20.4431	0.745357	-	10	34.7834
P43121	Cell surface glycoprotein MUC18 GN=MCAM PE=1 SV=2 - [MUC18_HUMAN]	MCAM	17.65	15	1.16533	-	11	34.504	1.06636	-	11	12.8596	1.12654	-	11	30.0595
Q9C0D5	Protein TANC1 GN=TANC1 PE=1 SV=3 - [TANC1_HUMAN]	TANC1	11.02	17	1.14777	-	13	21.3615	0.935563	-	13	18.9354	0.884446	-	13	37.6336
Q6IN85	Serine/threonine-protein phosphatase 4 regulatory subunit 3A GN=SMEK1 PE=1 SV=1 - [P4R3A_HUMAN]	SMEK1	15.49	15	0.927226	-	8	19.4333	0.903767	-	7	26.5452	0.904769	-	8	17.669
Q9UHY7	Enolase-phosphatase E1 GN=ENOPH1 PE=1 SV=1 - [ENOPH_HUMAN]	ENOPH1	31.03	11	0.935351	-	9	32.9578	1.06739	-	9	10.3888	0.909689	-	9	44.9754
Q15363	Transmembrane emp24 domain-containing protein 2 GN=TMED2 PE=1 SV=1 - [TMED2_HUMAN]	TMED2	30.85	12	0.854965	-	11	18.7244	0.977627	-	11	12.2513	0.92111	-	12	18.8191
P19387	DNA-directed RNA polymerase II subunit RPB3 GN=POLR2C PE=1 SV=2 - [RPB3_HUMAN]	POLR2C	39.27	16	1.10354	-	10	12.9755	1.02395	-	10	9.26193	1.26029	-	11	22.3776
Q9UHJ6	Sedoheptulokinase GN=SHPK PE=1 SV=3 - [SHPK_HUMAN]	SHPK	29.08	15	1.06252	-	10	27.0645	1.07406	-	12	17.4556	1.13324	-	11	15.2655
Q9BXB4	Oxysterol-binding protein-related protein 11 GN=OSBPL11 PE=1 SV=2 - [OSB11_HUMAN]	OSBPL11	14.73	15	0.78877	-	11	41.1991	0.798707	-	12	15.5634	0.951449	-	10	15.3507
P20936	Ras GTPase-activating protein 1 GN=RASA1 PE=1 SV=1 - [RASA1_HUMAN]	RASA1	15.76	16	0.808567	-	14	19.4363	0.864974	-	15	15.0084	0.80206	-	15	17.6002
Q9BZL4	Protein phosphatase 1 regulatory subunit 12C GN=PPP1R12C PE=1 SV=1 - [PP12C_HUMAN]	PPP1R12C	24.3	19	1.06729	-	14	25.7968	0.972788	-	14	18.8933	1.08446	-	14	23.9565
Q9UHI6	Probable ATP-dependent RNA helicase DDX20 GN=DDX20 PE=1 SV=2 - [DDX20_HUMAN]	DDX20	22.94	18	1.00206	-	15	24.0039	1.06343	-	15	14.5092	0.950008	-	14	26.8995
Q8N335	Glycerol-3-phosphate dehydrogenase 1-like protein GN=GPD1L PE=1 SV=1 - [GPD1L_HUMAN]	GPD1L	45.3	20	1.00219	-	10	13.5607	1.19934	-	11	9.69852	1.00603	-	11	28.9978
Q9H444	Charged multivesicular body protein 4b GN=CHMP4B PE=1 SV=1 - [CHM4B_HUMAN]	CHMP4B	37.5	18	1.1418	-	16	18.4485	1.23275	-	17	22.5355	1.42387	up-regulated	16	21.7103
P59998	Actin-related protein 2/3 complex subunit 4 GN=ARPC4 PE=1 SV=3 - [ARPC4_HUMAN]	ARPC4	68.45	25	0.856471	-	12	23.7792	1.07906	-	13	23.3853	1.00686	-	13	20.6549
Q13526	Peptidyl-prolyl cis-trans isomerase NIMA-interacting 1 GN=PIN1 PE=1 SV=1 - [PIN1_HUMAN]	PIN1	46.63	12	1.05129	-	8	42.8408	1.21033	-	8	29.2205	1.14344	-	8	32.7325
P49720	Proteasome subunit beta type-3 GN=PSMB3 PE=1 SV=2 - [PSB3_HUMAN]	PSMB3	43.9	15	1.00255	-	10	24.3301	1.08884	-	10	32.1937	0.909279	-	10	32.9212
Q14258	E3 ubiquitin/ISG15 ligase TRIM25 GN=TRIM25 PE=1 SV=2 - [TRI25_HUMAN]	TRIM25	23.33	18	1.0612	-	11	12.1834	1.1267	-	11	17.7264	1.04859	-	11	13.598
P38117	Electron transfer flavoprotein subunit beta GN=ETFB PE=1 SV=3 - [ETFB_HUMAN]	ETFB	54.12	19	1.15513	-	17	35.934	1.16205	-	17	29.2959	1.03745	-	17	28.0575
Q9UHL4	Dipeptidyl peptidase 2 GN=DPP7 PE=1 SV=3 - [DPP2_HUMAN]	DPP7	26.02	15	1.02297	-	10	32.6475	1.0865	-	10	16.8169	1.03673	-	10	16.3274
A1L0T0	Acetolactate synthase-like protein GN=ILVBL PE=1 SV=2 - [ILVBL_HUMAN]	ILVBL	24.37	20	0.802372	-	15	24.5314	0.977138	-	15	27.2903	0.969455	-	13	16.3176
Q9NR31	GTP-binding protein SAR1a GN=SAR1A PE=1 SV=1 - [SAR1A_HUMAN]	SAR1A	74.75	21	0.774854	-	10	76.4492	1.07913	-	10	21.3357	0.97705	-	9	45.6055
Q9NTJ5	Phosphatidylinositide phosphatase SAC1 GN=SACM1L PE=1 SV=2 - [SAC1_HUMAN]	SACM1L	17.04	16	1.20553	-	12	32.6822	0.927892	-	12	21.4809	1.11706	-	12	27.583
P18754	Regulator of chromosome condensation GN=RCC1 PE=1 SV=1 - [RCC1_HUMAN]	RCC1	39.43	17	1.21283	-	10	18.4396	1.21946	-	10	22.4562	1.23958	-	9	34.6256
Q9UBV8	Peflin GN=PEF1 PE=1 SV=1 - [PEF1_HUMAN]	PEF1	25	18	0.846824	-	12	18.7173	0.920189	-	12	9.82735	0.767879	-	12	22.6186
O76074	cGMP-specific 3',5'-cyclic phosphodiesterase GN=PDE5A PE=1 SV=2 - [PDE5A_HUMAN]	PDE5A	20	18	1.05018	-	12	27.1348	1.11707	-	11	21.7653	1.11388	-	12	20.7237
O43301	Heat shock 70 kDa protein 12A GN=HSPA12A PE=1 SV=2 - [HS12A_HUMAN]	HSPA12A	20.59	13	1.00851	-	11	20.8121	1.03741	-	11	14.9807	0.866288	-	11	21.645
O14561	Acyl carrier protein, mitochondrial GN=NDUFAB1 PE=1 SV=3 - [ACPM_HUMAN]	NDUFAB1	23.72	20	0.767397	-	15	69.5716	1.11589	-	19	26.2044	0.837956	-	16	44.6247
Q5T0N5	Formin-binding protein 1-like GN=FNBP1L PE=1 SV=3 - [FBP1L_HUMAN]	FNBP1L	27.27	16	0.93407	-	13	26.5289	0.870331	-	14	19.3569	0.987992	-	13	25.6265
Q06481	Amyloid-like protein 2 GN=APLP2 PE=1 SV=2 - [APLP2_HUMAN]	APLP2	24.12	25	1.08298	-	18	34.8665	1.13558	-	19	24.3697	1.38387	-	19	36.6975
Q99816	Tumor susceptibility gene 101 protein GN=TSG101 PE=1 SV=2 - [TS101_HUMAN]	TSG101	24.87	16	0.988016	-	12	31.2197	1.03477	-	13	15.4903	1.20566	-	14	34.2075
P58546	Myotrophin GN=MTPN PE=1 SV=2 - [MTPN_HUMAN]	MTPN	61.86	16	0.769708	-	13	27.4164	1.22377	-	13	27.4943	0.851627	-	12	29.1171
O43583	Density-regulated protein GN=DENR PE=1 SV=2 - [DENR_HUMAN]	DENR	51.01	13	1.17238	-	9	19.6016	1.09099	-	9	33.8154	1.14004	-	10	43.1634
P49006	MARCKS-related protein GN=MARCKSL1 PE=1 SV=2 - [MRP_HUMAN]	MARCKSL1	40.51	18	1.005	-	11	26.1869	0.933433	-	11	23.0555	0.97187	-	11	17.5509
P57772	Selenocysteine-specific elongation factor GN=EEFSEC PE=1 SV=4 - [SELB_HUMAN]	EEFSEC	21.64	14	1.08714	-	12	34.61	1.09788	-	13	14.0089	1.15926	-	13	21.8741
P56537	Eukaryotic translation initiation factor 6 GN=EIF6 PE=1 SV=1 - [IF6_HUMAN]	EIF6	40.82	17	0.806054	-	10	55.2287	0.8177	-	9	31.9713	0.780533	-	10	37.149
O15269	Serine palmitoyltransferase 1 GN=SPTLC1 PE=1 SV=1 - [SPTC1_HUMAN]	SPTLC1	24.1	13	0.960342	-	9	25.5256	1.10989	-	9	34.6744	1.42543	up-regulated	8	15.7711
O75569	Interferon-inducible double-stranded RNA-dependent protein kinase activator A GN=PRKRA PE=1 SV=1 - [PRKRA_HUMAN]	PRKRA	34.82	15	1.20198	-	12	24.8874	0.914759	-	11	14.4839	1.01462	-	12	34.2919
P07203	Glutathione peroxidase 1 GN=GPX1 PE=1 SV=4 - [GPX1_HUMAN]	GPX1	73.89	20	1.03426	-	15	15.3443	0.977528	-	15	19.674	0.920343	-	15	16.9409
Q8IVL6	Prolyl 3-hydroxylase 3 GN=LEPREL2 PE=1 SV=1 - [P3H3_HUMAN]	LEPREL2	19.43	16	1.08831	-	8	19.0084	1.10444	-	9	18.1447	0.937994	-	9	9.74954
O75348	V-type proton ATPase subunit G 1 GN=ATP6V1G1 PE=1 SV=3 - [VATG1_HUMAN]	ATP6V1G1	75.42	19	1.11169	-	11	19.1646	1.18594	-	11	17.4211	1.50005	up-regulated	11	40.3568
Q92558	Wiskott-Aldrich syndrome protein family member 1 GN=WASF1 PE=1 SV=1 - [WASF1_HUMAN]	WASF1	23.26	13	1.3582	up-regulated	11	13.1386	0.997997	-	11	37.586	1.22416	-	11	37.405
Q8WZ82	Ovarian cancer-associated gene 2 protein GN=OVCA2 PE=1 SV=1 - [OVCA2_HUMAN]	OVCA2	55.07	14	0.562505	down-regulated	11	87.8964	0.878792	-	11	35.5925	0.647648	down-regulated	8	13.7779
P30085	UMP-CMP kinase GN=CMPK1 PE=1 SV=3 - [KCY_HUMAN]	CMPK1	53.06	18	1.11885	-	16	22.1954	1.03411	-	16	26.6453	1.0911	-	15	29.5939
P09417	Dihydropteridine reductase GN=QDPR PE=1 SV=2 - [DHPR_HUMAN]	QDPR	44.26	14	0.886468	-	7	22.4739	0.87229	-	9	32.4071	0.924233	-	9	22.1365
P00390	Glutathione reductase, mitochondrial GN=GSR PE=1 SV=2 - [GSHR_HUMAN]	GSR	40.8	18	1.00272	-	13	17.3322	1.02848	-	13	35.8026	1.05815	-	12	12.321
Q14019	Coactosin-like protein GN=COTL1 PE=1 SV=3 - [COTL1_HUMAN]	COTL1	76.06	21	0.962248	-	17	44.2724	1.04599	-	19	34.1954	0.950475	-	18	43.3566
O14787	Transportin-2 GN=TNPO2 PE=1 SV=3 - [TNPO2_HUMAN]	TNPO2	20.62	27	0.513477	down-regulated	9	33.9663	0.867083	-	12	12.6406	0.567687	down-regulated	11	34.4607
P60866	40S ribosomal protein S20 GN=RPS20 PE=1 SV=1 - [RS20_HUMAN]	RPS20	36.97	22	0.97855	-	19	32.7016	1.02642	-	19	28.9522	1.13555	-	19	24.8428
Q9H270	Vacuolar protein sorting-associated protein 11 homolog GN=VPS11 PE=1 SV=1 - [VPS11_HUMAN]	VPS11	20.62	20	0.944059	-	16	25.8086	0.987809	-	16	9.37522	0.960906	-	17	30.2014
P36404	ADP-ribosylation factor-like protein 2 GN=ARL2 PE=1 SV=4 - [ARL2_HUMAN]	ARL2	39.13	15	0.971446	-	12	30.3744	1.10381	-	12	10.5191	1.0764	-	12	34.6507
P49458	Signal recognition particle 9 kDa protein GN=SRP9 PE=1 SV=2 - [SRP09_HUMAN]	SRP9	53.49	18	1.09466	-	9	25.9044	0.937217	-	11	28.653	1.14657	-	11	32.1873
P52732	Kinesin-like protein KIF11 GN=KIF11 PE=1 SV=2 - [KIF11_HUMAN]	KIF11	21.21	19	0.975979	-	13	22.4052	0.949463	-	14	24.3774	1.37285	-	15	34.5367
P25789	Proteasome subunit alpha type-4 GN=PSMA4 PE=1 SV=1 - [PSA4_HUMAN]	PSMA4	47.89	18	0.914827	-	12	41.2302	1.12461	-	12	12.8106	0.757559	-	12	44.3539
O43395	U4/U6 small nuclear ribonucleoprotein Prp3 GN=PRPF3 PE=1 SV=2 - [PRPF3_HUMAN]	PRPF3	32.5	22	1.08779	-	19	20.9417	0.834504	-	19	22.1789	1.15366	-	19	28.0163
P53365	Arfaptin-2 GN=ARFIP2 PE=1 SV=1 - [ARFP2_HUMAN]	ARFIP2	34.31	15	0.743339	-	11	22.737	0.929315	-	11	40.459	0.852642	-	11	37.9127
Q9UBW8	COP9 signalosome complex subunit 7a GN=COPS7A PE=1 SV=1 - [CSN7A_HUMAN]	COPS7A	52.36	13	0.962125	-	7	23.0507	0.824564	-	7	11.1476	0.897408	-	8	8.90099
Q7L2H7	Eukaryotic translation initiation factor 3 subunit M GN=EIF3M PE=1 SV=1 - [EIF3M_HUMAN]	EIF3M	27.81	14	0.781154	-	11	51.8025	0.674301	down-regulated	11	22.6221	0.73735	-	10	73.9918
Q14CX7	N-alpha-acetyltransferase 25, NatB auxiliary subunit GN=NAA25 PE=1 SV=1 - [NAA25_HUMAN]	NAA25	20.99	22	0.837443	-	18	41.8162	0.929893	-	19	15.9465	0.965302	-	19	34.9182
Q8IXH7	Negative elongation factor C/D GN=NELFCD PE=1 SV=2 - [NELFD_HUMAN]	NELFCD	24.41	17	0.85545	-	11	15.1865	1.1248	-	12	6.22057	0.706083	down-regulated	12	50.6054
Q9Y5B8	Nucleoside diphosphate kinase 7 GN=NME7 PE=1 SV=1 - [NDK7_HUMAN]	NME7	31.65	14	1.14075	-	9	31.3395	1.03496	-	9	13.384	1.16056	-	9	26.1227
P15927	Replication protein A 32 kDa subunit GN=RPA2 PE=1 SV=1 - [RFA2_HUMAN]	RPA2	60.37	23	0.735522	-	15	23.477	0.945431	-	16	30.6937	0.887381	-	15	24.236
P23434	Glycine cleavage system H protein, mitochondrial GN=GCSH PE=1 SV=2 - [GCSH_HUMAN]	GCSH	22.54	12	1.21725	-	6	19.3532	1.22886	-	4	6.17398	0.951167	-	5	6.23411
Q8N684	Cleavage and polyadenylation specificity factor subunit 7 GN=CPSF7 PE=1 SV=1 - [CPSF7_HUMAN]	CPSF7	29.72	13	0.936378	-	12	52.8403	0.953893	-	12	19.4874	1.14118	-	12	30.2158
Q0VDF9	Heat shock 70 kDa protein 14 GN=HSPA14 PE=1 SV=1 - [HSP7E_HUMAN]	HSPA14	31.24	17	0.861469	-	14	43.9254	0.969007	-	14	22.1431	0.871208	-	13	32.6029
P43155	Carnitine O-acetyltransferase GN=CRAT PE=1 SV=5 - [CACP_HUMAN]	CRAT	24.44	19	1.05132	-	17	44.044	1.08038	-	17	27.1187	0.954903	-	17	24.8292
Q92615	La-related protein 4B GN=LARP4B PE=1 SV=3 - [LAR4B_HUMAN]	LARP4B	26.02	16	1.22692	-	14	25.3132	1.09239	-	15	25.7495	1.22362	-	14	9.37736
Q14254	Flotillin-2 GN=FLOT2 PE=1 SV=2 - [FLOT2_HUMAN]	FLOT2	33.41	14	1.19274	-	14	15.5974	0.968364	-	14	12.3786	1.01551	-	13	25.3041
O15212	Prefoldin subunit 6 GN=PFDN6 PE=1 SV=1 - [PFD6_HUMAN]	PFDN6	55.81	17	1.28905	-	12	30.1408	1.04954	-	12	11.0422	1.08351	-	12	34.8375
Q13630	GDP-L-fucose synthase GN=TSTA3 PE=1 SV=1 - [FCL_HUMAN]	TSTA3	37.69	17	0.846979	-	12	41.0555	1.0126	-	13	20.4482	0.943812	-	13	49.183
Q9Y3C6	Peptidyl-prolyl cis-trans isomerase-like 1 GN=PPIL1 PE=1 SV=1 - [PPIL1_HUMAN]	PPIL1	37.35	15	1.06615	-	11	45.7012	1.01999	-	11	11.7454	1.05427	-	11	24.5476
P28161	Glutathione S-transferase Mu 2 GN=GSTM2 PE=1 SV=2 - [GSTM2_HUMAN]	GSTM2	50.46	17	0.675497	down-regulated	6	42.8242	1.09338	-	7	39.2563	0.67106	down-regulated	6	82.1402
Q96CW1	AP-2 complex subunit mu GN=AP2M1 PE=1 SV=2 - [AP2M1_HUMAN]	AP2M1	38.62	20	0.863382	-	17	51.8608	0.959434	-	18	26.5638	0.922152	-	18	35.2803
P52788	Spermine synthase GN=SMS PE=1 SV=2 - [SPSY_HUMAN]	SMS	53.55	19	0.847027	-	12	50.6186	1.06123	-	14	19.4301	0.91187	-	12	11.2738
O75937	DnaJ homolog subfamily C member 8 GN=DNAJC8 PE=1 SV=2 - [DNJC8_HUMAN]	DNAJC8	51.38	24	1.26564	-	20	18.0638	1.12867	-	21	20.3544	1.21961	-	20	10.6526
P37840	Alpha-synuclein GN=SNCA PE=1 SV=1 - [SYUA_HUMAN]	SNCA	44.29	11	1.19375	-	10	41.7625	1.21798	-	10	21.5199	1.17822	-	10	10.5353
Q9BVJ7	Dual specificity protein phosphatase 23 GN=DUSP23 PE=1 SV=1 - [DUS23_HUMAN]	DUSP23	68	16	0.946453	-	13	36.3761	1.1853	-	13	22.1933	1.05605	-	13	21.3661
Q9Y697	Cysteine desulfurase, mitochondrial GN=NFS1 PE=1 SV=3 - [NFS1_HUMAN]	NFS1	39.61	16	0.966072	-	14	20.7487	1.02166	-	14	14.2784	1.16183	-	13	19.6736
P55769	NHP2-like protein 1 GN=NHP2L1 PE=1 SV=3 - [NH2L1_HUMAN]	NHP2L1	62.5	15	1.26877	-	9	36.295	1.1664	-	9	15.8616	1.16584	-	9	38.1013
Q14139	Ubiquitin conjugation factor E4 A GN=UBE4A PE=1 SV=2 - [UBE4A_HUMAN]	UBE4A	23.36	21	0.925317	-	15	13.9286	0.894636	-	16	15.7101	0.967226	-	15	16.2459
Q9UJW0	Dynactin subunit 4 GN=DCTN4 PE=1 SV=1 - [DCTN4_HUMAN]	DCTN4	27.61	16	0.738198	-	13	41.2343	1.06014	-	13	18.4098	1.02986	-	12	17.1248
Q9Y305	Acyl-coenzyme A thioesterase 9, mitochondrial GN=ACOT9 PE=1 SV=2 - [ACOT9_HUMAN]	ACOT9	30.98	17	0.900952	-	13	43.7854	1.04767	-	11	23.4173	1.03527	-	11	10.6218
Q8NBF2	NHL repeat-containing protein 2 GN=NHLRC2 PE=1 SV=1 - [NHLC2_HUMAN]	NHLRC2	23.69	18	0.926639	-	13	26.6062	1.00763	-	13	21.3423	0.963993	-	13	30.2399
O00629	Importin subunit alpha-3 GN=KPNA4 PE=1 SV=1 - [IMA3_HUMAN]	KPNA4	36.28	18	1.04787	-	6	14.8265	1.01602	-	7	10.8561	0.920459	-	7	33.3386
Q96SI9	Spermatid perinuclear RNA-binding protein GN=STRBP PE=1 SV=1 - [STRBP_HUMAN]	STRBP	10.27	14	1.31412	-	1		1.15519	-	1		1.18002	-	2	16.5205
Q13541	Eukaryotic translation initiation factor 4E-binding protein 1 GN=EIF4EBP1 PE=1 SV=3 - [4EBP1_HUMAN]	EIF4EBP1	49.15	19	0.766882	-	7	37.8435	1.16876	-	8	44.0413	1.0828	-	7	52.4653
O00139	Kinesin-like protein KIF2A GN=KIF2A PE=1 SV=3 - [KIF2A_HUMAN]	KIF2A	25.78	25	0.952529	-	24	28.2956	1.0182	-	24	35.9177	1.14592	-	24	27.5123
P84095	Rho-related GTP-binding protein RhoG GN=RHOG PE=1 SV=1 - [RHOG_HUMAN]	RHOG	45.03	15	0.90714	-	11	30.9505	1.00549	-	12	24.6466	1.19775	-	12	21.4793
Q8TBX8	Phosphatidylinositol 5-phosphate 4-kinase type-2 gamma GN=PIP4K2C PE=1 SV=3 - [PI42C_HUMAN]	PIP4K2C	27.32	13	1.1578	-	10	25.7833	1.02701	-	10	29.6988	1.0615	-	10	18.1343
P86790	Vacuolar fusion protein CCZ1 homolog B GN=CCZ1B PE=1 SV=1 - [CCZ1B_HUMAN]	CCZ1B	24.69	13	0.988772	-	8	26.735	0.84876	-	9	13.4833	0.904119	-	9	20.5449
P68402	Platelet-activating factor acetylhydrolase IB subunit beta GN=PAFAH1B2 PE=1 SV=1 - [PA1B2_HUMAN]	PAFAH1B2	52.4	13	1.05639	-	6	6.14828	1.05424	-	7	9.8798	0.863749	-	6	39.8118
O60645	Exocyst complex component 3 GN=EXOC3 PE=1 SV=2 - [EXOC3_HUMAN]	EXOC3	29.23	22	0.902411	-	16	39.4657	0.934373	-	16	17.9398	1.02543	-	15	15.6647
P25398	40S ribosomal protein S12 GN=RPS12 PE=1 SV=3 - [RS12_HUMAN]	RPS12	58.33	17	0.866928	-	10	43.6916	1.06371	-	12	15.5951	1.15593	-	10	20.5935
P09884	DNA polymerase alpha catalytic subunit GN=POLA1 PE=1 SV=2 - [DPOLA_HUMAN]	POLA1	13.82	15	1.03146	-	12	29.6062	0.911648	-	12	16.0247	0.893894	-	12	15.0628
Q96Q11	CCA tRNA nucleotidyltransferase 1, mitochondrial GN=TRNT1 PE=1 SV=2 - [TRNT1_HUMAN]	TRNT1	37.1	19	1.12425	-	18	21.6843	1.11158	-	18	14.2747	1.04809	-	18	21.2059
O95239	Chromosome-associated kinesin KIF4A GN=KIF4A PE=1 SV=3 - [KIF4A_HUMAN]	KIF4A	12.26	14	1.10474	-	11	31.4835	1.00448	-	11	5.87135	0.99745	-	11	29.4748
Q9Y5M8	Signal recognition particle receptor subunit beta GN=SRPRB PE=1 SV=3 - [SRPRB_HUMAN]	SRPRB	38.75	13	1.14874	-	9	24.4979	0.997316	-	9	24.0084	1.1134	-	9	33.8818
P22307	Non-specific lipid-transfer protein GN=SCP2 PE=1 SV=2 - [NLTP_HUMAN]	SCP2	16.45	15	1.09544	-	13	23.5995	1.16205	-	13	13.6094	1.04829	-	13	14.2498
Q9NYK5	39S ribosomal protein L39, mitochondrial GN=MRPL39 PE=1 SV=3 - [RM39_HUMAN]	MRPL39	27.22	13	0.836294	-	13	30.2035	1.03536	-	13	17.3369	1.06223	-	13	21.7325
Q13505	Metaxin-1 GN=MTX1 PE=1 SV=2 - [MTX1_HUMAN]	MTX1	18.67	13	1.10881	-	10	17.4184	0.875634	-	9	16.1931	0.948443	-	9	37.9788
O00505	Importin subunit alpha-4 GN=KPNA3 PE=1 SV=2 - [IMA4_HUMAN]	KPNA3	20.73	14	0.609542	down-regulated	3	18.9496	0.901853	-	5	11.7912	0.861857	-	3	48.207
P16403	Histone H1.2 GN=HIST1H1C PE=1 SV=2 - [H12_HUMAN]	HIST1H1C	35.21	18	1.20624	-	10	15.6295	1.20128	-	10	9.05633	1.48895	up-regulated	10	29.9836
Q86U42	Polyadenylate-binding protein 2 GN=PABPN1 PE=1 SV=3 - [PABP2_HUMAN]	PABPN1	30.72	16	0.833515	-	10	19.624	0.901962	-	10	6.54649	0.687173	down-regulated	10	23.8792
P48426	Phosphatidylinositol 5-phosphate 4-kinase type-2 alpha GN=PIP4K2A PE=1 SV=2 - [PI42A_HUMAN]	PIP4K2A	27.09	12	0.964299	-	5	15.6162	0.989465	-	5	41.8455	1.34367	-	4	40.2382
O14773	Tripeptidyl-peptidase 1 GN=TPP1 PE=1 SV=2 - [TPP1_HUMAN]	TPP1	20.78	11	1.29532	-	11	58.3616	1.23732	-	11	5.83655	1.06791	-	11	61.0298
O75521	Enoyl-CoA delta isomerase 2, mitochondrial GN=ECI2 PE=1 SV=4 - [ECI2_HUMAN]	ECI2	32.74	11	1.06759	-	6	26.8168	1.32834	up-regulated	6	11.8998	1.02546	-	6	33.9231
P21291	Cysteine and glycine-rich protein 1 GN=CSRP1 PE=1 SV=3 - [CSRP1_HUMAN]	CSRP1	59.59	16	1.19903	-	11	23.1563	1.40045	up-regulated	11	47.2981	1.13899	-	12	27.3114
Q96T76	MMS19 nucleotide excision repair protein homolog GN=MMS19 PE=1 SV=2 - [MMS19_HUMAN]	MMS19	18.54	14	0.773629	-	6	21.8452	1.00608	-	8	23.5049	0.791704	-	7	18.7533
Q9BV86	N-terminal Xaa-Pro-Lys N-methyltransferase 1 GN=NTMT1 PE=1 SV=3 - [NTM1A_HUMAN]	NTMT1	43.05	14	1.01045	-	7	38.8976	1.18779	-	9	20.136	1.16442	-	9	19.2812
Q92783	Signal transducing adapter molecule 1 GN=STAM PE=1 SV=3 - [STAM1_HUMAN]	STAM	27.78	13	1.12107	-	8	24.2776	1.15193	-	8	14.2758	1.36228	-	9	20.0111
Q8NB90	Spermatogenesis-associated protein 5 GN=SPATA5 PE=1 SV=3 - [SPAT5_HUMAN]	SPATA5	33.15	22	0.930434	-	13	17.1486	0.952543	-	14	16.2082	1.05164	-	14	24.5589
Q12904	Aminoacyl tRNA synthase complex-interacting multifunctional protein 1 GN=AIMP1 PE=1 SV=2 - [AIMP1_HUMAN]	AIMP1	73.08	25	1.14087	-	20	36.478	1.08436	-	20	22.5343	1.17847	-	20	25.9697
Q86VI3	Ras GTPase-activating-like protein IQGAP3 GN=IQGAP3 PE=1 SV=2 - [IQGA3_HUMAN]	IQGAP3	13.18	23	0.96199	-	15	23.2535	0.931388	-	16	13.571	0.672961	down-regulated	15	32.6826
Q9Y520	Protein PRRC2C GN=PRRC2C PE=1 SV=4 - [PRC2C_HUMAN]	PRRC2C	12.71	32	1.13108	-	26	16.3053	0.951904	-	26	26.1911	1.05185	-	25	18.8456
P04062	Glucosylceramidase GN=GBA PE=1 SV=3 - [GLCM_HUMAN]	GBA	22.39	18	0.910897	-	17	37.2815	0.956405	-	18	25.5994	1.01179	-	17	25.0552
P51572	B-cell receptor-associated protein 31 GN=BCAP31 PE=1 SV=3 - [BAP31_HUMAN]	BCAP31	41.06	24	1.29487	-	20	23.9724	1.00428	-	20	26.4223	1.55003	up-regulated	20	26.375
Q8WUD1	Ras-related protein Rab-2B GN=RAB2B PE=1 SV=1 - [RAB2B_HUMAN]	RAB2B	43.06	12	0.870067	-	1		0.872417	-	1		1.02478	-	2	0.688198
O95292	Vesicle-associated membrane protein-associated protein B/C GN=VAPB PE=1 SV=3 - [VAPB_HUMAN]	VAPB	42.8	12	1.29216	-	9	49.1403	0.918768	-	10	10.6069	1.03775	-	9	35.2557
P11279	Lysosome-associated membrane glycoprotein 1 GN=LAMP1 PE=1 SV=3 - [LAMP1_HUMAN]	LAMP1	15.59	12	0.667706	down-regulated	8	51.6164	0.974366	-	8	17.373	0.84153	-	8	45.2797
Q9Y4R8	Telomere length regulation protein TEL2 homolog GN=TELO2 PE=1 SV=2 - [TELO2_HUMAN]	TELO2	21.39	17	0.700627	down-regulated	14	39.3989	0.975912	-	14	11.8469	0.710354	down-regulated	14	31.2167
O43865	Putative adenosylhomocysteinase 2 GN=AHCYL1 PE=1 SV=2 - [SAHH2_HUMAN]	AHCYL1	20.38	17	1.22146	-	8	18.9568	0.878043	-	8	17.9218	0.894259	-	8	21.9253
Q96A33	Coiled-coil domain-containing protein 47 GN=CCDC47 PE=1 SV=1 - [CCD47_HUMAN]	CCDC47	28.99	15	1.65037	up-regulated	13	67.4129	1.18228	-	14	23.1134	1.39711	up-regulated	13	43.3352
P09429	High mobility group protein B1 GN=HMGB1 PE=1 SV=3 - [HMGB1_HUMAN]	HMGB1	29.77	15	1.36393	up-regulated	5	28.6421	0.3678	down-regulated	5	23.1959	1.31246	-	5	13.0058
Q8TD19	Serine/threonine-protein kinase Nek9 GN=NEK9 PE=1 SV=2 - [NEK9_HUMAN]	NEK9	12.36	14	0.981109	-	12	34.4071	0.900978	-	12	10.9228	1.0778	-	12	27.1178
P55145	Mesencephalic astrocyte-derived neurotrophic factor GN=MANF PE=1 SV=3 - [MANF_HUMAN]	MANF	40.11	14	1.06282	-	13	26.079	1.10358	-	13	21.8324	1.33596	-	13	39.6416
Q9NYB0	Telomeric repeat-binding factor 2-interacting protein 1 GN=TERF2IP PE=1 SV=1 - [TE2IP_HUMAN]	TERF2IP	36.34	15	0.986075	-	12	31.4932	0.887773	-	13	29.9837	1.34359	-	12	15.1435
Q53FA7	Quinone oxidoreductase PIG3 GN=TP53I3 PE=1 SV=2 - [QORX_HUMAN]	TP53I3	54.22	20	1.10693	-	16	57.9707	1.20178	-	17	40.6094	1.0228	-	16	46.7503
Q9GZS3	WD repeat-containing protein 61 GN=WDR61 PE=1 SV=1 - [WDR61_HUMAN]	WDR61	50.16	14	1.04985	-	11	33.553	1.1911	-	12	22.3495	1.03406	-	11	28.0134
Q9Y5L0	Transportin-3 GN=TNPO3 PE=1 SV=3 - [TNPO3_HUMAN]	TNPO3	16.58	14	0.809707	-	7	11.144	1.0377	-	7	8.01901	0.751038	-	7	17.1149
P20839	Inosine-5'-monophosphate dehydrogenase 1 GN=IMPDH1 PE=1 SV=2 - [IMDH1_HUMAN]	IMPDH1	30.93	13	1.10017	-	8	7.9189	1.05436	-	8	13.5416	0.995457	-	8	28.0634
Q96GM5	SWI/SNF-related matrix-associated actin-dependent regulator of chromatin subfamily D member 1 GN=SMARCD1 PE=1 SV=2 - [SMRD1_HUMAN]	SMARCD1	26.99	14	0.898233	-	11	50.1239	0.656407	down-regulated	10	25.8161	0.7549	-	11	10.6281
Q6P3X3	Tetratricopeptide repeat protein 27 GN=TTC27 PE=1 SV=1 - [TTC27_HUMAN]	TTC27	17.91	16	0.936073	-	14	30.9832	1.02733	-	15	6.48688	0.931988	-	15	17.2779
P19623	Spermidine synthase GN=SRM PE=1 SV=1 - [SPEE_HUMAN]	SRM	46.36	21	0.803726	-	12	30.8286	0.854656	-	13	24.483	0.78782	-	12	53.0201
O94966	Ubiquitin carboxyl-terminal hydrolase 19 GN=USP19 PE=1 SV=2 - [UBP19_HUMAN]	USP19	18.36	14	0.789054	-	10	10.5422	0.828514	-	9	9.3545	0.703205	down-regulated	11	28.4726
P35612	Beta-adducin GN=ADD2 PE=1 SV=3 - [ADDB_HUMAN]	ADD2	20.66	17	1.05376	-	12	15.5656	0.970878	-	12	32.1943	0.884382	-	12	17.5691
Q8NBL1	Protein O-glucosyltransferase 1 GN=POGLUT1 PE=1 SV=1 - [PGLT1_HUMAN]	POGLUT1	30.61	17	0.995823	-	11	7.77132	0.99472	-	11	23.3816	0.930426	-	11	22.7693
P47755	F-actin-capping protein subunit alpha-2 GN=CAPZA2 PE=1 SV=3 - [CAZA2_HUMAN]	CAPZA2	50	17	1.01311	-	9	40.8388	1.05744	-	9	61.0627	0.793829	-	9	37.7119
Q13451	Peptidyl-prolyl cis-trans isomerase FKBP5 GN=FKBP5 PE=1 SV=2 - [FKBP5_HUMAN]	FKBP5	39.39	18	1.07779	-	15	28.4121	1.10093	-	16	23.9247	1.02782	-	16	32.8864
Q9NVI1	Fanconi anemia group I protein GN=FANCI PE=1 SV=4 - [FANCI_HUMAN]	FANCI	13.4	16	0.731417	-	12	36.7396	1.04365	-	13	8.2665	0.956217	-	15	31.4873
Q8N766	ER membrane protein complex subunit 1 GN=EMC1 PE=1 SV=1 - [EMC1_HUMAN]	EMC1	18.73	14	1.28987	-	11	13.5861	1.1727	-	12	11.0175	1.32886	-	11	24.3331
Q8IYI6	Exocyst complex component 8 GN=EXOC8 PE=1 SV=2 - [EXOC8_HUMAN]	EXOC8	22.48	18	0.974185	-	17	33.9896	1.1903	-	17	21.9497	0.999023	-	17	45.6447
Q9UI30	Multifunctional methyltransferase subunit TRM112-like protein GN=TRMT112 PE=1 SV=1 - [TR112_HUMAN]	TRMT112	68	16	0.858031	-	7	33.9739	0.9884	-	6	18.3192	1.05253	-	7	23.1473
Q9BV57	1,2-dihydroxy-3-keto-5-methylthiopentene dioxygenase GN=ADI1 PE=1 SV=1 - [MTND_HUMAN]	ADI1	64.8	21	0.906276	-	18	24.3847	0.905676	-	18	17.1421	0.839125	-	18	35.1725
Q9H4A6	Golgi phosphoprotein 3 GN=GOLPH3 PE=1 SV=1 - [GOLP3_HUMAN]	GOLPH3	29.53	11	1.31751	-	6	18.9629	1.21573	-	6	18.0948	1.17182	-	6	10.9807
O94906	Pre-mRNA-processing factor 6 GN=PRPF6 PE=1 SV=1 - [PRP6_HUMAN]	PRPF6	20.4	19	0.908785	-	17	36.1066	0.762707	-	18	24.952	0.910089	-	18	25.6511
P30519	Heme oxygenase 2 GN=HMOX2 PE=1 SV=2 - [HMOX2_HUMAN]	HMOX2	55.38	17	1.15172	-	9	15.7464	0.828039	-	9	14.4105	1.14963	-	10	20.2314
Q2NKX8	DNA excision repair protein ERCC-6-like GN=ERCC6L PE=1 SV=1 - [ERC6L_HUMAN]	ERCC6L	14.48	15	1.05007	-	12	38.9556	0.938184	-	12	14.5835	0.837522	-	12	33.106
Q5T6F2	Ubiquitin-associated protein 2 GN=UBAP2 PE=1 SV=1 - [UBAP2_HUMAN]	UBAP2	14.3	17	0.991309	-	16	15.7795	0.877283	-	16	16.4418	0.916922	-	14	31.9723
P26440	Isovaleryl-CoA dehydrogenase, mitochondrial GN=IVD PE=1 SV=1 - [IVD_HUMAN]	IVD	36.41	16	1.17581	-	5	15.0782	1.06376	-	7	10.7315	1.00794	-	5	12.7684
P52294	Importin subunit alpha-5 GN=KPNA1 PE=1 SV=3 - [IMA5_HUMAN]	KPNA1	25.46	13	1.23797	-	6	28.2816	1.17009	-	6	22.4711	1.2959	-	6	31.891
Q9P0J1	[Pyruvate dehydrogenase [acetyl-transferring]]-phosphatase 1, mitochondrial GN=PDP1 PE=1 SV=3 - [PDP1_HUMAN]	PDP1	27.37	17	0.802878	-	14	24.7278	0.954605	-	14	11.7787	1.01292	-	14	28.5507
P30419	Glycylpeptide N-tetradecanoyltransferase 1 GN=NMT1 PE=1 SV=2 - [NMT1_HUMAN]	NMT1	28.63	16	0.940002	-	8	23.6332	0.943542	-	8	31.1217	0.934268	-	8	10.0316
Q15642	Cdc42-interacting protein 4 GN=TRIP10 PE=1 SV=3 - [CIP4_HUMAN]	TRIP10	30.78	17	1.04018	-	12	33.1307	1.10786	-	12	21.5936	1.08125	-	12	19.5151
P50148	Guanine nucleotide-binding protein G(q) subunit alpha GN=GNAQ PE=1 SV=4 - [GNAQ_HUMAN]	GNAQ	40.39	19	1.24124	-	8	21.4347	0.852171	-	9	25.1774	0.924407	-	8	15.2857
Q9BUT1	3-hydroxybutyrate dehydrogenase type 2 GN=BDH2 PE=1 SV=2 - [BDH2_HUMAN]	BDH2	38.37	13	0.940589	-	10	15.0472	1.09996	-	10	25.8021	0.908928	-	10	40.657
P63092	Guanine nucleotide-binding protein G(s) subunit alpha isoforms short GN=GNAS PE=1 SV=1 - [GNAS2_HUMAN]	GNAS	44.92	21	0.909275	-	16	17.159	0.855265	-	16	14.0573	0.686619	down-regulated	16	17.5354
P05166	Propionyl-CoA carboxylase beta chain, mitochondrial GN=PCCB PE=1 SV=3 - [PCCB_HUMAN]	PCCB	27.64	13	0.897669	-	8	9.1638	1.04171	-	9	14.9873	0.98338	-	9	19.3755
Q9Y606	tRNA pseudouridine synthase A, mitochondrial GN=PUS1 PE=1 SV=3 - [TRUA_HUMAN]	PUS1	32.79	17	0.965804	-	16	30.7467	0.966177	-	16	15.5489	0.969955	-	16	19.1576
Q9UBQ5	Eukaryotic translation initiation factor 3 subunit K GN=EIF3K PE=1 SV=1 - [EIF3K_HUMAN]	EIF3K	39.91	13	0.900865	-	8	48.4925	0.955418	-	8	24.7515	0.730245	-	7	19.7363
Q86Y56	Dynein assembly factor 5, axonemal GN=DNAAF5 PE=1 SV=4 - [DAAF5_HUMAN]	DNAAF5	26.43	20	0.813353	-	15	49.3468	0.981144	-	15	9.98049	0.756201	-	15	27.2065
P25788	Proteasome subunit alpha type-3 GN=PSMA3 PE=1 SV=2 - [PSA3_HUMAN]	PSMA3	46.27	20	1.43957	up-regulated	13	24.4811	1.26615	-	13	17.65	0.892156	-	13	41.5159
P40123	Adenylyl cyclase-associated protein 2 GN=CAP2 PE=1 SV=1 - [CAP2_HUMAN]	CAP2	28.93	20	1.22166	-	13	32.3115	1.15909	-	14	22.6542	1.09326	-	14	29.2437
Q9Y2P4	Long-chain fatty acid transport protein 6 GN=SLC27A6 PE=2 SV=1 - [S27A6_HUMAN]	SLC27A6	20.68	16	0.960086	-	13	21.7953	1.06304	-	13	16.6792	1.14913	-	13	30.3201
Q13573	SNW domain-containing protein 1 GN=SNW1 PE=1 SV=1 - [SNW1_HUMAN]	SNW1	25.19	14	1.06412	-	13	23.7271	0.973677	-	13	15.6416	0.929656	-	13	25.6415
Q86W56	Poly(ADP-ribose) glycohydrolase GN=PARG PE=1 SV=1 - [PARG_HUMAN]	PARG	18.24	16	0.8154	-	14	26.1165	0.874193	-	14	21.1542	0.898979	-	14	30.7383
O43148	mRNA cap guanine-N7 methyltransferase GN=RNMT PE=1 SV=1 - [MCES_HUMAN]	RNMT	33.61	20	0.930713	-	17	25.5514	1.14153	-	17	17.9524	1.00275	-	16	10.5133
Q9GZZ1	N-alpha-acetyltransferase 50 GN=NAA50 PE=1 SV=1 - [NAA50_HUMAN]	NAA50	49.7	15	1.06672	-	15	38.6218	1.08536	-	15	19.0563	1.1654	-	15	30.0052
Q13895	Bystin GN=BYSL PE=1 SV=3 - [BYST_HUMAN]	BYSL	36.61	16	0.927677	-	13	23.1941	0.883762	-	13	14.691	0.817063	-	12	30.5359
O43264	Centromere/kinetochore protein zw10 homolog GN=ZW10 PE=1 SV=3 - [ZW10_HUMAN]	ZW10	33.38	19	0.9223	-	11	47.3318	0.912023	-	11	37.1578	0.953042	-	11	18.5655
Q0VDG4	Secernin-3 GN=SCRN3 PE=1 SV=1 - [SCRN3_HUMAN]	SCRN3	20.28	9	0.917593	-	5	25.3952	1.02248	-	6	16.1399	0.997806	-	6	44.0209
O00764	Pyridoxal kinase GN=PDXK PE=1 SV=1 - [PDXK_HUMAN]	PDXK	35.26	14	1.02168	-	8	29.9607	0.98616	-	7	9.42302	1.09144	-	7	52.2751
Q9NXR1	Nuclear distribution protein nudE homolog 1 GN=NDE1 PE=1 SV=2 - [NDE1_HUMAN]	NDE1	37.86	14	1.15963	-	11	29.194	1.17363	-	10	16.1504	1.32566	-	12	20.3895
O15270	Serine palmitoyltransferase 2 GN=SPTLC2 PE=1 SV=1 - [SPTC2_HUMAN]	SPTLC2	24.91	13	0.786173	-	9	37.7479	1.01026	-	9	11.0551	1.18579	-	9	24.8737
Q13362	Serine/threonine-protein phosphatase 2A 56 kDa regulatory subunit gamma isoform GN=PPP2R5C PE=1 SV=3 - [2A5G_HUMAN]	PPP2R5C	31.49	16	0.780265	-	5	8.896	0.846344	-	5	7.45272	0.784167	-	5	19.7688
A6NKG5	Retrotransposon-like protein 1 GN=RTL1 PE=3 SV=3 - [RTL1_HUMAN]	RTL1	11.78	16	0.831266	-	14	24.5989	0.487109	down-regulated	13	33.3216	0.57424	down-regulated	14	45.0597
P05165	Propionyl-CoA carboxylase alpha chain, mitochondrial GN=PCCA PE=1 SV=4 - [PCCA_HUMAN]	PCCA	25.41	18	0.971786	-	14	22.017	1.0642	-	14	17.6651	1.13615	-	14	20.4607
Q05048	Cleavage stimulation factor subunit 1 GN=CSTF1 PE=1 SV=1 - [CSTF1_HUMAN]	CSTF1	24.36	12	0.834455	-	10	27.7576	0.952849	-	10	7.262	1.04256	-	10	23.3172
O75153	Clustered mitochondria protein homolog GN=CLUH PE=1 SV=2 - [CLU_HUMAN]	CLUH	12.83	20	0.843441	-	18	33.7575	0.934775	-	17	29.5311	0.988911	-	18	20.5674
P37108	Signal recognition particle 14 kDa protein GN=SRP14 PE=1 SV=2 - [SRP14_HUMAN]	SRP14	44.12	16	1.02261	-	13	17.1324	0.995034	-	14	22.7238	0.913449	-	13	23.6044
Q9NPI6	mRNA-decapping enzyme 1A GN=DCP1A PE=1 SV=2 - [DCP1A_HUMAN]	DCP1A	28.35	15	1.02712	-	14	26.1007	0.863796	-	13	16.1599	1.00398	-	13	14.9516
O75368	SH3 domain-binding glutamic acid-rich-like protein GN=SH3BGRL PE=1 SV=1 - [SH3L1_HUMAN]	SH3BGRL	84.21	17	1.12323	-	13	13.6698	1.14418	-	14	19.8252	1.03644	-	14	37.6158
Q12788	Transducin beta-like protein 3 GN=TBL3 PE=1 SV=2 - [TBL3_HUMAN]	TBL3	11.51	13	0.840337	-	8	40.433	0.941558	-	8	6.74358	1.36036	-	7	36.1516
Q13131	5'-AMP-activated protein kinase catalytic subunit alpha-1 GN=PRKAA1 PE=1 SV=4 - [AAPK1_HUMAN]	PRKAA1	22.9	14	0.994404	-	11	37.94	0.940978	-	11	6.76883	0.943007	-	11	21.6173
Q12996	Cleavage stimulation factor subunit 3 GN=CSTF3 PE=1 SV=1 - [CSTF3_HUMAN]	CSTF3	29.85	20	0.86953	-	14	30.8084	0.840791	-	16	19.6282	1.0313	-	14	15.3321
Q9H2J4	Phosducin-like protein 3 GN=PDCL3 PE=1 SV=1 - [PDCL3_HUMAN]	PDCL3	45.61	11	0.62938	down-regulated	10	57.9257	0.855745	-	10	16.2261	0.674485	down-regulated	10	48.7713
P62316	Small nuclear ribonucleoprotein Sm D2 GN=SNRPD2 PE=1 SV=1 - [SMD2_HUMAN]	SNRPD2	67.8	19	0.855377	-	14	32.7963	0.946459	-	15	13.8857	0.977772	-	15	26.4685
O43837	Isocitrate dehydrogenase [NAD] subunit beta, mitochondrial GN=IDH3B PE=1 SV=2 - [IDH3B_HUMAN]	IDH3B	29.35	14	1.08253	-	11	12.1016	1.03726	-	11	19.0454	1.04581	-	11	27.546
Q6P996	Pyridoxal-dependent decarboxylase domain-containing protein 1 GN=PDXDC1 PE=1 SV=2 - [PDXD1_HUMAN]	PDXDC1	32.74	20	1.04061	-	14	30.8744	1.05977	-	15	24.4207	1.15911	-	14	28.5506
O60493	Sorting nexin-3 GN=SNX3 PE=1 SV=3 - [SNX3_HUMAN]	SNX3	50	15	1.17262	-	6	37.3517	1.17542	-	6	12.1853	1.12604	-	6	41.0009
Q15031	Probable leucine--tRNA ligase, mitochondrial GN=LARS2 PE=1 SV=2 - [SYLM_HUMAN]	LARS2	15.17	15	0.997531	-	9	14.1814	1.03956	-	9	19.8214	1.06682	-	9	6.72246
Q96D15	Reticulocalbin-3 GN=RCN3 PE=1 SV=1 - [RCN3_HUMAN]	RCN3	35.37	13	1.06064	-	9	14.3454	1.26533	-	9	34.1265	1.75179	up-regulated	9	37.6909
Q5JTV8	Torsin-1A-interacting protein 1 GN=TOR1AIP1 PE=1 SV=2 - [TOIP1_HUMAN]	TOR1AIP1	24.01	18	0.786641	-	11	28.7579	0.884466	-	9	20.573	0.987403	-	11	46.2676
Q9P265	Disco-interacting protein 2 homolog B GN=DIP2B PE=1 SV=3 - [DIP2B_HUMAN]	DIP2B	11.74	14	1.00366	-	11	32.9985	0.736634	down-regulated	12	20.9262	0.824787	-	12	26.9366
Q9BYD3	39S ribosomal protein L4, mitochondrial GN=MRPL4 PE=1 SV=1 - [RM04_HUMAN]	MRPL4	39.55	9	0.824188	-	7	30.8089	0.958941	-	8	22.8559	0.745883	-	7	32.125
Q53GS9	U4/U6.U5 tri-snRNP-associated protein 2 GN=USP39 PE=1 SV=2 - [SNUT2_HUMAN]	USP39	20.88	14	0.908828	-	12	17.886	0.875357	-	12	17.6281	1.14446	-	11	21.8273
P63313	Thymosin beta-10 GN=TMSB10 PE=1 SV=2 - [TYB10_HUMAN]	TMSB10	63.64	22	1.09664	-	18	39.0751	1.13356	-	18	14.4272	1.23048	-	18	19.1278
P62910	60S ribosomal protein L32 GN=RPL32 PE=1 SV=2 - [RL32_HUMAN]	RPL32	40	15	0.912987	-	13	45.227	1.01485	-	14	18.5753	0.900611	-	14	50.1485
Q9NR45	Sialic acid synthase GN=NANS PE=1 SV=2 - [SIAS_HUMAN]	NANS	42.9	19	0.956479	-	17	52.9314	1.10698	-	16	29.672	0.990189	-	16	30.3426
Q9BQC3	Diphthamide biosynthesis protein 2 GN=DPH2 PE=1 SV=1 - [DPH2_HUMAN]	DPH2	31.7	11	1.26345	-	5	16.1146	1.04857	-	8	23.967	0.882077	-	6	29.9854
O14656	Torsin-1A GN=TOR1A PE=1 SV=1 - [TOR1A_HUMAN]	TOR1A	27.41	12	0.85734	-	10	43.6971	1.04567	-	10	17.707	1.03205	-	9	21.7769
Q9UBB6	Neurochondrin GN=NCDN PE=1 SV=1 - [NCDN_HUMAN]	NCDN	18.38	14	0.727556	down-regulated	8	113.708	0.913655	-	7	24.7448	0.882331	-	8	69.157
Q2TAL8	Glutamine-rich protein 1 GN=QRICH1 PE=1 SV=1 - [QRIC1_HUMAN]	QRICH1	14.56	16	1.16839	-	12	53.1168	0.956603	-	10	17.6545	0.893358	-	12	38.4499
Q9H1B7	Interferon regulatory factor 2-binding protein-like GN=IRF2BPL PE=1 SV=1 - [I2BPL_HUMAN]	IRF2BPL	19.6	15	0.725202	down-regulated	8	53.6023	1.04717	-	8	15.6248	0.947225	-	8	21.3788
Q9H479	Fructosamine-3-kinase GN=FN3K PE=1 SV=1 - [FN3K_HUMAN]	FN3K	31.72	11	1.03812	-	9	38.3077	1.04695	-	9	30.2881	0.943259	-	8	33.0277
Q8TB72	Pumilio homolog 2 GN=PUM2 PE=1 SV=2 - [PUM2_HUMAN]	PUM2	12.1	15	0.942747	-	10	20.8908	1.14011	-	10	26.4343	1.03806	-	10	45.4562
O60216	Double-strand-break repair protein rad21 homolog GN=RAD21 PE=1 SV=2 - [RAD21_HUMAN]	RAD21	20.92	15	0.85252	-	12	19.6837	0.822717	-	12	23.8376	0.901614	-	12	14.2275
O75531	Barrier-to-autointegration factor GN=BANF1 PE=1 SV=1 - [BAF_HUMAN]	BANF1	56.18	14	0.909225	-	6	59.1124	1.90571	up-regulated	8	51.7372	1.2913	-	8	67.2051
Q92696	Geranylgeranyl transferase type-2 subunit alpha GN=RABGGTA PE=1 SV=2 - [PGTA_HUMAN]	RABGGTA	24.69	15	0.841494	-	12	32.7401	0.902684	-	12	19.6671	0.778725	-	12	15.3451
Q07666	KH domain-containing, RNA-binding, signal transduction-associated protein 1 GN=KHDRBS1 PE=1 SV=1 - [KHDR1_HUMAN]	KHDRBS1	15.35	17	1.13082	-	14	39.9733	1.02056	-	13	25.6834	1.29017	-	13	27.6012
Q15418	Ribosomal protein S6 kinase alpha-1 GN=RPS6KA1 PE=1 SV=2 - [KS6A1_HUMAN]	RPS6KA1	25.44	18	1.18486	-	8	53.1312	1.07954	-	8	39.8992	1.11332	-	8	31.4174
P56545	C-terminal-binding protein 2 GN=CTBP2 PE=1 SV=1 - [CTBP2_HUMAN]	CTBP2	19.78	12	0.813276	-	6	23.6547	1.07776	-	6	22.7524	0.678064	down-regulated	6	33.68
Q9Y2X3	Nucleolar protein 58 GN=NOP58 PE=1 SV=1 - [NOP58_HUMAN]	NOP58	20.04	12	0.814708	-	8	49.002	0.809518	-	7	49.4722	1.10546	-	7	26.045
Q4G0N4	NAD kinase 2, mitochondrial GN=NADK2 PE=1 SV=2 - [NAKD2_HUMAN]	NADK2	30.09	15	0.916918	-	9	12.248	1.07847	-	10	27.1274	0.905323	-	9	17.2254
P50851	Lipopolysaccharide-responsive and beige-like anchor protein GN=LRBA PE=1 SV=4 - [LRBA_HUMAN]	LRBA	8	20	1.21305	-	16	29.1885	1.22534	-	16	10.348	1.1946	-	16	24.3079
P08579	U2 small nuclear ribonucleoprotein B'' GN=SNRPB2 PE=1 SV=1 - [RU2B_HUMAN]	SNRPB2	50.67	12	1.13265	-	8	23.0639	1.14031	-	8	25.78	1.03226	-	8	33.5653
Q8IW45	ATP-dependent (S)-NAD(P)H-hydrate dehydratase GN=CARKD PE=1 SV=1 - [NNRD_HUMAN]	CARKD	52.16	13	1.10701	-	11	23.8068	1.10874	-	10	19.7289	1.06499	-	11	13.7109
Q13642	Four and a half LIM domains protein 1 GN=FHL1 PE=1 SV=4 - [FHL1_HUMAN]	FHL1	25.39	12	0.738215	-	10	172.885	1.25877	-	11	27.4532	0.918026	-	9	71.7851
Q9BVG4	Protein PBDC1 GN=PBDC1 PE=1 SV=1 - [PBDC1_HUMAN]	PBDC1	41.2	13	0.895997	-	11	35.1059	0.965154	-	11	13.8362	0.746651	-	11	27.4435
Q9HBI1	Beta-parvin GN=PARVB PE=1 SV=1 - [PARVB_HUMAN]	PARVB	33.52	12	0.816333	-	8	18.5508	0.784942	-	10	22.8522	0.831089	-	10	18.3544
P22830	Ferrochelatase, mitochondrial GN=FECH PE=1 SV=2 - [HEMH_HUMAN]	FECH	41.84	18	0.957265	-	15	43.0117	1.24381	-	15	24.2282	1.16219	-	14	48.7635
O60343	TBC1 domain family member 4 GN=TBC1D4 PE=1 SV=2 - [TBCD4_HUMAN]	TBC1D4	9.32	12	0.917849	-	10	27.88	1.01894	-	10	14.7492	0.942164	-	10	12.9573
Q9NWU1	3-oxoacyl-[acyl-carrier-protein] synthase, mitochondrial GN=OXSM PE=1 SV=1 - [OXSM_HUMAN]	OXSM	36.82	11	0.93114	-	10	16.102	1.01066	-	10	20.8079	0.914344	-	11	36.605
Q9BT23	LIM domain-containing protein 2 GN=LIMD2 PE=1 SV=1 - [LIMD2_HUMAN]	LIMD2	22.05	10	1.02532	-	6	34.5825	0.721705	down-regulated	5	26.596	0.725348	-	5	23.0105
Q96CM8	Acyl-CoA synthetase family member 2, mitochondrial GN=ACSF2 PE=1 SV=2 - [ACSF2_HUMAN]	ACSF2	26.99	15	1.03256	-	13	52.3096	1.19174	-	13	37.0021	1.20327	-	12	27.579
Q9UEY8	Gamma-adducin GN=ADD3 PE=1 SV=1 - [ADDG_HUMAN]	ADD3	22.1	18	1.02108	-	12	23.6655	0.988575	-	12	14.9976	0.881405	-	13	17.7295
Q96QR8	Transcriptional activator protein Pur-beta GN=PURB PE=1 SV=3 - [PURB_HUMAN]	PURB	39.1	18	0.998881	-	14	31.9331	0.990289	-	13	9.94548	1.02349	-	14	17.7348
P52735	Guanine nucleotide exchange factor VAV2 GN=VAV2 PE=1 SV=2 - [VAV2_HUMAN]	VAV2	16.51	14	0.819076	-	10	32.8293	0.98354	-	11	23.3416	0.801577	-	11	13.6895
P54687	Branched-chain-amino-acid aminotransferase, cytosolic GN=BCAT1 PE=1 SV=3 - [BCAT1_HUMAN]	BCAT1	20.47	14	0.997627	-	14	29.6671	0.932477	-	14	15.0371	0.88322	-	12	27.8195
Q13951	Core-binding factor subunit beta GN=CBFB PE=1 SV=2 - [PEBB_HUMAN]	CBFB	34.62	13	1.07374	-	12	41.2199	1.13391	-	12	11.2489	1.10162	-	11	22.3106
Q9UN86	Ras GTPase-activating protein-binding protein 2 GN=G3BP2 PE=1 SV=2 - [G3BP2_HUMAN]	G3BP2	17.01	18	1.15353	-	10	20.3022	1.06614	-	11	18.3211	1.08834	-	11	41.0987
P23919	Thymidylate kinase GN=DTYMK PE=1 SV=4 - [KTHY_HUMAN]	DTYMK	42.45	14	0.862675	-	8	16.2421	0.968387	-	9	22.4728	0.937893	-	9	19.3097
O60547	GDP-mannose 4,6 dehydratase GN=GMDS PE=1 SV=1 - [GMDS_HUMAN]	GMDS	37.9	13	0.924546	-	9	24.0209	0.901103	-	9	22.3624	0.908676	-	9	25.3166
Q9UIC8	Leucine carboxyl methyltransferase 1 GN=LCMT1 PE=1 SV=2 - [LCMT1_HUMAN]	LCMT1	23.65	17	0.961061	-	11	18.0249	0.906955	-	11	17.3347	1.01127	-	11	25.8927
Q8WX92	Negative elongation factor B GN=NELFB PE=1 SV=1 - [NELFB_HUMAN]	NELFB	26.03	14	0.942251	-	11	28.0236	1.0224	-	11	7.98194	0.903062	-	11	15.6446
Q92688	Acidic leucine-rich nuclear phosphoprotein 32 family member B GN=ANP32B PE=1 SV=1 - [AN32B_HUMAN]	ANP32B	30.28	12	1.23143	-	6	41.3176	0.481228	down-regulated	6	39.439	0.975271	-	6	34.7893
Q6DD88	Atlastin-3 GN=ATL3 PE=1 SV=1 - [ATLA3_HUMAN]	ATL3	17.74	14	0.886157	-	9	14.7568	0.956774	-	9	12.4141	0.919464	-	9	23.2224
P15289	Arylsulfatase A GN=ARSA PE=1 SV=3 - [ARSA_HUMAN]	ARSA	24.06	16	1.05113	-	11	18.8623	1.19741	-	11	25.7128	1.18333	-	11	7.39272
Q8NFV4	Alpha/beta hydrolase domain-containing protein 11 GN=ABHD11 PE=2 SV=1 - [ABHDB_HUMAN]	ABHD11	35.87	14	1.0294	-	12	23.7022	1.00815	-	13	17.2334	0.88834	-	12	22.5762
Q969P0	Immunoglobulin superfamily member 8 GN=IGSF8 PE=1 SV=1 - [IGSF8_HUMAN]	IGSF8	24.14	16	1.44447	up-regulated	15	52.1677	1.43064	up-regulated	15	24.011	1.54994	up-regulated	15	30.978
Q9UQ13	Leucine-rich repeat protein SHOC-2 GN=SHOC2 PE=1 SV=2 - [SHOC2_HUMAN]	SHOC2	26.8	15	0.948857	-	13	18.111	1.04922	-	13	21.821	1.04089	-	13	32.6246
Q7Z2T5	TRMT1-like protein GN=TRMT1L PE=1 SV=2 - [TRM1L_HUMAN]	TRMT1L	24.15	15	1.13985	-	14	34.514	0.954409	-	14	11.1805	0.829344	-	14	50.8574
Q15334	Lethal(2) giant larvae protein homolog 1 GN=LLGL1 PE=1 SV=3 - [L2GL1_HUMAN]	LLGL1	16.45	15	0.934265	-	15	19.5659	0.950429	-	14	12.0996	0.928113	-	14	23.9146
O75718	Cartilage-associated protein GN=CRTAP PE=1 SV=1 - [CRTAP_HUMAN]	CRTAP	28.18	18	0.890569	-	12	15.8124	0.962215	-	13	11.633	0.912327	-	12	19.6875
P53597	Succinyl-CoA ligase [ADP/GDP-forming] subunit alpha, mitochondrial GN=SUCLG1 PE=1 SV=4 - [SUCA_HUMAN]	SUCLG1	27.46	13	1.17566	-	10	18.8132	1.2854	up-regulated	10	17.1697	1.28086	-	9	29.0021
Q8IZ21	Phosphatase and actin regulator 4 GN=PHACTR4 PE=1 SV=1 - [PHAR4_HUMAN]	PHACTR4	17.38	12	0.908877	-	11	32.1308	0.78043	-	11	15.9501	0.888128	-	11	53.8394
Q9Y3Y2	Chromatin target of PRMT1 protein GN=CHTOP PE=1 SV=2 - [CHTOP_HUMAN]	CHTOP	20.97	11	1.05076	-	8	27.7346	0.734483	down-regulated	7	10.5282	0.800727	-	8	18.0721
Q9UL25	Ras-related protein Rab-21 GN=RAB21 PE=1 SV=3 - [RAB21_HUMAN]	RAB21	45.78	16	1.03192	-	12	14.3779	1.11986	-	13	54.4797	1.18019	-	13	20.4795
Q8NCA5	Protein FAM98A GN=FAM98A PE=1 SV=1 - [FA98A_HUMAN]	FAM98A	17.15	13	0.85448	-	6	90.9333	1.00574	-	6	10.3972	0.997816	-	6	50.2335
Q6P3W7	SCY1-like protein 2 GN=SCYL2 PE=1 SV=1 - [SCYL2_HUMAN]	SCYL2	12.49	10	1.02479	-	4	18.1167	0.793115	-	7	9.16577	0.979114	-	7	47.705
P05386	60S acidic ribosomal protein P1 GN=RPLP1 PE=1 SV=1 - [RLA1_HUMAN]	RPLP1	57.02	12	1.4794	up-regulated	3	46.7568	0.941777	-	3	4.12654	1.05444	-	2	66.0483
P62070	Ras-related protein R-Ras2 GN=RRAS2 PE=1 SV=1 - [RRAS2_HUMAN]	RRAS2	23.53	11	1.1156	-	3	14.8886	1.12689	-	3	9.49609	1.23628	-	3	7.8434
P61026	Ras-related protein Rab-10 GN=RAB10 PE=1 SV=1 - [RAB10_HUMAN]	RAB10	27	13	1.07739	-	9	15.9765	0.89034	-	8	16.7931	1.26558	-	9	38.533
P62841	40S ribosomal protein S15 GN=RPS15 PE=1 SV=2 - [RS15_HUMAN]	RPS15	36.55	15	1.16927	-	5	34.0176	0.953221	-	4	15.8619	1.1008	-	4	31.9274
O75179	Ankyrin repeat domain-containing protein 17 GN=ANKRD17 PE=1 SV=3 - [ANR17_HUMAN]	ANKRD17	5.53	12	1.24625	-	4	16.3179	1.1402	-	4	75.5852	0.991323	-	4	15.5724
O43681	ATPase ASNA1 GN=ASNA1 PE=1 SV=2 - [ASNA_HUMAN]	ASNA1	47.13	18	1.02644	-	11	20.9313	0.966467	-	11	17.3929	0.901734	-	11	25.1215
Q9Y376	Calcium-binding protein 39 GN=CAB39 PE=1 SV=1 - [CAB39_HUMAN]	CAB39	31.96	16	0.798721	-	16	30.278	1.02592	-	16	8.64763	0.952254	-	16	28.2912
Q86TX2	Acyl-coenzyme A thioesterase 1 GN=ACOT1 PE=1 SV=1 - [ACOT1_HUMAN]	ACOT1	33.02	15	0.880618	-	12	29.2161	0.931872	-	12	17.9545	0.825715	-	11	44.4772
Q7L775	EPM2A-interacting protein 1 GN=EPM2AIP1 PE=1 SV=1 - [EPMIP_HUMAN]	EPM2AIP1	24.55	13	0.906304	-	13	27.6407	0.845516	-	12	8.7623	0.811089	-	13	19.4801
P56199	Integrin alpha-1 GN=ITGA1 PE=1 SV=2 - [ITA1_HUMAN]	ITGA1	8.65	14	1.09557	-	13	16.1752	1.02332	-	13	22.0611	1.03336	-	14	18.2001
P46736	Lys-63-specific deubiquitinase BRCC36 GN=BRCC3 PE=1 SV=2 - [BRCC3_HUMAN]	BRCC3	23.73	11	0.96215	-	8	25.2739	1.0136	-	8	22.478	1.03636	-	8	10.9285
O95248	Myotubularin-related protein 5 GN=SBF1 PE=1 SV=3 - [MTMR5_HUMAN]	SBF1	10.61	18	0.985193	-	15	23.1426	0.973474	-	16	16.2353	0.946967	-	15	13.9916
Q9NX55	Huntingtin-interacting protein K GN=HYPK PE=1 SV=2 - [HYPK_HUMAN]	HYPK	46.51	17	0.847194	-	8	40.812	0.948892	-	9	30.0157	0.976204	-	9	20.5724
Q96DH6	RNA-binding protein Musashi homolog 2 GN=MSI2 PE=1 SV=1 - [MSI2H_HUMAN]	MSI2	25	12	0.809116	-	8	20.6281	0.86328	-	9	28.672	0.702614	down-regulated	9	28.2252
Q7L5N1	COP9 signalosome complex subunit 6 GN=COPS6 PE=1 SV=1 - [CSN6_HUMAN]	COPS6	39.45	12	0.852378	-	8	28.3152	0.825744	-	10	17.9697	0.814003	-	10	24.3384
Q08945	FACT complex subunit SSRP1 GN=SSRP1 PE=1 SV=1 - [SSRP1_HUMAN]	SSRP1	21.3	14	0.942927	-	10	32.122	0.708762	down-regulated	13	38.4225	0.739492	-	10	25.3092
Q96JG6	Coiled-coil domain-containing protein 132 GN=CCDC132 PE=1 SV=3 - [CC132_HUMAN]	CCDC132	15.77	14	0.870533	-	12	22.6094	0.935661	-	12	8.86424	0.90037	-	12	19.1216
Q9H269	Vacuolar protein sorting-associated protein 16 homolog GN=VPS16 PE=1 SV=2 - [VPS16_HUMAN]	VPS16	23.24	13	0.862965	-	9	18.7426	0.91619	-	10	7.95018	0.894565	-	8	17.7763
P61916	Epididymal secretory protein E1 GN=NPC2 PE=1 SV=1 - [NPC2_HUMAN]	NPC2	51.66	16	0.895942	-	14	33.4168	1.13267	-	15	35.1486	1.08513	-	14	27.7989
Q5EBL4	RILP-like protein 1 GN=RILPL1 PE=1 SV=1 - [RIPL1_HUMAN]	RILPL1	25.81	14	1.1923	-	10	15.9668	1.09534	-	11	11.2044	1.17461	-	11	16.6453
O14662	Syntaxin-16 GN=STX16 PE=1 SV=3 - [STX16_HUMAN]	STX16	35.38	11	1.02337	-	7	16.8126	1.02419	-	6	11.1137	1.0284	-	7	15.7588
P30046	D-dopachrome decarboxylase GN=DDT PE=1 SV=3 - [DOPD_HUMAN]	DDT	88.98	14	0.982231	-	12	52.6256	0.952751	-	12	15.485	0.940644	-	12	38.2306
Q9NR46	Endophilin-B2 GN=SH3GLB2 PE=1 SV=1 - [SHLB2_HUMAN]	SH3GLB2	29.87	17	1.05346	-	15	28.536	1.05006	-	15	17.224	0.929937	-	15	20.942
Q01085	Nucleolysin TIAR GN=TIAL1 PE=1 SV=1 - [TIAR_HUMAN]	TIAL1	24.53	14	0.888838	-	5	65.7545	0.921589	-	5	20.5352	1.33226	-	5	15.416
Q99614	Tetratricopeptide repeat protein 1 GN=TTC1 PE=1 SV=1 - [TTC1_HUMAN]	TTC1	52.05	19	1.19868	-	15	37.2531	1.02671	-	14	19.1045	1.24463	-	15	46.5493
Q9BVQ7	Spermatogenesis-associated protein 5-like protein 1 GN=SPATA5L1 PE=1 SV=2 - [SPA5L_HUMAN]	SPATA5L1	22.84	17	1.01953	-	11	30.4825	0.99176	-	10	13.2777	1.06758	-	10	12.8
P00441	Superoxide dismutase [Cu-Zn] GN=SOD1 PE=1 SV=2 - [SODC_HUMAN]	SOD1	62.34	14	1.3467	-	9	29.3696	1.15566	-	9	20.29	1.01144	-	9	35.0952
Q9Y3A5	Ribosome maturation protein SBDS GN=SBDS PE=1 SV=4 - [SBDS_HUMAN]	SBDS	54.8	22	0.938655	-	19	23.986	1.15169	-	19	9.7249	1.15752	-	19	18.7392
Q9Y5P6	Mannose-1-phosphate guanyltransferase beta GN=GMPPB PE=1 SV=2 - [GMPPB_HUMAN]	GMPPB	28.33	12	0.871081	-	8	34.8659	0.997914	-	9	5.66085	0.884028	-	8	25.0961
Q9BV44	THUMP domain-containing protein 3 GN=THUMPD3 PE=1 SV=1 - [THUM3_HUMAN]	THUMPD3	34.71	17	0.970008	-	13	20.2214	1.0774	-	13	18.8038	0.887046	-	14	28.0235
Q8N129	Protein canopy homolog 4 GN=CNPY4 PE=2 SV=1 - [CNPY4_HUMAN]	CNPY4	27.42	12	0.846216	-	9	68.0092	1.04435	-	9	26.2557	1.19033	-	9	31.8232
Q86YZ3	Hornerin GN=HRNR PE=1 SV=2 - [HORN_HUMAN]	HRNR	7.82	11	0.171029	down-regulated	1		0.455274	down-regulated	1		0.801276	-	1
Q9BW92	Threonine--tRNA ligase, mitochondrial GN=TARS2 PE=1 SV=1 - [SYTM_HUMAN]	TARS2	20.33	18	1.06488	-	15	25.1351	0.921499	-	15	32.4027	1.06672	-	15	29.1545
Q9GZT8	NIF3-like protein 1 GN=NIF3L1 PE=1 SV=2 - [GTPC1_HUMAN]	NIF3L1	31.03	16	0.833626	-	13	35.4246	0.982138	-	12	17.403	0.826565	-	12	16.1797
Q9Y394	Dehydrogenase/reductase SDR family member 7 GN=DHRS7 PE=1 SV=1 - [DHRS7_HUMAN]	DHRS7	27.14	10	0.918052	-	8	24.203	1.05526	-	8	13.8157	1.00816	-	9	17.6703
Q9H488	GDP-fucose protein O-fucosyltransferase 1 GN=POFUT1 PE=1 SV=1 - [OFUT1_HUMAN]	POFUT1	33.51	19	0.880271	-	13	37.544	1.00673	-	13	25.1954	0.971295	-	13	39.9201
Q9NUJ1	Mycophenolic acid acyl-glucuronide esterase, mitochondrial GN=ABHD10 PE=1 SV=1 - [ABHDA_HUMAN]	ABHD10	40.52	13	0.927608	-	8	46.2176	1.03859	-	10	16.6941	1.01599	-	10	39.8433
P46776	60S ribosomal protein L27a GN=RPL27A PE=1 SV=2 - [RL27A_HUMAN]	RPL27A	29.05	14	1.17337	-	10	21.2323	0.988838	-	9	14.9782	0.989398	-	9	41.9205
Q9UI12	V-type proton ATPase subunit H GN=ATP6V1H PE=1 SV=1 - [VATH_HUMAN]	ATP6V1H	22.36	11	0.89041	-	8	26.1715	1.32688	up-regulated	9	40.3441	1.35618	-	8	43.3708
Q14244	Ensconsin GN=MAP7 PE=1 SV=1 - [MAP7_HUMAN]	MAP7	14.69	12	1.21564	-	7	35.1831	0.945799	-	7	39.4397	0.933829	-	7	16.7691
Q9UL18	Protein argonaute-1 GN=AGO1 PE=1 SV=3 - [AGO1_HUMAN]	AGO1	19.02	16	1.04675	-	9	11.0683	0.862384	-	10	24.5361	0.946674	-	10	16.2858
Q99570	Phosphoinositide 3-kinase regulatory subunit 4 GN=PIK3R4 PE=1 SV=3 - [PI3R4_HUMAN]	PIK3R4	11.41	18	1.02481	-	17	38.2368	1.086	-	16	12.2362	1.11031	-	16	40.2046
O95573	Long-chain-fatty-acid--CoA ligase 3 GN=ACSL3 PE=1 SV=3 - [ACSL3_HUMAN]	ACSL3	21.25	15	0.729301	-	12	42.7599	0.969942	-	12	30.4388	1.09701	-	12	13.097
Q9BUH6	Protein PAXX GN=C9orf142 PE=1 SV=2 - [PAXX_HUMAN]	C9orf142	47.55	10	0.993456	-	9	31.648	1.02593	-	9	25.4558	0.958229	-	9	35.1578
P42126	Enoyl-CoA delta isomerase 1, mitochondrial GN=ECI1 PE=1 SV=1 - [ECI1_HUMAN]	ECI1	34.11	14	0.830292	-	12	29.6047	1.12402	-	12	13.8346	0.907329	-	11	27.1437
P30443	HLA class I histocompatibility antigen, A-1 alpha chain GN=HLA-A PE=1 SV=1 - [1A01_HUMAN]	HLA-A	25.75	13	1.04464	-	4	15.2022	1.01975	-	4	10.3512	1.05907	-	4	13.0006
P20336	Ras-related protein Rab-3A GN=RAB3A PE=1 SV=1 - [RAB3A_HUMAN]	RAB3A	33.64	10	1.29053	-	6	5.75493	1.21454	-	6	28.5049	2.09876	up-regulated	5	24.7646
P56211	cAMP-regulated phosphoprotein 19 GN=ARPP19 PE=1 SV=2 - [ARP19_HUMAN]	ARPP19	58.93	12	1.16218	-	4	15.8641	0.808735	-	4	5.68281	1.13882	-	4	8.38437
Q86U28	Iron-sulfur cluster assembly 2 homolog, mitochondrial GN=ISCA2 PE=1 SV=2 - [ISCA2_HUMAN]	ISCA2	67.53	14	1.14591	-	10	59.0713	1.19047	-	10	21.5431	1.703	up-regulated	10	40.9295
Q9NQ88	Fructose-2,6-bisphosphatase TIGAR GN=TIGAR PE=1 SV=1 - [TIGAR_HUMAN]	TIGAR	57.41	20	0.936722	-	10	34.7677	0.993203	-	11	22.7064	0.986154	-	11	13.5588
Q96Q05	Trafficking protein particle complex subunit 9 GN=TRAPPC9 PE=1 SV=2 - [TPPC9_HUMAN]	TRAPPC9	11.67	14	1.05241	-	8	11.668	1.02716	-	8	10.3694	1.01395	-	8	7.81682
Q658Y4	Protein FAM91A1 GN=FAM91A1 PE=1 SV=3 - [F91A1_HUMAN]	FAM91A1	21.36	17	1.02107	-	11	41.409	1.10671	-	11	13.0008	1.34248	-	11	23.2834
O00487	26S proteasome non-ATPase regulatory subunit 14 GN=PSMD14 PE=1 SV=1 - [PSDE_HUMAN]	PSMD14	50.65	22	1.00177	-	10	15.2957	1.00947	-	10	46.966	1.03438	-	10	14.9797
Q9P289	Serine/threonine-protein kinase 26 GN=STK26 PE=1 SV=2 - [STK26_HUMAN]	STK26	35.34	17	1.0121	-	7	10.3347	0.892019	-	8	10.5041	1.07123	-	8	25.208
P51153	Ras-related protein Rab-13 GN=RAB13 PE=1 SV=1 - [RAB13_HUMAN]	RAB13	36.95	14	1.03952	-	9	23.1449	1.00039	-	10	18.8451	1.07166	-	10	31.9161
Q9HB07	UPF0160 protein MYG1, mitochondrial GN=C12orf10 PE=1 SV=2 - [MYG1_HUMAN]	C12orf10	36.17	17	1.07914	-	13	34.7185	1.05064	-	13	13.9896	0.903569	-	13	28.8397
O15347	High mobility group protein B3 GN=HMGB3 PE=1 SV=4 - [HMGB3_HUMAN]	HMGB3	39	15	0.908983	-	13	52.9879	0.579488	down-regulated	13	14.0301	0.905266	-	13	49.1127
P49207	60S ribosomal protein L34 GN=RPL34 PE=1 SV=3 - [RL34_HUMAN]	RPL34	37.61	14	0.993795	-	13	50.0616	1.05324	-	13	14.0838	1.01978	-	12	23.1993
Q9Y5X3	Sorting nexin-5 GN=SNX5 PE=1 SV=1 - [SNX5_HUMAN]	SNX5	38.86	16	0.915638	-	11	15.9764	0.966527	-	12	27.0901	0.927854	-	11	25.056
Q9Y5X1	Sorting nexin-9 GN=SNX9 PE=1 SV=1 - [SNX9_HUMAN]	SNX9	26.05	14	0.753614	-	11	40.9255	0.983807	-	10	24.4467	0.88663	-	11	63.0779
Q93045	Stathmin-2 GN=STMN2 PE=1 SV=3 - [STMN2_HUMAN]	STMN2	31.84	17	1.19781	-	5	31.6154	0.87009	-	5	11.8719	0.52043	down-regulated	5	41.4305
Q16740	ATP-dependent Clp protease proteolytic subunit, mitochondrial GN=CLPP PE=1 SV=1 - [CLPP_HUMAN]	CLPP	39.35	14	1.09789	-	12	27.9998	0.968648	-	12	28.8475	1.11474	-	13	37.0162
Q96RL7	Vacuolar protein sorting-associated protein 13A GN=VPS13A PE=1 SV=2 - [VP13A_HUMAN]	VPS13A	8.32	18	0.812934	-	12	38.8883	0.934927	-	13	16.1871	0.835722	-	13	40.8067
Q8WY54	Protein phosphatase 1E GN=PPM1E PE=1 SV=2 - [PPM1E_HUMAN]	PPM1E	7.59	10	0.950781	-	5	39.3152	0.989884	-	7	48.3053	1.42822	up-regulated	6	50.4249
P31749	RAC-alpha serine/threonine-protein kinase GN=AKT1 PE=1 SV=2 - [AKT1_HUMAN]	AKT1	31.46	15	0.909974	-	9	26.7958	1.03418	-	9	25.1083	1.02912	-	9	7.81377
O00233	26S proteasome non-ATPase regulatory subunit 9 GN=PSMD9 PE=1 SV=3 - [PSMD9_HUMAN]	PSMD9	31.84	15	1.00961	-	13	28.6754	1.10699	-	13	19.7772	1.10173	-	13	27.1255
P49773	Histidine triad nucleotide-binding protein 1 GN=HINT1 PE=1 SV=2 - [HINT1_HUMAN]	HINT1	58.73	14	1.09327	-	13	22.2319	1.03928	-	13	13.9323	1.0505	-	13	29.6231
Q8IX12	Cell division cycle and apoptosis regulator protein 1 GN=CCAR1 PE=1 SV=2 - [CCAR1_HUMAN]	CCAR1	16.96	19	1.13419	-	18	29.9461	0.904494	-	17	28.5988	1.07601	-	18	20.9358
Q8WWI1	LIM domain only protein 7 GN=LMO7 PE=1 SV=3 - [LMO7_HUMAN]	LMO7	8.02	12	1.1453	-	9	20.6284	1.14698	-	9	13.7836	0.846603	-	9	10.5599
Q7L8L6	FAST kinase domain-containing protein 5 GN=FASTKD5 PE=1 SV=1 - [FAKD5_HUMAN]	FASTKD5	14.92	13	0.951956	-	10	26.6845	1.14017	-	9	18.4899	1.01174	-	9	20.9184
Q15386	Ubiquitin-protein ligase E3C GN=UBE3C PE=1 SV=3 - [UBE3C_HUMAN]	UBE3C	19.3	19	0.930206	-	13	23.5076	0.967565	-	14	12.5395	0.968406	-	14	25.4343
O14976	Cyclin-G-associated kinase GN=GAK PE=1 SV=2 - [GAK_HUMAN]	GAK	8.01	11	1.02062	-	11	30.9751	1.06687	-	11	38.6248	1.06171	-	11	24.1795
P0CG30	Glutathione S-transferase theta-2B GN=GSTT2B PE=1 SV=1 - [GSTT2_HUMAN]	GSTT2B	57.79	14	1.07595	-	8	28.6885	0.912756	-	8	20.5256	0.974558	-	8	28.4375
Q15018	BRISC complex subunit Abro1 GN=FAM175B PE=1 SV=2 - [F175B_HUMAN]	FAM175B	40.48	19	0.880425	-	13	26.2839	0.951761	-	14	17.5619	0.972371	-	14	23.9124
Q9Y333	U6 snRNA-associated Sm-like protein LSm2 GN=LSM2 PE=1 SV=1 - [LSM2_HUMAN]	LSM2	75.79	12	0.684234	down-regulated	9	64.6388	0.976311	-	10	47.2781	0.7662	-	10	75.4092
P13521	Secretogranin-2 GN=SCG2 PE=1 SV=2 - [SCG2_HUMAN]	SCG2	41.82	21	1.11641	-	13	29.3543	1.06674	-	15	37.0525	1.09955	-	15	26.2642
P17252	Protein kinase C alpha type GN=PRKCA PE=1 SV=4 - [KPCA_HUMAN]	PRKCA	19.64	14	1.00367	-	9	59.1189	0.814441	-	9	30.7149	1.02969	-	10	56.3657
P30740	Leukocyte elastase inhibitor GN=SERPINB1 PE=1 SV=1 - [ILEU_HUMAN]	SERPINB1	34.04	15	1.22276	-	10	16.7768	1.1588	-	10	14.9893	1.11562	-	10	11.7206
Q9Y5A7	NEDD8 ultimate buster 1 GN=NUB1 PE=1 SV=2 - [NUB1_HUMAN]	NUB1	18.05	11	1.01177	-	6	8.40235	0.934123	-	6	11.1514	1.52425	up-regulated	6	9.54185
P51784	Ubiquitin carboxyl-terminal hydrolase 11 GN=USP11 PE=1 SV=3 - [UBP11_HUMAN]	USP11	13.5	14	0.965299	-	7	36.5698	0.78533	-	7	42.9729	0.840982	-	7	30.3545
Q86W92	Liprin-beta-1 GN=PPFIBP1 PE=1 SV=2 - [LIPB1_HUMAN]	PPFIBP1	20.38	20	0.977475	-	17	31.825	0.974667	-	18	12.7379	0.941054	-	17	25.8136
Q9H425	Uncharacterized protein C1orf198 GN=C1orf198 PE=1 SV=1 - [CA198_HUMAN]	C1orf198	33.03	11	1.31633	-	8	27.916	1.3683	up-regulated	9	19.4941	1.25679	-	9	30.4597
Q8N3D4	EH domain-binding protein 1-like protein 1 GN=EHBP1L1 PE=1 SV=2 - [EH1L1_HUMAN]	EHBP1L1	11.1	16	0.818475	-	10	49.2229	1.00092	-	10	32.7414	1.23816	-	10	24.2708
O94874	E3 UFM1-protein ligase 1 GN=UFL1 PE=1 SV=2 - [UFL1_HUMAN]	UFL1	19.4	15	0.969834	-	10	34.5361	0.865578	-	10	7.44567	1.01206	-	10	32.0543
Q86YP4	Transcriptional repressor p66-alpha GN=GATAD2A PE=1 SV=1 - [P66A_HUMAN]	GATAD2A	23.85	12	1.08331	-	9	8.52262	0.757455	down-regulated	9	7.28511	0.95976	-	9	23.4233
Q8IY67	Ribonucleoprotein PTB-binding 1 GN=RAVER1 PE=1 SV=1 - [RAVR1_HUMAN]	RAVER1	33.66	16	0.893226	-	10	21.495	0.821915	-	10	27.6472	0.826163	-	10	35.217
Q92542	Nicastrin GN=NCSTN PE=1 SV=2 - [NICA_HUMAN]	NCSTN	12.27	11	0.872882	-	9	21.3156	0.788185	-	9	19.1818	0.711966	down-regulated	9	12.9053
Q96IJ6	Mannose-1-phosphate guanyltransferase alpha GN=GMPPA PE=1 SV=1 - [GMPPA_HUMAN]	GMPPA	34.29	14	1.05123	-	12	24.0882	1.00556	-	12	19.7519	1.0414	-	12	19.6801
Q9P2T1	GMP reductase 2 GN=GMPR2 PE=1 SV=1 - [GMPR2_HUMAN]	GMPR2	32.18	12	0.84015	-	11	32.2547	0.825517	-	12	28.6055	0.878053	-	12	18.4046
Q15424	Scaffold attachment factor B1 GN=SAFB PE=1 SV=4 - [SAFB1_HUMAN]	SAFB	21.86	19	0.997534	-	7	27.9004	0.760471	down-regulated	7	5.53799	0.909672	-	8	18.6153
Q9NYL9	Tropomodulin-3 GN=TMOD3 PE=1 SV=1 - [TMOD3_HUMAN]	TMOD3	44.6	16	1.06731	-	12	31.2637	0.973553	-	12	25.7407	1.00953	-	12	23.1122
P43378	Tyrosine-protein phosphatase non-receptor type 9 GN=PTPN9 PE=1 SV=1 - [PTN9_HUMAN]	PTPN9	23.1	16	0.929756	-	10	23.4888	1.01349	-	10	18.0303	0.936781	-	10	31.8951
O15530	3-phosphoinositide-dependent protein kinase 1 GN=PDPK1 PE=1 SV=1 - [PDPK1_HUMAN]	PDPK1	29.86	12	1.02885	-	10	25.5497	1.08333	-	10	6.48852	1.21317	-	10	19.4807
Q99627	COP9 signalosome complex subunit 8 GN=COPS8 PE=1 SV=1 - [CSN8_HUMAN]	COPS8	48.8	13	1.07811	-	10	42.7995	0.922043	-	11	29.0667	1.05384	-	9	28.6575
P55010	Eukaryotic translation initiation factor 5 GN=EIF5 PE=1 SV=2 - [IF5_HUMAN]	EIF5	29.7	16	1.07717	-	15	10.4704	0.640279	down-regulated	15	23.7363	0.793141	-	15	34.9546
P63151	Serine/threonine-protein phosphatase 2A 55 kDa regulatory subunit B alpha isoform GN=PPP2R2A PE=1 SV=1 - [2ABA_HUMAN]	PPP2R2A	33.11	15	1.0238	-	6	23.8256	0.991542	-	6	16.4353	0.903929	-	5	34.0453
Q16774	Guanylate kinase GN=GUK1 PE=1 SV=2 - [KGUA_HUMAN]	GUK1	47.72	14	0.85967	-	12	23.2974	1.05314	-	12	17.5672	1.04922	-	13	27.5799
O43149	Zinc finger ZZ-type and EF-hand domain-containing protein 1 GN=ZZEF1 PE=1 SV=6 - [ZZEF1_HUMAN]	ZZEF1	6.15	15	0.884896	-	10	26.4533	0.78401	-	11	10.7263	0.918482	-	11	19.9407
Q9Y217	Myotubularin-related protein 6 GN=MTMR6 PE=1 SV=3 - [MTMR6_HUMAN]	MTMR6	22.71	17	1.0174	-	14	26.6742	1.14101	-	14	15.0603	1.25018	-	14	18.2227
Q7Z5K2	Wings apart-like protein homolog GN=WAPAL PE=1 SV=1 - [WAPL_HUMAN]	WAPAL	10.42	10	0.987675	-	8	11.1149	0.95606	-	8	9.16629	1.00023	-	8	21.206
P29992	Guanine nucleotide-binding protein subunit alpha-11 GN=GNA11 PE=1 SV=2 - [GNA11_HUMAN]	GNA11	40.67	15	0.9577	-	8	14.4494	0.887862	-	8	7.46078	1.03865	-	8	10.676
P62851	40S ribosomal protein S25 GN=RPS25 PE=1 SV=1 - [RS25_HUMAN]	RPS25	29.6	17	1.10625	-	14	24.8041	1.00448	-	14	23.5975	1.06552	-	14	21.572
P24534	Elongation factor 1-beta GN=EEF1B2 PE=1 SV=3 - [EF1B_HUMAN]	EEF1B2	48	16	1.04527	-	11	32.1466	1.14831	-	11	18.8979	1.15674	-	11	37.7311
P62879	Guanine nucleotide-binding protein G(I)/G(S)/G(T) subunit beta-2 GN=GNB2 PE=1 SV=3 - [GBB2_HUMAN]	GNB2	23.53	14	0.387752	down-regulated	3	24.1002	1.212	-	3	8.02794	0.540084	down-regulated	3	27.7887
P39880	Homeobox protein cut-like 1 GN=CUX1 PE=1 SV=3 - [CUX1_HUMAN]	CUX1	15.15	19	1.05626	-	7	12.5716	0.853085	-	7	11.316	0.945164	-	7	37.5736
Q9H3Q1	Cdc42 effector protein 4 GN=CDC42EP4 PE=1 SV=1 - [BORG4_HUMAN]	CDC42EP4	24.72	9	0.954757	-	7	18.8949	1.03905	-	7	19.5342	0.698978	down-regulated	6	18.6999
Q4G0F5	Vacuolar protein sorting-associated protein 26B GN=VPS26B PE=1 SV=2 - [VP26B_HUMAN]	VPS26B	47.62	17	0.875743	-	11	19.5292	0.934651	-	11	14.1464	0.889442	-	11	22.7622
Q9Y6X9	MORC family CW-type zinc finger protein 2 GN=MORC2 PE=1 SV=2 - [MORC2_HUMAN]	MORC2	16.96	20	1.041	-	16	12.3934	0.953473	-	16	20.1823	1.17862	-	16	23.1409
O75792	Ribonuclease H2 subunit A GN=RNASEH2A PE=1 SV=2 - [RNH2A_HUMAN]	RNASEH2A	44.48	15	0.939693	-	11	13.7842	1.02112	-	11	23.4172	0.995381	-	11	12.9332
Q9NVP1	ATP-dependent RNA helicase DDX18 GN=DDX18 PE=1 SV=2 - [DDX18_HUMAN]	DDX18	24.93	17	1.00976	-	17	52.2692	0.791306	-	17	21.1336	0.905262	-	16	45.0446
O95630	STAM-binding protein GN=STAMBP PE=1 SV=1 - [STABP_HUMAN]	STAMBP	34.43	18	0.960593	-	14	23.9917	0.992191	-	14	18.3376	1.01071	-	14	5.63634
O95295	SNARE-associated protein Snapin GN=SNAPIN PE=1 SV=1 - [SNAPN_HUMAN]	SNAPIN	61.03	9	0.778626	-	6	71.16	1.10221	-	6	14.0893	1.04747	-	6	22.2935
Q96A49	Synapse-associated protein 1 GN=SYAP1 PE=1 SV=1 - [SYAP1_HUMAN]	SYAP1	52.84	16	1.04601	-	11	13.529	1.19009	-	12	34.2073	1.51206	up-regulated	12	27.3765
P19525	Interferon-induced, double-stranded RNA-activated protein kinase GN=EIF2AK2 PE=1 SV=2 - [E2AK2_HUMAN]	EIF2AK2	23.59	13	1.01951	-	11	18.7819	0.924463	-	11	13.8632	0.85836	-	11	57.7655
O00291	Huntingtin-interacting protein 1 GN=HIP1 PE=1 SV=5 - [HIP1_HUMAN]	HIP1	18.13	17	1.16648	-	13	34.503	1.06162	-	13	23.5769	1.16012	-	13	36.4658
Q5TDH0	Protein DDI1 homolog 2 GN=DDI2 PE=1 SV=1 - [DDI2_HUMAN]	DDI2	50.13	15	1.2681	-	11	35.4782	1.19304	-	10	23.7137	1.30708	-	11	44.3169
Q92797	Symplekin GN=SYMPK PE=1 SV=2 - [SYMPK_HUMAN]	SYMPK	19.23	17	0.913968	-	13	33.8149	0.826049	-	14	31.3909	0.844327	-	13	26.3236
P10301	Ras-related protein R-Ras GN=RRAS PE=1 SV=1 - [RRAS_HUMAN]	RRAS	32.11	12	0.813801	-	4	7.36044	1.20181	-	4	14.4002	1.01999	-	4	3.19739
Q9NP97	Dynein light chain roadblock-type 1 GN=DYNLRB1 PE=1 SV=3 - [DLRB1_HUMAN]	DYNLRB1	83.33	15	1.05748	-	9	26.1961	0.903949	-	10	12.4147	0.944943	-	9	23.4626
P13796	Plastin-2 GN=LCP1 PE=1 SV=6 - [PLSL_HUMAN]	LCP1	10.21	14	0.751731	-	1		0.600555	down-regulated	2	51.8198	0.994565	-	2	7.90339
Q71UM5	40S ribosomal protein S27-like GN=RPS27L PE=1 SV=3 - [RS27L_HUMAN]	RPS27L	38.1	10	2.03276	up-regulated	2	30.5937	1.06556	-	2	8.3421	0.987407	-	2	8.54286
Q13423	NAD(P) transhydrogenase, mitochondrial GN=NNT PE=1 SV=3 - [NNTM_HUMAN]	NNT	14.18	15	1.33597	-	15	29.3714	1.18404	-	15	22.5325	1.2094	-	15	20.9816
Q7Z4H3	HD domain-containing protein 2 GN=HDDC2 PE=1 SV=1 - [HDDC2_HUMAN]	HDDC2	59.31	11	1.07721	-	8	25.5453	0.943084	-	8	11.955	0.959743	-	8	19.5793
P10643	Complement component C7 GN=C7 PE=1 SV=2 - [CO7_HUMAN]	C7	16.61	10	0.807872	-	9	29.3888	1.08481	-	9	13.0248	0.640874	down-regulated	9	44.7834
O15145	Actin-related protein 2/3 complex subunit 3 GN=ARPC3 PE=1 SV=3 - [ARPC3_HUMAN]	ARPC3	42.7	16	0.997644	-	13	39.7635	0.888734	-	12	14.5834	1.03307	-	12	17.0006
P82979	SAP domain-containing ribonucleoprotein GN=SARNP PE=1 SV=3 - [SARNP_HUMAN]	SARNP	37.14	14	1.28154	-	11	27.8625	1.23298	-	10	28.8129	1.32535	-	10	21.4214
Q86WJ1	Chromodomain-helicase-DNA-binding protein 1-like GN=CHD1L PE=1 SV=2 - [CHD1L_HUMAN]	CHD1L	18.62	17	1.07317	-	14	31.5711	1.07028	-	14	25.7601	1.14569	-	14	46.7347
Q7L266	Isoaspartyl peptidase/L-asparaginase GN=ASRGL1 PE=1 SV=2 - [ASGL1_HUMAN]	ASRGL1	24.03	11	1.04201	-	8	14.8121	0.925433	-	9	21.7682	0.913535	-	8	18.5809
Q9NZZ3	Charged multivesicular body protein 5 GN=CHMP5 PE=1 SV=1 - [CHMP5_HUMAN]	CHMP5	29.68	10	1.31253	-	4	38.3727	0.970823	-	4	11.488	1.25785	-	4	13.3242
Q14165	Malectin GN=MLEC PE=1 SV=1 - [MLEC_HUMAN]	MLEC	39.73	14	1.15421	-	12	27.9821	1.0079	-	12	30.5308	1.18394	-	12	26.2347
P45880	Voltage-dependent anion-selective channel protein 2 GN=VDAC2 PE=1 SV=2 - [VDAC2_HUMAN]	VDAC2	39.8	14	1.18739	-	10	13.0282	1.25934	-	10	54.9107	1.15652	-	10	21.4047
P31146	Coronin-1A GN=CORO1A PE=1 SV=4 - [COR1A_HUMAN]	CORO1A	19.96	13	0.989225	-	7	21.3765	1.31722	up-regulated	7	24.3521	1.20128	-	7	40.2015
A0FGR8	Extended synaptotagmin-2 GN=ESYT2 PE=1 SV=1 - [ESYT2_HUMAN]	ESYT2	14.33	14	0.844529	-	12	47.8727	0.976269	-	12	17.4992	1.17444	-	12	26.3219
Q32P41	tRNA (guanine(37)-N1)-methyltransferase GN=TRMT5 PE=1 SV=2 - [TRM5_HUMAN]	TRMT5	24.75	16	1.03792	-	15	31.1151	0.996804	-	14	27.852	0.975918	-	15	30.4777
Q96S44	TP53-regulating kinase GN=TP53RK PE=1 SV=2 - [PRPK_HUMAN]	TP53RK	30.43	12	0.934568	-	10	17.9556	0.816028	-	9	6.71796	0.9689	-	10	19.6642
O00461	Golgi integral membrane protein 4 GN=GOLIM4 PE=1 SV=1 - [GOLI4_HUMAN]	GOLIM4	15.09	14	1.06369	-	13	43.9897	1.13771	-	13	20.9869	1.20573	-	13	26.5811
Q15404	Ras suppressor protein 1 GN=RSU1 PE=1 SV=3 - [RSU1_HUMAN]	RSU1	69.31	21	1.12825	-	14	34.545	1.22271	-	15	33.6811	1.57194	up-regulated	15	26.2509
P46734	Dual specificity mitogen-activated protein kinase kinase 3 GN=MAP2K3 PE=1 SV=2 - [MP2K3_HUMAN]	MAP2K3	40.06	16	0.990316	-	6	22.0133	1.09263	-	6	34.6099	1.44043	up-regulated	6	31.1159
Q9H1E5	Thioredoxin-related transmembrane protein 4 GN=TMX4 PE=1 SV=1 - [TMX4_HUMAN]	TMX4	16.05	10	1.10971	-	9	35.3137	1.168	-	9	17.6961	0.956973	-	9	33.8983
Q3SXM5	Inactive hydroxysteroid dehydrogenase-like protein 1 GN=HSDL1 PE=1 SV=3 - [HSDL1_HUMAN]	HSDL1	25.45	9	0.757412	-	7	24.1432	1.15964	-	7	5.86106	0.822617	-	7	13.0421
O95571	Persulfide dioxygenase ETHE1, mitochondrial GN=ETHE1 PE=1 SV=2 - [ETHE1_HUMAN]	ETHE1	52.76	13	0.895608	-	9	8.85308	1.05444	-	10	14.6159	0.899574	-	10	16.338
O43172	U4/U6 small nuclear ribonucleoprotein Prp4 GN=PRPF4 PE=1 SV=2 - [PRP4_HUMAN]	PRPF4	32.18	16	1.05116	-	12	23.6749	0.912587	-	14	18.9128	1.0861	-	13	51.6992
P61086	Ubiquitin-conjugating enzyme E2 K GN=UBE2K PE=1 SV=3 - [UBE2K_HUMAN]	UBE2K	41	19	1.03251	-	16	40.0723	1.14583	-	17	20.0363	1.07865	-	17	26.3192
Q9NZN5	Rho guanine nucleotide exchange factor 12 GN=ARHGEF12 PE=1 SV=1 - [ARHGC_HUMAN]	ARHGEF12	14.96	16	0.889704	-	12	46.172	1.12346	-	12	18.7614	0.8443	-	12	55.7352
P15848	Arylsulfatase B GN=ARSB PE=1 SV=1 - [ARSB_HUMAN]	ARSB	24.77	14	1.07423	-	11	34.3105	0.931381	-	12	12.7815	0.956685	-	12	35.2343
P49916	DNA ligase 3 GN=LIG3 PE=1 SV=2 - [DNLI3_HUMAN]	LIG3	13.97	17	1.04988	-	14	17.9743	0.940964	-	14	4.42804	1.16846	-	14	15.6423
Q13641	Trophoblast glycoprotein GN=TPBG PE=1 SV=1 - [TPBG_HUMAN]	TPBG	17.38	12	0.886519	-	7	6.21676	0.968673	-	7	11.8993	0.93729	-	7	5.08715
Q9Y277	Voltage-dependent anion-selective channel protein 3 GN=VDAC3 PE=1 SV=1 - [VDAC3_HUMAN]	VDAC3	25.8	10	1.22457	-	5	21.4827	1.3112	up-regulated	6	5.31899	1.04283	-	6	9.54814
P49366	Deoxyhypusine synthase GN=DHPS PE=1 SV=1 - [DHYS_HUMAN]	DHPS	34.96	9	0.852524	-	5	40.2817	1.11127	-	7	16.1273	0.698008	down-regulated	6	68.2519
Q49AR2	UPF0489 protein C5orf22 GN=C5orf22 PE=1 SV=2 - [CE022_HUMAN]	C5orf22	31	11	0.779274	-	7	85.0309	1.33708	up-regulated	5	33.4191	1.04916	-	6	43.4937
Q14353	Guanidinoacetate N-methyltransferase GN=GAMT PE=1 SV=1 - [GAMT_HUMAN]	GAMT	36.86	14	0.892135	-	9	15.4597	1.07859	-	9	22.2089	1.05033	-	9	6.5954
Q9HCS7	Pre-mRNA-splicing factor SYF1 GN=XAB2 PE=1 SV=2 - [SYF1_HUMAN]	XAB2	22.11	19	0.955033	-	14	19.1362	1.08833	-	14	18.7228	1.04471	-	14	27.9895
Q99747	Gamma-soluble NSF attachment protein GN=NAPG PE=1 SV=1 - [SNAG_HUMAN]	NAPG	25.64	9	1.12603	-	8	20.6849	1.11425	-	9	18.9164	1.05367	-	9	30.7008
Q96F86	Enhancer of mRNA-decapping protein 3 GN=EDC3 PE=1 SV=1 - [EDC3_HUMAN]	EDC3	31.3	17	0.95358	-	14	28.5237	0.98817	-	13	23.2209	1.02152	-	13	36.5661
Q9Y6N7	Roundabout homolog 1 GN=ROBO1 PE=1 SV=1 - [ROBO1_HUMAN]	ROBO1	12.78	16	1.10187	-	12	41.9587	1.17914	-	12	21.4153	1.07485	-	12	43.4723
Q9Y5Y2	Cytosolic Fe-S cluster assembly factor NUBP2 GN=NUBP2 PE=1 SV=1 - [NUBP2_HUMAN]	NUBP2	41.7	10	1.07369	-	5	69.4131	1.68975	up-regulated	5	3.1815	0.8687	-	5	9.92404
Q01968	Inositol polyphosphate 5-phosphatase OCRL-1 GN=OCRL PE=1 SV=3 - [OCRL_HUMAN]	OCRL	18.53	17	1.0585	-	14	22.5148	1.08708	-	14	19.2616	1.0867	-	14	17.4871
P55327	Tumor protein D52 GN=TPD52 PE=1 SV=2 - [TPD52_HUMAN]	TPD52	29.91	9	1.28646	-	6	40.5362	1.30078	up-regulated	7	74.3641	1.06558	-	7	62.1976
Q5VWZ2	Lysophospholipase-like protein 1 GN=LYPLAL1 PE=1 SV=3 - [LYPL1_HUMAN]	LYPLAL1	39.66	12	0.839679	-	10	20.6818	1.06188	-	10	11.0691	0.902531	-	10	22.0809
O43719	HIV Tat-specific factor 1 GN=HTATSF1 PE=1 SV=1 - [HTSF1_HUMAN]	HTATSF1	18.94	14	0.798647	-	8	33.3762	0.82126	-	8	8.44063	0.870171	-	8	22.5565
Q7Z739	YTH domain-containing family protein 3 GN=YTHDF3 PE=1 SV=1 - [YTHD3_HUMAN]	YTHDF3	15.73	12	1.00895	-	6	34.5561	1.09461	-	6	7.41081	0.988891	-	6	34.9705
Q8TDP1	Ribonuclease H2 subunit C GN=RNASEH2C PE=1 SV=1 - [RNH2C_HUMAN]	RNASEH2C	52.44	9	1.25529	-	1		1.13587	-	2	16.3949	0.915402	-	2	10.5319
Q92734	Protein TFG GN=TFG PE=1 SV=2 - [TFG_HUMAN]	TFG	27	19	1.11349	-	11	19.8754	0.91136	-	11	19.4734	0.975689	-	11	29.1856
Q04446	1,4-alpha-glucan-branching enzyme GN=GBE1 PE=1 SV=3 - [GLGB_HUMAN]	GBE1	19.52	14	1.18331	-	10	26.3367	1.03555	-	10	10.6212	1.20399	-	10	26.9712
O60925	Prefoldin subunit 1 GN=PFDN1 PE=1 SV=2 - [PFD1_HUMAN]	PFDN1	77.05	19	1.41799	up-regulated	16	29.5955	1.12099	-	16	29.2475	1.28171	-	16	30.9219
Q9H9E3	Conserved oligomeric Golgi complex subunit 4 GN=COG4 PE=1 SV=3 - [COG4_HUMAN]	COG4	20.89	15	0.855146	-	11	44.1733	0.979068	-	12	12.6089	0.990262	-	13	37.1165
Q9Y3I1	F-box only protein 7 GN=FBXO7 PE=1 SV=1 - [FBX7_HUMAN]	FBXO7	18.01	13	0.87939	-	8	32.0718	1.16291	-	9	23.9101	0.717655	down-regulated	9	16.7415
Q16513	Serine/threonine-protein kinase N2 GN=PKN2 PE=1 SV=1 - [PKN2_HUMAN]	PKN2	18.9	17	0.987795	-	12	13.9911	1.01857	-	12	22.0778	1.0905	-	12	19.564
Q7L1Q6	Basic leucine zipper and W2 domain-containing protein 1 GN=BZW1 PE=1 SV=1 - [BZW1_HUMAN]	BZW1	32.94	23	1.15618	-	17	36.1537	0.790389	-	18	20.9899	1.09619	-	18	27.7345
O94776	Metastasis-associated protein MTA2 GN=MTA2 PE=1 SV=1 - [MTA2_HUMAN]	MTA2	19.16	14	1.02022	-	12	21.4178	0.780974	-	12	24.168	0.941202	-	12	22.6726
P08559	Pyruvate dehydrogenase E1 component subunit alpha, somatic form, mitochondrial GN=PDHA1 PE=1 SV=3 - [ODPA_HUMAN]	PDHA1	27.69	24	0.862273	-	20	31.6918	1.09173	-	21	18.5539	0.97368	-	21	34.1468
Q8N2F6	Armadillo repeat-containing protein 10 GN=ARMC10 PE=1 SV=1 - [ARM10_HUMAN]	ARMC10	32.07	10	1.03792	-	9	56.6058	0.889436	-	8	11.831	0.899172	-	7	24.4798
Q9BWH6	RNA polymerase II-associated protein 1 GN=RPAP1 PE=1 SV=3 - [RPAP1_HUMAN]	RPAP1	12.99	17	1.07191	-	14	31.4462	0.86577	-	14	15.8314	0.893076	-	14	26.4457
Q99622	Protein C10 GN=C12orf57 PE=1 SV=1 - [C10_HUMAN]	C12orf57	63.49	9	1.00472	-	5	39.1933	0.824711	-	6	37.1222	0.765836	-	6	42.869
Q9UKG9	Peroxisomal carnitine O-octanoyltransferase GN=CROT PE=1 SV=2 - [OCTC_HUMAN]	CROT	28.92	16	1.07796	-	10	15.3516	1.123	-	12	27.2498	1.22585	-	11	15.1972
P08621	U1 small nuclear ribonucleoprotein 70 kDa GN=SNRNP70 PE=1 SV=2 - [RU17_HUMAN]	SNRNP70	20.59	17	1.06633	-	15	19.0578	0.74017	down-regulated	15	24.2399	1.02974	-	15	20.2018
O94822	E3 ubiquitin-protein ligase listerin GN=LTN1 PE=1 SV=6 - [LTN1_HUMAN]	LTN1	10.25	15	0.877791	-	7	34.6016	1.00869	-	7	17.506	1.09688	-	6	25.2729
Q8WW12	PEST proteolytic signal-containing nuclear protein GN=PCNP PE=1 SV=2 - [PCNP_HUMAN]	PCNP	44.38	10	1.40864	up-regulated	9	32.1441	1.11331	-	9	20.3843	1.27647	-	9	12.2655
Q9BXP5	Serrate RNA effector molecule homolog GN=SRRT PE=1 SV=1 - [SRRT_HUMAN]	SRRT	10.5	12	0.805443	-	10	48.3963	0.534036	down-regulated	10	23.2227	0.56644	down-regulated	10	31.6006
Q6P1N0	Coiled-coil and C2 domain-containing protein 1A GN=CC2D1A PE=1 SV=1 - [C2D1A_HUMAN]	CC2D1A	22.19	19	1.08567	-	19	13.113	0.927635	-	19	17.9613	0.994029	-	19	12.9304
[truncated: 3,327 more rows]
