# Supplementary material for: Differential Expression of Multiple Disease-Related Protein Groups Induced by Valproic Acid in Human SH-SY5Y Neuroblastoma Cells
Source: Brain Sci. 2020 Aug 12;10(8):545. doi: 10.3390/brainsci10080545 (PMC7465595; doi:10.3390/brainsci10080545)
Supplement: Supplementary file 1 [file brainsci-10-00545-s001.zip › S2 Table.xlsx]

## Sheet: Description of Column Title
	Protein Level				Peptide Level
	Column name	Description			Column name	Description
	Accession	Protein accession number			Sequence	Amino acid sequence of identified peptide
	Description	Protein name			#PSMs	Total number of spectrum matches for the identified peptide
	ƩCoverage	Sequence coverage of identified protein (%)			# Protein Groups	Total number of protein groups for the identified peptide
	Ʃ# Proteins	Total number of proteins in which the peptide is found			Protein Group Accessions	The accession number of proteins for the identified peptide
	Ʃ# Unique peptides	Number of unique peptides (unshared peptides)			Modifications	Amino acid modifications found in identified peptide
	Ʃ# Peptides	Total number of identified peptides unique to a protein group			115/114	Peptide ratio of VPA-0.2/Ctrl (median ratio of used spectrum)
	Ʃ# PSMs	Total number of peptide-spectra matches, including redundances			115/114 Count	Number of spectrum used to calculate peptide ratio
	115/114	Protein ratio of VPA-0.2/Ctrl (median ratio of used spectrum)			115/114 Variability	Variability of used spectrum ratio for the peptide
	115/114 Count	Number of spectrum used to calculate protein ratio			116/114	Peptide ratio of VPA-2/Ctrl (median ratio of used spectrum)
	115/114 Variability	Variability of used spectrum ratio for the protein			116/114 Count	Number of spectrum used to calculate peptide ratio
	116/114	Protein ratio of VPA-2/Ctrl (median ratio of used spectrum)			116/114 Variability	Variability of used spectrum ratio for the peptide
	116/114 Count	Number of spectrum used to calculate protein ratio			117/114	Peptide ratio of VPA-20/Ctrl (median ratio of used spectrum)
	116/114 Variability	Variability of used spectrum ratio for the protein			117/114 Count	Number of spectrum used to calculate peptide ratio
	117/114	Protein ratio of VPA-20/Ctrl (median ratio of used spectrum)			117/114 Variability	Variability of used spectrum ratio for the peptide
	117/114 Count	Number of spectrum used to calculate protein ratio			q-Value	False discovery rate (FDR) of identified peptide1,2
	117/114 Variability	Variability of used spectrum ratio for the protein			PEP	Posterior error probabilities of the peptide1,2
	Score	Sum of Mascot ion score for identified protein			IonScore	Mascot ion score for identified peptide
	# AAs	Number of amino acid of identified protein			# Missed Cleavages	Number of missed cleavage site in the identified peptide
	MW [kDa]	Molecular weight of identified protein			m/z [Da]	Ratio of peptide mass and peptide charge in MS
					RT [min]	The retention time of the identified peptide in LC-MS analysis
					References
					1. Spivak, M.; Weston, J.; Bottou, L.; Käll, L. & Noble, W. S. Improvements to the percolator algorithm for Peptide identification from shotgun proteomics data sets. J Proteome Res, 2009, 8: 3737–3745.
					2. Käll, L.; Storey, J. D.; MacCoss, M. J. & Noble, W. S. Posterior error probabilities and false discovery rates: two sides of the same coin. J Proteome Res, 2008, 7: 40–44.

## Sheet: 4-plex
Accession	Description	Score	Coverage	# Proteins	# Unique Peptides	# Peptides	# PSMs	115/114	115/114 Count	115/114 Variability [%]	116/114	116/114 Count	116/114 Variability [%]	117/114	117/114 Count	117/114 Variability [%]	# AAs	MW [kDa]	calc. pI
Q09666	Neuroblast differentiation-associated protein AHNAK OS=Homo sapiens GN=AHNAK PE=1 SV=2 - [AHNK_HUMAN]	18077	71.21	1	283	284	593	1.0195	464	30.7668	1.16664	471	24.4813	1.18943	470	25.4303	5890	628.699	6.15088
	Protein Group Accessions	# Proteins	Sequence	# PSMs	115/114	115/114 Count	115/114 Variability [%]	116/114	116/114 Count	116/114 Variability [%]	117/114	117/114 Count	117/114 Variability [%]	Modifications	A4	IonScore	Charge	MH+ [Da]	ΔM [ppm]	m/z [Da]	RT [min]	# Missed Cleavages
	Q09666	1	LSGPSLk	1	0.79381	1		0.973348	1		1.10071	1		K7(iTRAQ4plex)	High	51.48	2	845.517	-4.65125	423.262	21.3371	0
	Q09666	1	fGVSTGR	1	1.08645	1		1.07302	1		1.22141	1		N-Term(iTRAQ4plex)	High	39.63	2	867.482	1.62062	434.245	20.4318	0
	Q09666	1	FSMPGFk	1	0.464898	1		1.07164	1		1.0267	1		K7(iTRAQ4plex)	High	39.87	2	957.5	1.56894	479.254	36.4192	0
	Q09666	1	iGIPGVk	1	1.40526	1		1.3229	1		1.31459	1		N-Term(iTRAQ4plex); K7(iTRAQ4plex)	High	38.49	2	971.649	0.198967	486.328	27.8422	0
	Q09666	1	FSmPGFk	1	0.355273	1		0.960846	1		0.861844	1		M3(Oxidation); K7(iTRAQ4plex)	High	47.4	2	973.494	0.496919	487.251	21.8828	0
	Q09666	1	fSVSGAk	1	0.820955	1		1.20101	1		1.09835	1		N-Term(iTRAQ4plex); K7(iTRAQ4plex)	High	42.93	2	983.578	1.09184	492.292	18.7628	0
	Q09666	1	gPALDIk	1	0.894419	1		0.688854	1		0.631996	1		N-Term(iTRAQ4plex); K7(iTRAQ4plex)	High	22.86	2	1001.62	0.987308	501.316	24.793	0
	Q09666	1	ADVVVSGPk	1	1.03464	1		0.606389	1		1.01265	1		K9(iTRAQ4plex)	High	49.39	2	1015.59	2.3708	508.3	17.2094	0
	Q09666	1	aPSLDIk	1	0.735508	1		1.3728	1		0.92848	1		N-Term(iTRAQ4plex); K7(iTRAQ4plex)	High	49.36	2	1031.63	0.721043	516.321	25.8712	0
	Q09666	1	aPDVDIk	1	0.771117	1		1.19738	1		0.877771	1		N-Term(iTRAQ4plex); K7(iTRAQ4plex)	High	46.64	2	1045.61	1.04064	523.311	19.952	0
	Q09666	1	gGVDVTLPR	2	1.00825	2	4.73024	1.25773	2	5.63336	1.28942	2	6.33478	N-Term(iTRAQ4plex)	High	44.84	2	1057.61	0.650841	529.31	24.5981	0
	Q09666	1	aPEVDIk	1	0.716502	1		1.16593	1		0.983768	1		N-Term(iTRAQ4plex); K7(iTRAQ4plex)	High	35.62	2	1059.63	-0.379126	530.318	20.3709	0
	Q09666	1	fSVPGFk	1	0.972224	1		1.28645	1		1.26752	1		N-Term(iTRAQ4plex); K7(iTRAQ4plex)	High	32.08	2	1069.63	3.07972	535.32	36.7393	0
	Q09666	1	vPDVDIk	2	0.496921	2	91.8009	0.941562	2	26.2859	0.678797	2	38.021	N-Term(iTRAQ4plex); K7(iTRAQ4plex)	High	45.61	2	1073.65	1.1943	537.327	26.413	0
	Q09666	1	fNFSGSk	1	1.24116	1		1.15303	1		1.33829	1		N-Term(iTRAQ4plex); K7(iTRAQ4plex)	High	47.23	2	1074.58	-0.829042	537.794	25.5722	0
	Q09666	1	iSmPGFk	2	0.837632	2	24.0954	1.23958	2	28.2079	0.875859	2	9.24998	N-Term(iTRAQ4plex); M3(Oxidation); K7(iTRAQ4plex)	High	26	2	1083.61	-0.320159	542.309	23.4637	0
	Q09666	1	LEVPDMNIR	1											High	65.54	2	1086.56	1.06228	543.785	34.3588	0
	Q09666	1	vPDVEIk	2	0.747446	2	45.0132	1.26755	2	34.0713	0.940929	2	26.872	N-Term(iTRAQ4plex); K7(iTRAQ4plex)	High	44.98	2	1087.66	0.370299	544.334	25.3318	0
	Q09666	1	lPDmSVk	1	1.29695	1		1.41032	1		1.34894	1		N-Term(iTRAQ4plex); M4(Oxidation); K7(iTRAQ4plex)	High	39.94	2	1093.62	-0.528434	547.312	20.1677	0
	Q09666	1	fSMPGFk	1	1.02998	1		1.24856	1		1.09179	1		N-Term(iTRAQ4plex); K7(iTRAQ4plex)	High	32.39	2	1101.6	2.29451	551.305	37.2755	0
	Q09666	1	LEGGEVDLk	1	0.96012	1		1.25606	1		1.13515	1		K9(iTRAQ4plex)	High	47.5	2	1103.61	0.303389	552.307	23.3923	0
	Q09666	1	fSmPGFk	2	1.06778	2	8.02846	0.954193	2	12.0839	1.0089	2	0.302101	N-Term(iTRAQ4plex); M3(Oxidation); K7(iTRAQ4plex)	High	27.85	2	1117.6	0.367301	559.302	24.6717	0
	Q09666	1	LDFEGPDAk	1	0.829252	1		0.985104	1		1.11706	1		K9(iTRAQ4plex)	High	47.77	2	1135.58	0.768864	568.292	23.7724	0
	Q09666	1	LNVGAPDVTLR	1											High	77.16	2	1154.65	-1.35849	577.829	31.2265	0
	Q09666	1	mPEmSIk	1	1.02312	1		1.22624	1		1.03083	1		N-Term(iTRAQ4plex); M1(Oxidation); M4(Oxidation); K7(iTRAQ4plex)	High	36.41	2	1155.59	-3.75657	578.301	14.8633	0
	Q09666	1	SPEPGQTWTR	2											High	34.04	2	1158.55	-0.404793	579.78	18.9108	0
	Q09666	1	aDVVVSGPk	2	1.03756	2	29.5561	1.1569	2	21.3839	1.27024	2	23.0668	N-Term(iTRAQ4plex); K9(iTRAQ4plex)	High	69.24	2	1159.69	0.223613	580.35	17.8047	0
	Q09666	1	gDISISGPk	1	1.24976	1		1.37439	1		2.03853	1		N-Term(iTRAQ4plex); K9(iTRAQ4plex)	High	45.24	2	1161.67	-0.207384	581.339	19.3083	0
	Q09666	1	mPEMNIk	1	0.632435	1		0.771068	1		0.793826	1		N-Term(iTRAQ4plex); M1(Oxidation); K7(iTRAQ4plex)	High	23.57	2	1166.61	-1.83231	583.81	21.4862	0
	Q09666	1	aDVDVSGPk	2	0.887974	2	31.2446	1.25888	2	26.9296	1.16685	2	15.0961	N-Term(iTRAQ4plex); K9(iTRAQ4plex)	High	74.62	2	1175.65	0.710897	588.33	16.3657	0
	Q09666	1	VTAYTVDVTGR	2											High	89.61	2	1181.62	0.322759	591.312	25.1435	0
	Q09666	1	gPGVDVNLk	1	1.0154	1		1.42107	1		0.950749	1		N-Term(iTRAQ4plex); K9(iTRAQ4plex)	High	61.76	2	1186.7	-1.8689	593.854	24.5603	0
	Q09666	1	gNVDISAPk	1	0.954672	1		1.75448	1		1.0298	1		N-Term(iTRAQ4plex); K9(iTRAQ4plex)	High	60.05	2	1188.68	-0.23274	594.845	17.586	0
	Q09666	1	aDIDVSGPk	4	1.06976	4	26.0446	1.26568	4	27.6837	1.37823	4	22.1315	N-Term(iTRAQ4plex); K9(iTRAQ4plex)	High	74.97	2	1189.67	-1.37067	595.336	19.3208	0
	Q09666	1	mQVGGDGVk	1	0.968171	1		1.30134	1		1.25983	1		N-Term(iTRAQ4plex); M1(Oxidation); K9(iTRAQ4plex)	High	34.09	2	1194.64	-2.38921	597.822	15.045	0
	Q09666	1	aEAPLPSPk	1	1.09532	1		1.10967	1		1.30745	1		N-Term(iTRAQ4plex); K9(iTRAQ4plex)	High	53.91	2	1197.71	-1.63892	599.357	20.7188	0
	Q09666	1	VSAPGVQGDVk	1	0.656162	1		1.02025	1		0.803932	1		K11(iTRAQ4plex)	High	70.99	2	1200.67	-2.3938	600.837	19.4834	0
	Q09666	1	eVDVNLPk	1	0.937949	1		1.1227	1		1.08226	1		N-Term(iTRAQ4plex); K8(iTRAQ4plex)	High	38.09	2	1201.7	-0.0389211	601.355	26.0457	0
	Q09666	1	gDVVVSLPk	1	0.683979	1		1.01344	1		1.19823	1		N-Term(iTRAQ4plex); K9(iTRAQ4plex)	High	57	2	1201.74	0.356535	601.374	28.1276	0
	Q09666	1	aNVDISAPk	1	1.16019	1		1.19155	1		1.38595	1		N-Term(iTRAQ4plex); K9(iTRAQ4plex)	High	74.31	2	1202.7	-1.46878	601.852	18.605	0
	Q09666	1	gPQVSGELk	1	0.787784	1		1.33852	1		1.1395	1		N-Term(iTRAQ4plex); K9(iTRAQ4plex)	High	37.22	2	1202.7	-1.46878	601.852	20.0533	0
	Q09666	1	gDVDVSVPk	1	0.937977	1		1.30821	1		1.04464	1		N-Term(iTRAQ4plex); K9(iTRAQ4plex)	High	51.5	2	1203.68	1.56553	602.346	21.8176	0
	Q09666	1	mEkEETTR	1	1.2259	1		1.69414	1		1.50413	1		N-Term(Acetyl); K3(iTRAQ4plex)	High	31.99	2	1209.59	1.14174	605.299	15.4582	1
	Q09666	1	VDINAPDVDVR	1											High	96.65	2	1212.62	-2.38752	606.813	25.4607	0
	Q09666	1	gEGPEVDVk	1	0.621951	1		1.41704	1		1.00376	1		N-Term(iTRAQ4plex); K9(iTRAQ4plex)	High	46.04	2	1217.66	-0.575718	609.334	19.1359	0
	Q09666	1	gDVDVSLPk	1	1.0052	1		1.17702	1		0.884707	1		N-Term(iTRAQ4plex); K9(iTRAQ4plex)	High	63.96	2	1217.69	-2.4829	609.351	24.8702	0
	Q09666	1	aDIEISGPk	2	0.928199	2	26.7756	1.19177	2	33.5315	1.14544	2	17.8316	N-Term(iTRAQ4plex); K9(iTRAQ4plex)	High	71.36	2	1217.7	-2.08191	609.351	21.2105	0
	Q09666	1	gSLGATGEIk	2	1.01652	2	4.27847	1.06012	2	1.48296	0.87685	2	23.4797	N-Term(iTRAQ4plex); K10(iTRAQ4plex)	High	66.65	2	1220.71	0.293939	610.858	20.6094	0
	Q09666	1	mEkEETTR	2	1.51135	2	89.5998	1.36173	2	26.1476	1.4032	2	39.7753	N-Term(Acetyl); M1(Oxidation); K3(iTRAQ4plex)	High	26.66	2	1225.58	-0.899429	613.296	11.9443	1
	Q09666	1	lEVPDMNIR	1	0.953898	1		1.335	1		1.08718	1		N-Term(iTRAQ4plex)	High	37.3	2	1230.67	1.42391	615.836	36.9815	0
	Q09666	1	gDVDISLPk	1	0.954257	1		1.30279	1		1.1608	1		N-Term(iTRAQ4plex); K9(iTRAQ4plex)	High	56.71	2	1231.71	-0.195496	616.36	28.6825	0
	Q09666	1	gEVDVDVPk	1	0.647594	1		1.25032	1		0.882436	1		N-Term(iTRAQ4plex); K9(iTRAQ4plex)	High	54.46	2	1245.69	1.06299	623.351	21.1381	0
	Q09666	1	lEGGEVDLk	1	0.835462	1		1.23998	1		0.978085	1		N-Term(iTRAQ4plex); K9(iTRAQ4plex)	High	50.7	2	1247.71	0.552063	624.358	26.0818	0
	Q09666	1	gDmDVSVPk	1	0.841955	1		1.21276	1		1.03781	1		N-Term(iTRAQ4plex); M3(Oxidation); K9(iTRAQ4plex)	High	34.49	2	1251.65	-0.310726	626.328	16.6686	0
	Q09666	1	gDFDVSVPk	1	0.942163	1		1.00853	1		0.966076	1		N-Term(iTRAQ4plex); K9(iTRAQ4plex)	High	57.95	2	1251.68	-2.49304	626.343	27.6007	0
	Q09666	1	fGTFGGLGSk	1	0.890577	1		0.9179	1		1.39125	1		N-Term(iTRAQ4plex); K10(iTRAQ4plex)	High	87.32	2	1258.7	-0.210297	629.855	31.648	0
	Q09666	1	gDmDVSLPk	1										N-Term(iTRAQ4plex); M3(Oxidation); K9(iTRAQ4plex)	High	21.13	2	1265.66	-2.25599	633.335	19.3489	0
	Q09666	1	gPEVDVSGPk	1	1.08231	1		1.63251	1		1.16587	1		N-Term(iTRAQ4plex); K10(iTRAQ4plex)	High	62.11	2	1272.7	-2.24873	636.854	18.1405	0
	Q09666	1	lQVTMPGIk	1										N-Term(iTRAQ4plex); K9(iTRAQ4plex)	High	58.48	2	1274.78	1.40842	637.892	33.4529	0
	Q09666	1	lDFEGPDAk	2	1.02273	2	47.2359	1.05926	2	32.3674	1.15996	2	29.5313	N-Term(iTRAQ4plex); K9(iTRAQ4plex)	High	62.97	2	1279.68	0.100387	640.342	28.0073	0
	Q09666	1	gDYDVTVPk	1	0.945471	1		1.10896	1		0.987161	1		N-Term(iTRAQ4plex); K9(iTRAQ4plex)	High	35.26	2	1281.69	-3.33238	641.348	21.8806	0
	Q09666	1	vGGSGVNVNAk	1	1.06638	1		1.8158	1		1.23879	1		N-Term(iTRAQ4plex); K11(iTRAQ4plex)	High	95.66	2	1289.74	0.00577417	645.374	18.2325	0
	Q09666	1	lQVTmPGIk	2	1.20994	2	32.024	1.39902	2	32.2454	1.40792	2	28.8166	N-Term(iTRAQ4plex); M5(Oxidation); K9(iTRAQ4plex)	High	57.44	2	1290.77	-1.28955	645.888	25.7384	0
	Q09666	1	lNVGAPDVTLR	2	0.866538	1		1.2049	1		1.16714	1		N-Term(iTRAQ4plex)	High	55.02	2	1298.75	-1.21717	649.88	30.9363	0
	Q09666	1	vQTPEVDVk	1	1.08409	1		1.19627	1		1.31913	1		N-Term(iTRAQ4plex); K9(iTRAQ4plex)	High	42.94	2	1302.75	-0.934932	651.878	23.0594	0
	Q09666	1	vTAYTVDVTGR	3	0.875084	3	26.0156	0.973068	3	29.0324	0.974744	3	54.4084	N-Term(iTRAQ4plex)	High	65.97	2	1325.72	0.0943017	663.363	28.5556	0
	Q09666	1	vkVPEVDVR	2	0.69522	2	25.5429	0.994891	2	15.0436	1.03905	2	2.56188	N-Term(iTRAQ4plex); K2(iTRAQ4plex)	High	39.05	3	1328.82	1.35705	443.61	22.4134	1
	Q09666	1	ISIPDVGLHLk	1	0.484285	1		0.764586	1		0.976139	1		K11(iTRAQ4plex)	High	50.93	3	1335.81	0.392777	445.942	38.9459	0
	Q09666	1	mPTFSTPGAk	1	1.07137	1		1.3716	1		1.33182	1		N-Term(iTRAQ4plex); M1(Oxidation); K10(iTRAQ4plex)	High	64.6	2	1340.71	-2.34074	670.858	19.9286	0
	Q09666	1	gEYDVTmPk	2	0.834888	2	41.7076	0.85134	2	40.2912	0.96108	2	28.7102	N-Term(iTRAQ4plex); M7(Oxidation); K9(iTRAQ4plex)	High	40.53	2	1343.68	0.652613	672.342	17.933	0
	Q09666	1	vSAPGVQGDVk	3	1.57103	3	0.907314	1.31003	3	11.1344	1.81163	3	7.87016	N-Term(iTRAQ4plex); K11(iTRAQ4plex)	High	68.73	2	1344.77	-3.32644	672.888	20.4826	0
	Q09666	1	vDINAPDVDVR	3	0.714176	3	48.4778	0.877355	3	27.6963	1.05805	3	38.0907	N-Term(iTRAQ4plex)	High	60.37	2	1356.72	-1.51311	678.865	27.6143	0
	Q09666	1	mPSLEISAPk	1	0.940803	1		1.20721	1		1.22512	1		N-Term(iTRAQ4plex); K10(iTRAQ4plex)	High	34.33	2	1360.77	-3.01134	680.889	33.6854	0
	Q09666	1	mPSLEISAPk	2	0.90402	2	28.3348	1.00012	2	19.6305	1.14688	2	1.97228	N-Term(iTRAQ4plex); M1(Oxidation); K10(iTRAQ4plex)	High	60.5	2	1376.77	-0.701551	688.888	26.8649	0
	Q09666	1	iEGDLkGPk	1	1.06672	1		0.967316	1		1.22577	1		N-Term(iTRAQ4plex); K6(iTRAQ4plex); K9(iTRAQ4plex)	High	19.95	3	1388.85	-0.934106	463.62	20.0685	1
	Q09666	1	mPFLSISSPk	2	1.00111	2	9.46822	1.34384	2	36.6761	1.44187	2	12.0593	N-Term(iTRAQ4plex); K10(iTRAQ4plex)	High	66.06	2	1394.79	-0.909222	697.901	40.2368	0
	Q09666	1	vSAPEVSVGHk	1	0.799927	1		0.6954	1		1.21636	1		N-Term(iTRAQ4plex); K11(iTRAQ4plex)	High	37.5	3	1397.8	1.42601	466.605	18.3421	0
	Q09666	1	lEGELkGPk	1	1.1629	1		1.14905	1		1.35541	1		N-Term(iTRAQ4plex); K6(iTRAQ4plex); K9(iTRAQ4plex)	High	44.23	2	1402.86	-3.17366	701.933	21.3159	1
	Q09666	1	mPDVDISVPk	1	1.18567	1		1.33333	1		1.38013	1		N-Term(iTRAQ4plex); M1(Oxidation); K10(iTRAQ4plex)	High	47.87	2	1404.76	-1.41617	702.885	25.5612	0
	Q09666	1	fAGGLHFSGPk	1	1.27449	1		0.652377	1		0.927292	1		N-Term(iTRAQ4plex); K11(iTRAQ4plex)	High	48.4	3	1405.78	1.08357	469.266	27.4852	0
	Q09666	1	mPFLSISSPk	3	1.15249	3	26.1888	1.10722	3	21.4775	1.06908	3	4.4522	N-Term(iTRAQ4plex); M1(Oxidation); K10(iTRAQ4plex)	High	59.34	2	1410.79	-1.1017	705.898	33.7021	0
	Q09666	1	AEGPEVDVNLPk	1	0.58615	1		0.916897	1		0.77133	1		K12(iTRAQ4plex)	High	100.38	2	1411.76	0.38708	706.381	27.2519	0
	Q09666	1	gDLDASVPSmk	1	0.921867	1		1.25224	1		1.27985	1		N-Term(iTRAQ4plex); M10(Oxidation); K11(iTRAQ4plex)	High	51.69	2	1423.73	-3.50398	712.368	20.2286	0
	Q09666	1	vkGGVDVTLPR	2	1.08638	2	34.9458	0.955887	2	36.6121	1.19467	2	6.97018	N-Term(iTRAQ4plex); K2(iTRAQ4plex)	High	49.22	3	1428.88	-0.47519	476.964	22.676	1
	Q09666	1	ISMPDFDLNLk	1	0.639725	1		1.02023	1		1.14518	1		K11(iTRAQ4plex)	High	52.47	2	1436.76	0.497008	718.883	43.9319	0
	Q09666	1	dIDISSPEFk	2	0.980407	2	21.612	1.19075	2	13.2056	0.943762	2	15.052	N-Term(iTRAQ4plex); K10(iTRAQ4plex)	High	58.07	2	1438.76	-1.48132	719.886	32.4482	0
	Q09666	1	vSGPDLDLNLk	2	1.1467	1		1.17216	1		1.15513	1		N-Term(iTRAQ4plex); K11(iTRAQ4plex)	High	64.52	2	1458.84	0.388543	729.924	35.3941	0
	Q09666	1	emGVDVHFPk	2	1.21086	2	25.8208	1.02636	2	16.5963	1.37212	2	2.69101	N-Term(iTRAQ4plex); M2(Oxidation); K10(iTRAQ4plex)	High	42.6	2	1462.76	-1.75988	731.883	23.6094	0
	Q09666	1	ISmPDFDLHLk	1	0.429199	1		0.896266	1		1.25256	1		M3(Oxidation); K11(iTRAQ4plex)	High	59.35	3	1475.77	-0.249163	492.594	34.5935	0
	Q09666	1	iSIPDVGLHLk	3	0.981069	2	15.1968	1.04466	2	38.4689	1.14042	2	15.3639	N-Term(iTRAQ4plex); K11(iTRAQ4plex)	High	50.46	3	1479.91	-0.251739	493.976	38.2307	0
	Q09666	1	rVTAYTVDVTGR	1	1.44434	1		2.10153	1		0.94894	1		N-Term(iTRAQ4plex)	High	33.07	3	1481.82	-1.15009	494.611	23.1137	1
	Q09666	1	iSmPDVGLNLk	1	0.695906	1		0.959297	1		0.923448	1		N-Term(iTRAQ4plex); M3(Oxidation); K11(iTRAQ4plex)	High	21.57	2	1490.85	2.72643	745.93	32.8065	0
	Q09666	1	vTAPDVDLHLk	2	1.18733	2	8.32671	1.25989	2	14.7723	1.12669	2	9.03602	N-Term(iTRAQ4plex); K11(iTRAQ4plex)	High	85.58	2	1495.87	-1.58881	748.439	31.2623	0
	Q09666	1	gPGVDVNLkGPR	1	0.963586	1		1.00655	1		1.40214	1		N-Term(iTRAQ4plex); K9(iTRAQ4plex)	High	44.02	3	1496.88	-0.944162	499.631	22.733	1
	Q09666	1	aEGPDVAVDLPk	2	1.39531	2	66.2016	1.62486	2	26.9007	1.08024	1		N-Term(iTRAQ4plex); K12(iTRAQ4plex)	High	72.04	2	1498.83	-3.40623	749.919	29.237	0
	Q09666	1	gEGPDVDVTLPk	1	0.754961	1		1.15262	1		0.909529	1		N-Term(iTRAQ4plex); K12(iTRAQ4plex)	High	60.1	2	1514.83	0.0704402	757.919	27.4401	0
	Q09666	1	iSIPDVDLDLk	2	1.16752	2	43.3662	1.76573	2	41.3847	0.970484	2	11.1573	N-Term(iTRAQ4plex); K11(iTRAQ4plex)	High	99.96	2	1515.89	-0.746298	758.447	45.0455	0
	Q09666	1	fSmPGFkGEGR	1	0.984845	1		0.8175	1		1.73388	1		N-Term(iTRAQ4plex); M3(Oxidation); K7(iTRAQ4plex)	High	15.5	3	1516.78	-0.713543	506.265	21.5714	1
	Q09666	1	vSMPDVDLNLk	2	0.704872	2	4.56215	1.30637	2	18.9411	0.841053	2	3.72478	N-Term(iTRAQ4plex); K11(iTRAQ4plex)	High	85.38	2	1518.85	2.08597	759.927	37.0484	0
	Q09666	1	VDINAPDVEVQGk	1	1.74306	1		0.910139	1		1.20217	1		K13(iTRAQ4plex)	High	62.24	2	1527.81	-1.3112	764.409	25.0878	0
	Q09666	1	gEGPDVDVNLPk	2	0.730749	2	41.5824	1.11716	2	21.501	1.31377	2	19.8304	N-Term(iTRAQ4plex); K12(iTRAQ4plex)	High	46.59	2	1527.82	-0.656273	764.416	27.3287	0
	Q09666	1	lPTGQISGPEIk	2	0.849821	2	60.6144	1.09618	2	33.8435	1.32664	2	0.876293	N-Term(iTRAQ4plex); K12(iTRAQ4plex)	High	86.13	2	1527.9	-1.77875	764.452	28.5572	0
	Q09666	1	gEGPEVDVTLPk	2	0.566472	1		1.0176	2	7.86056	0.952419	2	6.76495	N-Term(iTRAQ4plex); K12(iTRAQ4plex)	High	60.07	2	1528.84	-1.70314	764.925	27.8347	0
	Q09666	1	vSMPDVELNLk	2	1.05173	1		1.05119	1		1.06981	1		N-Term(iTRAQ4plex); K11(iTRAQ4plex)	High	79.19	2	1532.86	-2.01083	766.932	37.8228	0
	Q09666	1	iSMPDVDLNLk	2	0.94239	2	7.6478	1.66209	2	24.6656	0.941377	2	9.36627	N-Term(iTRAQ4plex); K11(iTRAQ4plex)	High	91.15	2	1532.86	0.696784	766.934	39.8405	0
	Q09666	1	mSLPDVDLDLk	1	1.21418	1		1.46	1		1.26039	1		N-Term(iTRAQ4plex); K11(iTRAQ4plex)	High	32.84	3	1533.84	-1.78686	511.952	43.683	0
	Q09666	1	vSmPDVDLNLk	1				1.17586	1					N-Term(iTRAQ4plex); M3(Oxidation); K11(iTRAQ4plex)	High	34.41	3	1534.84	3.30066	512.286	30.4629	0
	Q09666	1	gEGPEVDVNLPk	3	0.556296	3	195.721	1.10628	3	113.699	0.900299	3	92.7314	N-Term(iTRAQ4plex); K12(iTRAQ4plex)	High	57.28	2	1541.84	0.28354	771.425	26.8114	0
	Q09666	1	iSMPEVDLNLk	2	0.672659	2	64.2448	0.943686	2	26.5401	1.17941	2	14.9542	N-Term(iTRAQ4plex); K11(iTRAQ4plex)	High	37.33	2	1546.87	-0.509403	773.941	40.002	0
	Q09666	1	iSMPDIDLNLk	2	0.929207	2	65.4658	0.912999	2	25.8063	1.02856	2	49.0677	N-Term(iTRAQ4plex); K11(iTRAQ4plex)	High	81.95	2	1546.88	0.832137	773.942	42.7172	0
	Q09666	1	vkGDADVSVPk	2	1.05757	2	9.00098	1.31525	2	19.2827	1.18579	2	16.6773	N-Term(iTRAQ4plex); K2(iTRAQ4plex); K11(iTRAQ4plex)	High	55.53	2	1546.92	0.493644	773.962	18.7499	1
	Q09666	1	lkGDVDVSGPk	1	1.46751	1		1.17317	1		1.3576	1		N-Term(iTRAQ4plex); K2(iTRAQ4plex); K11(iTRAQ4plex)	High	36.54	3	1546.92	-0.817097	516.31	20.2519	1
	Q09666	1	iSmPDVNLNLk	2	0.701197	2	8.49628	0.879006	2	6.11864	0.88477	2	3.33373	N-Term(iTRAQ4plex); M3(Oxidation); K11(iTRAQ4plex)	High	66.9	2	1547.87	0.512439	774.439	30.2741	0
	Q09666	1	vSmPDVELNLk	1	0.888933	1		1.09398	1		1.57721	1		N-Term(iTRAQ4plex); M3(Oxidation); K11(iTRAQ4plex)	High	35.29	3	1548.85	-0.0554992	516.956	30.9077	0
	Q09666	1	mSLPDVDLDLk	1	0.824373	1		0.792706	1		0.891257	1		N-Term(iTRAQ4plex); M1(Oxidation); K11(iTRAQ4plex)	High	64.47	2	1549.84	-0.999181	775.422	34.5926	0
	Q09666	1	aEGPEVDVNLPk	2	1.06004	2	6.3797	1.19006	2	21.8929	1.09601	2	18.5379	N-Term(iTRAQ4plex); K12(iTRAQ4plex)	High	68.44	2	1555.85	-2.01038	778.431	26.8025	0
	Q09666	1	iSMPDVDLHLk	1	1.21594	1		1.88261	1		1.65776	1		N-Term(iTRAQ4plex); K11(iTRAQ4plex)	High	37.6	3	1555.88	1.54807	519.298	38.6034	0
	Q09666	1	iSmPDVDLHVk	3	0.829468	3	1.317	0.988053	3	4.918	1.13939	3	2.48127	N-Term(iTRAQ4plex); M3(Oxidation); K11(iTRAQ4plex)	High	57.99	2	1557.85	-1.66882	779.43	27.6095	0
	Q09666	1	iSMPEIDLNLk	2	0.872122	1		1.10966	1		1.18433	1		N-Term(iTRAQ4plex); K11(iTRAQ4plex)	High	61.87	2	1560.89	-1.38111	780.948	43.1971	0
	Q09666	1	ikGDVDVTGPk	1	1.11826	1		1.24976	1		1.31823	1		N-Term(iTRAQ4plex); K2(iTRAQ4plex); K11(iTRAQ4plex)	High	58.33	2	1560.93	-2.88956	780.967	20.3724	1
	Q09666	1	iSmPEVDLNLk	2	1.06804	2	36.3605	1.51967	2	3.12708	0.64809	2	46.5277	N-Term(iTRAQ4plex); M3(Oxidation); K11(iTRAQ4plex)	High	58.86	2	1562.87	-1.70263	781.937	33.7161	0
	Q09666	1	iSmPDIDLNLk	4	1.00975	4	13.3214	1.63965	3	16.4878	1.11938	4	6.46591	N-Term(iTRAQ4plex); M3(Oxidation); K11(iTRAQ4plex)	High	52.66	2	1562.87	-0.765353	781.938	35.8905	0
	Q09666	1	iSMPDVDFNLk	2	0.852678	2	19.8302	1.10062	2	11.2628	0.897197	2	11.8782	N-Term(iTRAQ4plex); K11(iTRAQ4plex)	High	75.56	2	1566.84	0.385993	783.926	41.6658	0
	Q09666	1	iSmPDVDLHLk	3	1.06464	3	10.1027	1.34684	3	3.99157	1.26619	3	5.26202	N-Term(iTRAQ4plex); M3(Oxidation); K11(iTRAQ4plex)	High	53.1	2	1571.87	-1.98049	786.437	28.2278	0
	Q09666	1	vkGDVDVSVPk	2	1.10118	1		1.55577	1		1.38244	1		N-Term(iTRAQ4plex); K2(iTRAQ4plex); K11(iTRAQ4plex)	High	47.86	2	1574.95	-0.864517	787.977	22.0934	1
	Q09666	1	iSmPEIDLNLk	2	1.45138	2	6.24672	1.60745	2	14.9819	1.47173	1		N-Term(iTRAQ4plex); M3(Oxidation); K11(iTRAQ4plex)	High	38.6	2	1576.89	-0.155106	788.946	36.9522	0
	Q09666	1	gEGPEFDVNLSk	2	0.781146	1		1.51285	1		1.11548	1		N-Term(iTRAQ4plex); K12(iTRAQ4plex)	High	72.66	2	1579.82	0.732768	790.415	29.4004	0
	Q09666	1	iSMPDIDFNLk	2	1.32571	2	32.2414	1.48843	2	3.53768	1.46792	1		N-Term(iTRAQ4plex); K11(iTRAQ4plex)	High	80.19	2	1580.86	0.752845	790.934	44.5074	0
	Q09666	1	iSmPDVDFNLk	2	0.833189	2	58.759	1.29399	2	30.7445	1.08882	2	29.9442	N-Term(iTRAQ4plex); M3(Oxidation); K11(iTRAQ4plex)	High	58.5	2	1582.84	-1.10971	791.922	35.2479	0
	Q09666	1	gEGPDVHmTLPk	2	1.41528	2	32.7412	1.7339	2	1.78384	1.2472	2	19.9459	N-Term(iTRAQ4plex); M8(Oxidation); K12(iTRAQ4plex)	High	41.36	2	1584.83	-0.890804	792.918	17.0447	0
	Q09666	1	iSmPDLDLHLk	2	1.08211	1		1.22662	2	27.7902	0.91097	2	32.3134	N-Term(iTRAQ4plex); M3(Oxidation); K11(iTRAQ4plex)	High	58.55	2	1585.89	-0.670203	793.446	33.8185	0
	Q09666	1	akGEVDVDVPk	1	0.823705	1		0.997437	1		1.01962	1		N-Term(iTRAQ4plex); K2(iTRAQ4plex); K11(iTRAQ4plex)	High	38.18	3	1588.92	-2.14682	530.313	20.6536	1
	Q09666	1	vkGDVDVSLPk	2	1.23933	2	13.8754	1.49923	2	44.617	1.26489	2	20.3229	N-Term(iTRAQ4plex); K2(iTRAQ4plex); K11(iTRAQ4plex)	High	52.65	2	1588.96	-0.488505	794.985	25.3393	1
	Q09666	1	gEGPEVDmNLPk	1	1.17236	1		1.07032	1		0.796746	1		N-Term(iTRAQ4plex); M8(Oxidation); K12(iTRAQ4plex)	High	29.44	2	1589.81	-1.46208	795.407	22.5322	0
	Q09666	1	vHAPGLNLSGVGGk	1	1.02356	1		0.987653	1		1.43695	1		N-Term(iTRAQ4plex); K14(iTRAQ4plex)	High	59.69	3	1593.93	0.954423	531.983	28.4462	0
	Q09666	1	iSmPDIDFNLk	2	0.769518	2	71.5151	1.03011	2	79.9935	0.75825	2	25.0164	N-Term(iTRAQ4plex); M3(Oxidation); K11(iTRAQ4plex)	High	71.48	2	1596.85	-0.121855	798.931	37.8057	0
	Q09666	1	vkGDVDISLPk	2	1.13138	2	16.2057	1.18645	2	11.553	1.35312	2	15.5153	N-Term(iTRAQ4plex); K2(iTRAQ4plex); K11(iTRAQ4plex)	High	59.61	2	1602.97	-3.31747	801.991	28.0454	1
	Q09666	1	vkGDVDVTLPk	2	0.998472	2	24.8736	0.691058	2	58.3511	1.26293	2	6.91644	N-Term(iTRAQ4plex); K2(iTRAQ4plex); K11(iTRAQ4plex)	High	48.58	2	1602.98	-1.94672	801.992	25.5333	1
	Q09666	1	iSmPDVDLHmk	2	1.17271	2	22.2366	1.30978	2	0.896629	1.14793	2	16.4245	N-Term(iTRAQ4plex); M3(Oxidation); M10(Oxidation); K11(iTRAQ4plex)	High	44.14	2	1605.82	-1.59032	803.413	20.6367	0
	Q09666	1	iPMPDFDLHLk	1	1.01901	1		1.38519	1		1.36212	1		N-Term(iTRAQ4plex); K11(iTRAQ4plex)	High	49.28	3	1613.9	0.403089	538.637	44.9064	0
	Q09666	1	iSmPDFDLHLk	3	1.05161	3	8.76917	1.09949	3	7.11435	1.33235	3	9.58387	N-Term(iTRAQ4plex); M3(Oxidation); K11(iTRAQ4plex)	High	58.92	2	1619.87	-0.640709	810.438	35.8671	0
	Q09666	1	mkGDVVVSLPk	2	1.02022	2	21.4867	1.26747	2	5.04041	1.46479	2	1.91561	N-Term(iTRAQ4plex); M1(Oxidation); K2(iTRAQ4plex); K11(iTRAQ4plex)	High	54.22	2	1620.97	-1.55916	810.988	24.9739	1
	Q09666	1	gGVTGSPEASISGSk	1										N-Term(iTRAQ4plex); K15(iTRAQ4plex)	High	41.19	2	1621.86	-0.918176	811.435	20.0432	0
	Q09666	1	vkGDmDVSVPk	2	0.775202	2	22.3935	1.21251	2	2.32749	1.1499	2	1.98824	N-Term(iTRAQ4plex); K2(iTRAQ4plex); M5(Oxidation); K11(iTRAQ4plex)	High	40.34	2	1622.91	-2.31495	811.959	18.2444	1
	Q09666	1	iPmPDFDLHLk	1	0.557349	1		0.816312	1		0.841671	1		N-Term(iTRAQ4plex); M3(Oxidation); K11(iTRAQ4plex)	High	34.91	3	1629.89	2.02107	543.97	37.3416	0
	Q09666	1	vkGDmDVSLPk	1	1.06245	1		1.52819	1		1.25272	1		N-Term(iTRAQ4plex); K2(iTRAQ4plex); M5(Oxidation); K11(iTRAQ4plex)	High	31.01	3	1636.93	-1.79661	546.314	21.1532	1
	Q09666	1	mkGDVDVSLPk	2	0.877387	2	13.5548	1.00066	2	4.90551	1.24217	2	2.00532	N-Term(iTRAQ4plex); M1(Oxidation); K2(iTRAQ4plex); K11(iTRAQ4plex)	High	43.91	3	1636.93	-0.566153	546.315	22.8901	1
	Q09666	1	iEGEMQVPDVDIR	3	1.23244	2	3.67641	1.34808	2	24.4918	1.36578	2	4.23568	N-Term(iTRAQ4plex)	High	84.35	2	1644.84	2.82147	822.925	37.0123	0
	Q09666	1	ISAPNVDFNLEGPk	1	1.09	1		2.0304	1		2.89299	1		K14(iTRAQ4plex)	High	83.58	2	1644.87	-0.0235949	822.939	36.9538	0
	Q09666	1	lkTDVDVSLPk	2	1.09679	1		1.1172	1		1.3856	1		N-Term(iTRAQ4plex); K2(iTRAQ4plex); K11(iTRAQ4plex)	High	61.39	2	1647	-2.98512	824.004	28.9565	1
	Q09666	1	vkGDmDISLPk	1	1.65994	1		1.13272	1		1.3093	1		N-Term(iTRAQ4plex); K2(iTRAQ4plex); M5(Oxidation); K11(iTRAQ4plex)	High	37.79	3	1650.94	-2.01832	550.986	23.5867	1
	Q09666	1	ikGDmDISVPk	1	0.784332	1		1.08734	1		0.999612	1		N-Term(iTRAQ4plex); K2(iTRAQ4plex); M5(Oxidation); K11(iTRAQ4plex)	High	35.69	2	1650.94	-1.93623	825.975	22.4179	1
	Q09666	1	iEGEmQVPDVDIR	3	1.0741	3	26.4279	1.10686	3	19.3022	1.17873	3	36.3429	N-Term(iTRAQ4plex); M5(Oxidation)	High	70.02	2	1660.83	0.196566	830.92	30.5137	0
	Q09666	1	vkGEYDVTVPk	2	1.27436	2	41.6602	1.48997	2	29.9375	1.16457	2	48.6077	N-Term(iTRAQ4plex); K2(iTRAQ4plex); K11(iTRAQ4plex)	High	43.79	2	1666.97	0.528391	833.991	23.2502	1
	Q09666	1	vDINAPDVEVQGk	2	1.91363	1		1.51026	1		1.8862	1		N-Term(iTRAQ4plex); K13(iTRAQ4plex)	High	90.24	2	1671.91	-1.93562	836.46	26.7306	0
	Q09666	1	lEGGEVDLkGPk	1	1.01769	1		1.1703	1		1.29962	1		N-Term(iTRAQ4plex); K9(iTRAQ4plex); K12(iTRAQ4plex)	High	69.09	2	1673.98	-2.30622	837.492	24.2483	1
	Q09666	1	VEGDLkGPEVDIk	1	0.66008	1		1.228	1		1.15677	1		K6(iTRAQ4plex); K13(iTRAQ4plex)	High	45.1	3	1686.95	0.794202	562.989	23.1892	1
	Q09666	1	mYFPDVEFDIk	1	1.15684	1		1.11769	1		0.772638	1		N-Term(iTRAQ4plex); K11(iTRAQ4plex)	High	61.42	3	1691.86	1.40153	564.625	48.2236	0
	Q09666	1	mkGDYDVTVPk	2	1.14136	2	29.7716	1.49609	2	83.3476	1.29704	2	29.8738	N-Term(iTRAQ4plex); M1(Oxidation); K2(iTRAQ4plex); K11(iTRAQ4plex)	High	38.05	3	1700.92	-1.24249	567.646	21.0292	1
	Q09666	1	gPQVSSALNLDTSk	2	1.16288	2	7.95245	1.09441	2	9.49605	1.43992	2	14.0279	N-Term(iTRAQ4plex); K14(iTRAQ4plex)	High	92.03	2	1704.93	-1.66317	852.971	28.0834	0
	Q09666	1	mYFPDVEFDIk	4	1.2868	2	25.8598	1.39703	2	25.7479	1.82101	2	19.0276	N-Term(iTRAQ4plex); M1(Oxidation); K11(iTRAQ4plex)	High	62.31	2	1707.85	-0.34371	854.43	43.0891	0
	Q09666	1	vkGEYDmTVPk	2	0.9815	2	16.8418	1.04329	2	21.8311	1.35144	2	12.8764	N-Term(iTRAQ4plex); K2(iTRAQ4plex); M7(Oxidation); K11(iTRAQ4plex)	High	21.93	3	1714.94	-3.27556	572.317	18.9754	1
	Q09666	1	vEGDLkGPEVDIR	3	1.12623	3	47.7503	1.53125	3	19.7973	1.32145	3	56.409	N-Term(iTRAQ4plex); K6(iTRAQ4plex)	High	50.21	2	1714.96	-0.661627	857.982	27.2004	1
	Q09666	1	sEDGVEGDLGETQSR	1				1.80994	1					N-Term(iTRAQ4plex)	High	51.5	3	1722.79	0.925102	574.935	19.3287	0
	Q09666	1	sSGcDVNLPGVNVk	2	0.474926	2	13.5237	1.05192	1		0.846056	2	9.7335	N-Term(iTRAQ4plex); C4(Methylthio); K14(iTRAQ4plex)	High	86.42	2	1722.88	0.437723	861.942	36.0054	0
	Q09666	1	gGVQVPAVDISSSLGGR	3	1.10927	3	9.29402	1.19546	2	50.4756	0.881427	3	4.73813	N-Term(iTRAQ4plex)	High	75.53	2	1742.95	-0.901568	871.979	34.173	0
	Q09666	1	gEIDASVPELEGDLR	2	0.821294	1		0.710597	1		0.91735	1		N-Term(iTRAQ4plex)	High	48.51	2	1743.89	0.569678	872.448	38.3888	0
	Q09666	1	gPSLQGDLAVSGDIk	2	1.09865	1		1.38864	1		1.26943	1		N-Term(iTRAQ4plex); K15(iTRAQ4plex)	High	96.68	2	1744.97	-1.03553	872.987	32.6591	0
	Q09666	1	vEGDMQVPDLDIk	1	0.627882	1		0.953061	1		0.829333	1		N-Term(iTRAQ4plex); K13(iTRAQ4plex)	High	73.01	2	1746.92	-0.803343	873.962	38.2383	0
	Q09666	1	VNVEAPDVNLEGLGGk	1				0.711171	1		0.431994	1		K16(iTRAQ4plex)	High	120.61	2	1754.94	-0.75656	877.973	36.16	0
	Q09666	1	vEGDmQVPDLDIk	3	0.788747	2	4.66804	1.21705	2	9.97297	0.986245	2	14.4343	N-Term(iTRAQ4plex); M5(Oxidation); K13(iTRAQ4plex)	High	83.97	2	1762.91	-0.819852	881.96	32.4137	0
	Q09666	1	vkmPDVDISVPk	1	0.995438	1		1.0763	1		1.38561	1		N-Term(iTRAQ4plex); K2(iTRAQ4plex); M3(Oxidation); K12(iTRAQ4plex)	High	46.16	3	1776.03	-1.03086	592.681	27.0447	1
	Q09666	1	iSmSEVDLNVAAPk	3	1.06115	3	11.0173	1.19406	3	24.2902	1.15792	3	15.8064	N-Term(iTRAQ4plex); M3(Oxidation); K14(iTRAQ4plex)	High	93.23	2	1777.96	-1.17802	889.483	29.8753	0
	Q09666	1	iSMQDVDLSLGSPk	1	1.02709	1		0.906191	1		0.90794	1		N-Term(iTRAQ4plex); K14(iTRAQ4plex)	High	46.74	2	1777.96	1.09049	889.485	37.8086	0
	Q09666	1	gHYEVTGSDDETGk	1	0.766054	1		0.842433	1		1.10427	1		N-Term(iTRAQ4plex); K14(iTRAQ4plex)	High	53.05	3	1782.83	-4.97148	594.948	14.7171	0
	Q09666	1	lPSGSGAASPTGSAVDIR	4	0.933739	3	10.9852	0.864082	3	14.1711	0.997245	3	4.08147	N-Term(iTRAQ4plex)	High	87.61	2	1786.94	-0.926329	893.974	27.5986	0
	Q09666	1	vEGEmkVPDVDIR	2	1.26226	2	9.9619	0.974919	2	22.0715	1.49378	2	12.2366	N-Term(iTRAQ4plex); M5(Oxidation); K6(iTRAQ4plex)	High	23.08	3	1790.96	0.242787	597.657	25.3799	1
	Q09666	1	iSmQDVDLSLGSPk	1	1.0727	1		0.703477	1		1.16602	1		N-Term(iTRAQ4plex); M3(Oxidation); K14(iTRAQ4plex)	High	82.45	2	1793.96	-0.235477	897.481	31.3098	0
	Q09666	1	VDIEAPDVSLEGPEGk	1	1.01953	1		0.951061	1		1.20359	1		K16(iTRAQ4plex)	High	61.36	2	1798.92	1.6579	899.965	32.0514	0
	Q09666	1	iSMPDIDLNLTGPk	1										N-Term(iTRAQ4plex); K14(iTRAQ4plex)	High	38.67	3	1802	0.925761	601.338	43.5484	0
	Q09666	1	aPDVEGQGLDWSLk	2	0.770648	1		1.43471	1		0.911693	1		N-Term(iTRAQ4plex); K14(iTRAQ4plex)	High	68.05	2	1802.96	1.24593	901.981	36.6661	0
	Q09666	1	vEGDLkGPEADIk	1	0.763097	1		1.50391	1		1.19414	1		N-Term(iTRAQ4plex); K6(iTRAQ4plex); K13(iTRAQ4plex)	High	11.12	3	1803.02	-0.894698	601.678	23.9999	1
	Q09666	1	VDIEGPDVNIEGPEGk	2	0.49099	1		1.28007	2	6.66153	1.35126	2	24.9183	K16(iTRAQ4plex)	High	94.74	2	1811.91	0.225298	906.461	32.0088	0
	Q09666	1	VDVEVPDVSLEGPEGk	2				1.00379	1		1.57132	1		K16(iTRAQ4plex)	High	82.09	2	1812.93	-0.0520253	906.971	36.5107	0
	Q09666	1	gPGVDLPSVNLSmPk	1	0.780822	1		1.21542	1		1.02218	1		N-Term(iTRAQ4plex); M13(Oxidation); K15(iTRAQ4plex)	High	71.76	2	1814.99	-0.225495	908	33.0362	0
	Q09666	1	aPNISMPDVDLNLk	3	0.726897	3	36.3768	0.926031	3	10.289	1.03329	3	44.9475	N-Term(iTRAQ4plex); K14(iTRAQ4plex)	High	80.15	2	1814.99	1.2569	908.001	39.608	0
	Q09666	1	vEGTLkGPEVDLk	2	1.33365	2	28.7362	1.35934	2	32.6192	1.40807	2	30.1785	N-Term(iTRAQ4plex); K6(iTRAQ4plex); K13(iTRAQ4plex)	High	24.96	3	1817.07	-1.57501	606.362	28.0312	1
	Q09666	1	iSmPDIDLNLTGPk	2	0.767007	1		0.922584	1		1.16857	1		N-Term(iTRAQ4plex); M3(Oxidation); K14(iTRAQ4plex)	High	84.59	2	1817.99	0.230479	909.5	37.2178	0
	Q09666	1	VDVDVPDVNIEGPDAk	1										K16(iTRAQ4plex)	High	50.78	2	1825.94	4.28794	913.473	32.1474	0
	Q09666	1	aPNISmPDVDLNLk	2	0.780923	2	24.274	1.06256	2	6.33484	0.841283	2	38.4149	N-Term(iTRAQ4plex); M6(Oxidation); K14(iTRAQ4plex)	High	67.59	3	1830.99	1.21567	611.001	34.3708	0
	Q09666	1	vEGDLkGPEVDIk	4	1.07336	4	13.0422	1.60152	4	10.2397	1.37099	4	7.2357	N-Term(iTRAQ4plex); K6(iTRAQ4plex); K13(iTRAQ4plex)	High	58.75	2	1831.05	-0.600964	916.03	24.818	1
	Q09666	1	lEGDIkAPSLDIk	1	1.08214	1		0.734823	1		1.39905	1		N-Term(iTRAQ4plex); K6(iTRAQ4plex); K13(iTRAQ4plex)	High	20.68	3	1831.09	-2.0766	611.034	31.2255	1
	Q09666	1	DDGVFVQEVTQNSPAAR	1											High	74.21	2	1832.88	-0.895467	916.942	31.6101	0
	Q09666	1	gEVDVSLANVEGDLk	2	0.587053	1		1.02606	1		0.71715	1		N-Term(iTRAQ4plex); K15(iTRAQ4plex)	High	85.44	2	1832.99	1.2464	916.997	37.7783	0
	Q09666	1	IDVTAPDVSIEEPEGk	2							1.56748	1		K16(iTRAQ4plex)	High	81.61	2	1842.93	-7.96701	921.969	32.6677	0
	Q09666	1	vEGDLkGPEIDIk	2	0.980779	2	8.88561	1.22011	2	29.2791	1.0817	2	15.9874	N-Term(iTRAQ4plex); K6(iTRAQ4plex); K13(iTRAQ4plex)	High	49.02	2	1845.07	-0.80843	923.038	27.4567	1
	Q09666	1	vEGEIkAPDVDIk	1	0.803826	1		1.00551	1		1.26994	1		N-Term(iTRAQ4plex); K6(iTRAQ4plex); K13(iTRAQ4plex)	High	17.5	3	1845.07	-1.0142	615.694	26.09	1
	Q09666	1	VDIDTPDINIEGSEGk	1										K16(iTRAQ4plex)	High	62.56	2	1845.92	0.167566	923.464	33.4296	0
	Q09666	1	gDLDIAGPNLEGDFk	2	0.969775	2	23.9575	1.20065	2	8.20414	1.24154	2	16.2268	N-Term(iTRAQ4plex); K15(iTRAQ4plex)	High	63.01	2	1848.96	0.226324	924.983	39.2552	0
	Q09666	1	VDIDVPDVNLEAPEGk	2				0.786093	1		0.650844	1		K16(iTRAQ4plex)	High	88.7	2	1853.96	1.82581	927.486	38.3104	0
	Q09666	1	vDIETPNLEGTLTGPR	4	0.871246	4	26.5044	1.2371	4	31.1634	0.947579	4	30.2902	N-Term(iTRAQ4plex)	High	82.81	2	1855.99	0.0401666	928.498	38.7113	0
	Q09666	1	gSEVGFHGAAPDISVk	2	1.09847	2	5.6801	0.806975	2	35.6472	0.922928	2	2.21129	N-Term(iTRAQ4plex); K16(iTRAQ4plex)	High	80.7	2	1858.99	-0.419485	929.998	25.698	0
	Q09666	1	lEGELkGPELDVk	1	1.56014	1		1.39934	1		1.33405	1		N-Term(iTRAQ4plex); K6(iTRAQ4plex); K13(iTRAQ4plex)	High	73.76	2	1859.08	-0.224828	930.046	31.3315	1
	Q09666	1	mDAEVPDVNIEGPDAk	2							0.666395	1		M1(Oxidation); K16(iTRAQ4plex)	High	98.9	2	1859.88	0.900562	930.445	27.161	0
	Q09666	1	sPQISmSDIDLNLk	2	0.928469	2	43.2747	1.46019	1		1.31791	2	47.8657	N-Term(iTRAQ4plex); M6(Oxidation); K14(iTRAQ4plex)	High	79.66	2	1864.99	0.689505	933.001	32.0767	0
	Q09666	1	gPQITGPSLEGDLGLk	1	0.882595	1		1.14479	1		1.22074	1		N-Term(iTRAQ4plex); K16(iTRAQ4plex)	High	42.24	2	1870.05	-1.92593	935.528	39.3604	0
	Q09666	1	vGIQLPEVELSVSTk	2	0.677429	1		1.09694	1		0.81091	1		N-Term(iTRAQ4plex); K15(iTRAQ4plex)	High	88.73	2	1887.11	0.456131	944.056	44.2175	0
	Q09666	1	vEGDmkVPDVDIk	1	1.40041	1		1.38159	1		1.64139	1		N-Term(iTRAQ4plex); M5(Oxidation); K6(iTRAQ4plex); K13(iTRAQ4plex)	High	27.54	3	1893.03	-4.25289	631.681	25.2397	1
	Q09666	1	aVEVQGPSLESGDHGk	2	1.24942	2	29.498	0.870176	2	9.4374	1.03357	2	6.74803	N-Term(iTRAQ4plex); K16(iTRAQ4plex)	High	78.38	2	1897.98	-1.07222	949.496	22.0917	0
	Q09666	1	vNVEAPDVNLEGLGGk	4	1.02517	4	61.8236	1.52967	4	32.9564	1.13346	4	65.2378	N-Term(iTRAQ4plex); K16(iTRAQ4plex)	High	83.51	2	1899.04	-1.60551	950.023	34.3706	0
	Q09666	1	vEGEmkVPDVDIk	1	1.31	1		1.75362	1		1.45345	1		N-Term(iTRAQ4plex); M5(Oxidation); K6(iTRAQ4plex); K13(iTRAQ4plex)	High	32.24	3	1907.05	-2.1224	636.354	25.3354	1
	Q09666	1	gDVDVSLPEVEGEmk	1	0.938476	1		0.929791	1		1.45601	1		N-Term(iTRAQ4plex); M14(Oxidation); K15(iTRAQ4plex)	High	28.23	3	1907.95	-2.2274	636.654	29.6758	0
	Q09666	1	vESEIkVPDVELk	5	1.2705	4	33.3748	1.20963	5	42.6756	1.74223	5	12.5027	N-Term(iTRAQ4plex); K6(iTRAQ4plex); K13(iTRAQ4plex)	High	54.19	2	1917.13	-0.0217234	959.067	34.1956	1
	Q09666	1	vEGEmkVPDVEIk	1	1.59402	1		1.54174	1		2.23191	1		N-Term(iTRAQ4plex); M5(Oxidation); K6(iTRAQ4plex); K13(iTRAQ4plex)	High	30.65	3	1921.07	1.21608	641.028	23.5665	1
	Q09666	1	aGAISASGPELQGAGHSk	3	1.00081	2	14.897	0.999687	2	16.8021	1.04765	2	7.87439	N-Term(iTRAQ4plex); K18(iTRAQ4plex)	High	113.56	2	1926.03	1.25752	963.519	21.0064	0
	Q09666	1	vGVEVPDVNIEGPEGk	3	1.30212	2	44.1168	0.907064	2	8.87189	1.10251	2	12.1076	N-Term(iTRAQ4plex); K16(iTRAQ4plex)	High	69.01	2	1926.04	-1.47504	963.523	36.2162	0
	Q09666	1	vDIDAPDVSIEGPDAk	2	0.969794	1		1.57849	1		1.41959	1		N-Term(iTRAQ4plex); K16(iTRAQ4plex)	High	95.76	2	1929	-2.18088	965.004	31.9775	0
	Q09666	1	vDTNAPDLSLEGPEGk	2	0.890266	2	59.6589	1.43275	2	63.2202	1.2809	2	63.096	N-Term(iTRAQ4plex); K16(iTRAQ4plex)	High	123.65	2	1930	-1.35791	965.503	28.5783	0
	Q09666	1	vDVEGPDVNIEGPEGk	1										N-Term(iTRAQ4plex); K16(iTRAQ4plex)	High	44.17	3	1942	-0.293	648.005	30.7224	0
	Q09666	1	iSIPDVDLDLkGPk	3	1.24646	3	8.4037	1.14089	3	15.8802	1.19411	3	28.9241	N-Term(iTRAQ4plex); K11(iTRAQ4plex); K14(iTRAQ4plex)	High	56.07	2	1942.16	-1.10219	971.582	40.3983	1
	Q09666	1	vDIEAPDVSLEGPEGk	3	0.942567	2	5.23184	0.848271	2	130.064	1.63503	2	11.3461	N-Term(iTRAQ4plex); K16(iTRAQ4plex)	High	94.64	2	1943.02	0.209336	972.014	33.646	0
	Q09666	1	vSMPDVDLNLkGPk	1	1.01586	1		1.01673	1		1.34514	1		N-Term(iTRAQ4plex); K11(iTRAQ4plex); K14(iTRAQ4plex)	High	45.51	3	1945.11	-2.75657	649.042	35.182	1
	Q09666	1	vGIDTPDIDIHGPEGk	2	1.06196	2	29.2689	1.12577	2	53.9861	1.02971	2	31.2853	N-Term(iTRAQ4plex); K16(iTRAQ4plex)	High	67.68	3	1951.04	-0.524913	651.017	29.3681	0
	Q09666	1	vDIEGPDVNIEGPEGk	2	0.843656	1		1.31664	1		1.19093	1		N-Term(iTRAQ4plex); K16(iTRAQ4plex)	High	109.8	2	1956.02	-0.2344	978.512	33.3211	0
	Q09666	1	vDVEVPDVSLEGPEGk	2	0.974295	1		1.53399	1		1.29196	1		N-Term(iTRAQ4plex); K16(iTRAQ4plex)	High	106.45	2	1957.04	1.00594	979.023	35.5444	0
	Q09666	1	vDVDVPDVNIEGPDAk	2	0.933011	1		1.22881	1		1.45335	1		N-Term(iTRAQ4plex); K16(iTRAQ4plex)	High	52.87	2	1970.03	-1.11291	985.519	34.0092	0
	Q09666	1	iSMPEVDLNLkGPk	1	1.15018	1		0.956821	1		1.50953	1		N-Term(iTRAQ4plex); K11(iTRAQ4plex); K14(iTRAQ4plex)	High	51.59	3	1973.14	-2.92835	658.385	37.9994	1
	Q09666	1	iSMPDIDLNLkGPk	2	1.24375	1		1.358	1		1.961	1		N-Term(iTRAQ4plex); K11(iTRAQ4plex); K14(iTRAQ4plex)	High	52	3	1973.15	1.3404	658.388	40.7299	1
	Q09666	1	iSmPDVNLNLkGPk	1	1.54125	1		0.859849	1		1.94703	1		N-Term(iTRAQ4plex); M3(Oxidation); K11(iTRAQ4plex); K14(iTRAQ4plex)	High	41.83	3	1974.14	-1.84767	658.718	29.577	1
	Q09666	1	mDVNVGDIDIEGPEGk	3	0.728671	3	37.426	1.02122	3	15.8157	1.12884	3	45.5666	N-Term(iTRAQ4plex); K16(iTRAQ4plex)	High	110.2	2	1975.99	-0.496396	988.497	35.968	0
	Q09666	1	mSLPDVDLDLkGPk	1	0.890805	1		0.815734	1		1.01167	1		N-Term(iTRAQ4plex); M1(Oxidation); K11(iTRAQ4plex); K14(iTRAQ4plex)	High	42.94	3	1976.09	-7.88011	659.37	33.4077	1
	Q09666	1	dDGVFVQEVTQNSPAAR	3	0.830509	2	51.0281	0.65793	3	86.2683	1.03363	3	7.91504	N-Term(iTRAQ4plex)	High	90.32	3	1976.98	1.19443	659.665	34.8548	0
	Q09666	1	iDVDAPDIDIHGPDAk	4	1.2693	4	4.99897	1.12607	4	9.64808	1.35198	4	16.7447	N-Term(iTRAQ4plex); K16(iTRAQ4plex)	High	80.37	3	1979.04	1.2784	660.35	30.2591	0
	Q09666	1	vDVDIPDVNIEGPDAk	1	0.671868	1		1.05619	1		0.77054	1		N-Term(iTRAQ4plex); K16(iTRAQ4plex)	High	90.35	2	1984.05	0.112866	992.528	36.9031	0
	Q09666	1	vDIDVPDVNIEGPEGk	1										N-Term(iTRAQ4plex); K16(iTRAQ4plex)	High	21.52	3	1984.05	0.413718	662.021	38.5218	0
	Q09666	1	vDIDVPDVNIEGPDAk	2	1.54464	1		0.675891	1		1.19485	1		N-Term(iTRAQ4plex); K16(iTRAQ4plex)	High	20.43	4	1984.05	1.76051	496.768	36.5125	0
	Q09666	1	iDVTAPDVSIEEPEGk	3	0.355183	2	6.54153	0.736186	2	23.1491	0.604051	2	50.5727	N-Term(iTRAQ4plex); K16(iTRAQ4plex)	High	101.31	2	1987.05	0.529536	994.028	34.3306	0
	Q09666	1	mDAEVPDVNIEGPDAk	2	0.832124	2	30.6582	1.1402	2	5.74949	0.975441	2	4.79191	N-Term(iTRAQ4plex); K16(iTRAQ4plex)	High	62.07	2	1987.99	0.427659	994.498	31.5921	0
	Q09666	1	iSmPDIDLNLkGPk	4	1.34872	4	17.8352	1.23464	4	7.81023	1.70577	4	40.8404	N-Term(iTRAQ4plex); M3(Oxidation); K11(iTRAQ4plex); K14(iTRAQ4plex)	High	76.55	2	1989.14	0.302715	995.075	32.7865	1
	Q09666	1	iSmPEVDLNLkGPk	2	1.46095	2	5.11283	1.1329	2	17.0665	1.45892	2	8.73361	N-Term(iTRAQ4plex); M3(Oxidation); K11(iTRAQ4plex); K14(iTRAQ4plex)	High	57.67	2	1989.15	2.2665	995.077	31.0802	1
	Q09666	1	vDIDTPDINIEGSEGk	3	1.52618	1		1.10401	2	32.7577	1.01209	2	21.8151	N-Term(iTRAQ4plex); K16(iTRAQ4plex)	High	64.16	3	1990.03	1.98277	664.013	32.4499	0
	Q09666	1	mDVNVGDIDIEGPEGk	4	1.05699	4	38.1944	1.19432	4	15.6126	0.935182	4	14.6913	N-Term(iTRAQ4plex); M1(Oxidation); K16(iTRAQ4plex)	High	94.56	2	1991.98	0.467021	996.496	30.1621	0
	Q09666	1	iSmPEIDLNLkGSk	1	2.32285	1		0.94674	1		2.18759	1		N-Term(iTRAQ4plex); M3(Oxidation); K11(iTRAQ4plex); K14(iTRAQ4plex)	High	31.23	3	1993.13	-5.29653	665.047	32.4209	1
	Q09666	1	vDIDVPDVNLEAPEGk	4	1.08198	1		1.40508	2	8.36692	1.44693	2	13.7343	N-Term(iTRAQ4plex); K16(iTRAQ4plex)	High	87.5	2	1998.06	0.0995622	999.535	37.5365	0
	Q09666	1	ikGDVDVSVPEVEGk	3	1.00444	3	59.7255	0.880409	3	32.0174	1.09393	3	106.352	N-Term(iTRAQ4plex); K2(iTRAQ4plex); K15(iTRAQ4plex)	High	61.97	2	2003.14	0.38416	1002.07	28.9969	1
	Q09666	1	mDAEVPDVNIEGPDAk	4	0.971037	3	22.3695	1.43654	3	18.7711	1.57541	3	11.1338	N-Term(iTRAQ4plex); M1(Oxidation); K16(iTRAQ4plex)	High	100.17	2	2003.98	-2.82513	1002.49	27.3082	0
	Q09666	1	vDIDTPDIDIHGPEGk	3	0.785426	3	21.253	1.30795	3	30.6067	0.834113	3	13.2326	N-Term(iTRAQ4plex); K16(iTRAQ4plex)	High	78.65	2	2009.05	1.3263	1005.03	30.221	0
	Q09666	1	iSmPDVDFNLkGPk	1	1.213	1		0.562334	1		1.36508	1		N-Term(iTRAQ4plex); M3(Oxidation); K11(iTRAQ4plex); K14(iTRAQ4plex)	High	35.41	3	2009.1	-3.72255	670.372	32.0996	1
	Q09666	1	aSLGSLEGEAEAEASSPk	2	1.12915	1		1.2123	1		1.10873	1		N-Term(iTRAQ4plex); K18(iTRAQ4plex)	High	125.89	2	2021.03	0.891286	1011.02	34.43	0
	Q09666	1	iSmPDFDLNLkGPk	2	1.2741	2	0.792776	1.03841	2	27.2485	1.25459	2	14.5726	N-Term(iTRAQ4plex); M3(Oxidation); K11(iTRAQ4plex); K14(iTRAQ4plex)	High	44.12	3	2023.13	1.63076	675.048	35.064	1
	Q09666	1	vDVEcPDVNIEGPEGk	2	0.997732	1		1.55602	1		1.35628	1		N-Term(iTRAQ4plex); C5(Methylthio); K16(iTRAQ4plex)	High	90.63	2	2033.98	1.59858	1017.49	37.1002	0
	Q09666	1	vSVGAPDLSLEASEGSIk	2	1.30511	2	33.3357	0.999781	2	45.4383	1.10358	2	3.03616	N-Term(iTRAQ4plex); K18(iTRAQ4plex)	High	117.48	2	2047.12	-0.452015	1024.06	36.888	0
	Q09666	1	qGFDLNVPGGEIDASLk	1	1.46928	1		1.59457	1		1.79795	1		N-Term(iTRAQ4plex); K17(iTRAQ4plex)	High	50.03	3	2048.09	-0.99425	683.368	38.9085	0
	Q09666	1	gPSLkGDLDASVPSmk	1	0.951006	1		0.965108	1		0.987567	1		N-Term(iTRAQ4plex); K5(iTRAQ4plex); M15(Oxidation); K16(iTRAQ4plex)	High	37.63	3	2050.12	-2.61022	684.044	26.8546	1
	Q09666	1	vSGPDLDLNLkGPSLk	1	1.23261	1		1.02395	1		2.09633	1		N-Term(iTRAQ4plex); K11(iTRAQ4plex); K16(iTRAQ4plex)	High	33.34	3	2085.23	-0.575241	695.747	36.3604	1
	Q09666	1	vDVNAPDVQAPDWHLk	2	0.772743	1		1.06791	2	20.4512				N-Term(iTRAQ4plex); K16(iTRAQ4plex)	High	47.29	4	2092.1	-5.50827	523.779	33.6802	0
	Q09666	1	lkSEDGVEGDLGETQSR	3	1.35045	2	7.75367	1.34924	2	17.7387	0.889465	2	51.1009	N-Term(iTRAQ4plex); K2(iTRAQ4plex)	High	70.4	3	2108.07	-1.02724	703.361	22.7885	1
	Q09666	1	vQANLGAPDINIEGLDAk	2	0.828691	2	59.375	1.17869	2	31.8024	1.41225	2	6.57882	N-Term(iTRAQ4plex); K18(iTRAQ4plex)	High	80	3	2126.17	2.03984	709.396	40.0428	0
	Q09666	1	lkGEIDASVPELEGDLR	2	1.38167	2	84.0488	1.35103	2	15.3597	1.79428	2	62.8888	N-Term(iTRAQ4plex); K2(iTRAQ4plex)	High	53.2	3	2129.17	0.557984	710.395	38.9455	1
	Q09666	1	aPSLDIkGPEVDVSGPk	1	0.927489	1		0.815307	1		1.09405	1		N-Term(iTRAQ4plex); K7(iTRAQ4plex); K17(iTRAQ4plex)	High	56.38	3	2141.21	-2.88445	714.409	31.2569	1
	Q09666	1	lPQFGISTPGSDLHVNAk	1	0.858702	1		1.27872	1		0.748484	1		N-Term(iTRAQ4plex); K18(iTRAQ4plex)	High	60.9	3	2169.19	-0.388999	723.735	37.5063	0
	Q09666	1	fSmPGFkGEGPEVDVk	1	0.779595	1		1.07567	1		1.32261	1		N-Term(iTRAQ4plex); M3(Oxidation); K7(iTRAQ4plex); K16(iTRAQ4plex)	High	24.5	3	2172.13	-2.39541	724.716	28.8637	1
	Q09666	1	hELTEISNVDVETQSGk	3	1.16487	3	5.09385	1.0875	3	16.6324	1.7882	3	15.9587	N-Term(iTRAQ4plex); K17(iTRAQ4plex)	High	97.55	2	2174.12	0.332384	1087.56	24.1291	0
	Q09666	1	gPAFNMASPESDFGINLk	1	0.670822	1		0.908985	1		1.17244	1		N-Term(iTRAQ4plex); K18(iTRAQ4plex)	High	92.28	3	2183.11	2.00384	728.375	45.7537	0
	Q09666	1	vEGDmQVPDLDIkGPk	1	1.33251	1		1.22641	1		1.54665	1		N-Term(iTRAQ4plex); M5(Oxidation); K13(iTRAQ4plex); K16(iTRAQ4plex)	High	66.15	3	2189.18	-1.79654	730.398	28.8676	1
	Q09666	1	gPAFNmASPESDFGINLk	3	0.83599	1		0.982875	1		2.04451	1		N-Term(iTRAQ4plex); M6(Oxidation); K18(iTRAQ4plex)	High	79.59	2	2199.1	1.6155	1100.06	40.3156	0
	Q09666	1	gPHVDVSGPDIDIEGPEGk	1	0.933607	1		0.909944	1		0.91823	1		N-Term(iTRAQ4plex); K19(iTRAQ4plex)	High	95.13	3	2206.12	-0.477703	736.046	30.8833	0
	Q09666	1	mQVGGDGVkVPGIDATTk	1	1.12257	1		1.03025	1		1.28478	1		N-Term(iTRAQ4plex); M1(Oxidation); K9(iTRAQ4plex); K18(iTRAQ4plex)	High	45.99	3	2221.23	2.74731	741.081	25.6547	1
	Q09666	1	mEGGGAEVHAQLPSLEGDLR	2	1.17167	1		1.29832	1		0.846658	1		N-Term(iTRAQ4plex); M1(Oxidation)	High	65.29	2	2226.09	-1.40032	1113.55	32.4943	0
	Q09666	1	gPQVSGELkGPGVDVNLk	2	1.14267	2	17.5644	1.17042	2	21.1989	1.4503	2	44.2923	N-Term(iTRAQ4plex); K9(iTRAQ4plex); K18(iTRAQ4plex)	High	46.81	3	2226.27	-3.09161	742.763	30.2295	1
	Q09666	1	gPSLDIDTPDVNIEGPEGk	1										N-Term(iTRAQ4plex); K19(iTRAQ4plex)	High	36.03	3	2241.14	-1.94136	747.72	37.1945	0
	Q09666	1	vDVSAPDVEAHGPEWNLk	2	1.11076	2	41.728	1.10878	2	15.3183	1.22255	2	41.1054	N-Term(iTRAQ4plex); K18(iTRAQ4plex)	High	60.64	3	2251.16	0.712435	751.059	35.1686	0
	Q09666	1	mkGEVDVSLANVEGDLk	2	0.9062	2	47.1728	1.14372	2	7.20351	0.96835	2	6.30886	N-Term(iTRAQ4plex); M1(Oxidation); K2(iTRAQ4plex); K17(iTRAQ4plex)	High	72.03	3	2252.22	-0.276878	751.41	32.9117	1
	Q09666	1	lkGPQITGPSLEGDLGLk	2	1.26978	2	10.6017	1.26554	2	29.0521	1.76984	2	0.641261	N-Term(iTRAQ4plex); K2(iTRAQ4plex); K18(iTRAQ4plex)	High	96.44	3	2255.33	0.43787	752.45	38.7616	1
	Q09666	1	aPNISmPDVDLNLkGPk	1	1.03629	1		1.32042	1		1.54707	1		N-Term(iTRAQ4plex); M6(Oxidation); K14(iTRAQ4plex); K17(iTRAQ4plex)	High	28.09	3	2257.25	-3.92258	753.088	31.6591	1
	Q09666	1	vDVSAPDVEMQGPDWNLk	1										N-Term(iTRAQ4plex); K18(iTRAQ4plex)	High	65.35	3	2288.15	1.85961	763.389	38.8221	0
	Q09666	1	vDISAPDVDVHGPDWHLk	4	1.16541	4	21.2495	1.30745	4	41.5703	1.20243	4	23.5039	N-Term(iTRAQ4plex); K18(iTRAQ4plex)	High	88.96	3	2288.18	-3.38625	763.399	33.7587	0
	Q09666	1	sPQISmSDIDLNLkGPk	1	1.13236	1		1.20324	1		1.87227	1		N-Term(iTRAQ4plex); M6(Oxidation); K14(iTRAQ4plex); K17(iTRAQ4plex)	High	37.54	3	2291.26	-1.8031	764.425	31.3609	1
	Q09666	1	lkGDVDVSLPEVEGEmk	2	1.15729	1		1.39152	1		1.05489	1		N-Term(iTRAQ4plex); K2(iTRAQ4plex); M16(Oxidation); K17(iTRAQ4plex)	High	61.59	3	2293.23	-1.25677	765.081	32.1876	1
	Q09666	1	vDVSAPDVEmQGPDWNLk	5	1.56357	3	18.2811	1.27235	3	31.8169	1.22199	3	13.5529	N-Term(iTRAQ4plex); M10(Oxidation); K18(iTRAQ4plex)	High	70.59	3	2304.14	-0.899902	768.718	36.8022	0
	Q09666	1	vDINAPDVDVQGPDWHLk	3	0.785034	2	60.6137	0.994951	2	9.5675	1.20378	2	0.410896	N-Term(iTRAQ4plex); K18(iTRAQ4plex)	High	77.35	2	2306.2	0.293564	1153.6	36.8253	0
	Q09666	1	vDINAPDVDVHGPDWHLk	3	1.01948	3	25.5591	1.23224	3	18.3239	1.28948	3	23.029	N-Term(iTRAQ4plex); K18(iTRAQ4plex)	High	69.7	3	2315.2	-1.80677	772.404	35.2168	0
	Q09666	1	vDIDAPDVDVHGPDWHLk	3	1.25757	3	1.68462	1.55604	2	22.5874	1.4042	3	39.7956	N-Term(iTRAQ4plex); K18(iTRAQ4plex)	High	72.25	2	2316.19	0.0922794	1158.6	36.041	0
	Q09666	1	kQGFDLNVPGGEIDASLk	1	0.846578	1		1.12397	1		1.24471	1		N-Term(iTRAQ4plex); K1(iTRAQ4plex); K18(iTRAQ4plex)	High	52.99	3	2320.29	0.958774	774.101	36.4436	1
	Q09666	1	eLLLPNWQGSGSHGLTIAQR	1	2.22538	1		1.26241	1		0.997288	1		N-Term(iTRAQ4plex)	High	58.29	3	2321.25	0.627124	774.421	42.0994	0
	Q09666	1	vDINAPDVEVHGPDWHLk	2	0.799038	2	83.5747	1.28165	2	8.13939	1.58673	2	18.9871	N-Term(iTRAQ4plex); K18(iTRAQ4plex)	High	66.78	3	2329.21	-1.57079	777.076	33.2489	0
	Q09666	1	vESDLkGPEVDIEGPEGk	2	0.817528	2	17.783	0.9079	2	25.4623	1.31841	2	22.3239	N-Term(iTRAQ4plex); K6(iTRAQ4plex); K18(iTRAQ4plex)	High	68.8	3	2330.24	-1.81498	777.419	29.1361	1
	Q09666	1	vDIDVPDVNVQGPDWHLk	2	1.14999	1		0.804365	1		1.5222	1		N-Term(iTRAQ4plex); K18(iTRAQ4plex)	High	62.78	3	2334.23	0.289005	778.75	42.4251	0
	Q09666	1	FSmPGFkGEGPDVDVNLPk	1	0.873915	1		1.33964	1		2.16545	1		M3(Oxidation); K7(iTRAQ4plex); K19(iTRAQ4plex)	High	37.17	3	2338.2	0.809465	780.072	33.3924	1
	Q09666	1	vDINTPDVDVHGPDWHLk	3	0.865036	2	29.2878	1.0932	2	18.1583	1.13643	2	10.7458	N-Term(iTRAQ4plex); K18(iTRAQ4plex)	High	67.12	4	2345.22	1.61956	587.06	34.8789	0
	Q09666	1	mDIDAPDVDVHGPDWHLk	1	1.38409	1		1.12955	1		1.25449	1		N-Term(iTRAQ4plex); K18(iTRAQ4plex)	High	66.86	4	2348.16	0.584903	587.795	36.6269	0
	Q09666	1	aEASIQAGAGDGEWEESEVk	2										N-Term(iTRAQ4plex); K20(iTRAQ4plex)	High	64.72	2	2351.12	-1.10486	1176.06	27.6794	0
	Q09666	1	fSVSGLkAEGPDVAVDLPk	1	1.64647	1		1.72426	1		2.70237	1		N-Term(iTRAQ4plex); K7(iTRAQ4plex); K19(iTRAQ4plex)	High	58.98	3	2361.34	-0.149096	787.784	39.1341	1
	Q09666	1	gPFVEAEVPDVDLEcPDAk	1										N-Term(iTRAQ4plex); C15(Methylthio); K19(iTRAQ4plex)	High	83.03	3	2364.14	0.818602	788.717	46.591	0
	Q09666	1	gDVPSVGLEGPDVDLQGPEAk	1										N-Term(iTRAQ4plex); K21(iTRAQ4plex)	High	70.31	3	2367.22	-1.54771	789.746	34.3714	0
	Q09666	1	mDIDAPDVEVQGPDWHLk	1	2.03727	1		2.42296	1		1.80504	1		N-Term(iTRAQ4plex); M1(Oxidation); K18(iTRAQ4plex)	High	65.38	3	2369.17	0.387273	790.395	34.1472	0
	Q09666	1	mDIDVPDVEVQGPDWHLk	2	2.1311	1		1.17326	1		1.1239	1		N-Term(iTRAQ4plex); M1(Oxidation); K18(iTRAQ4plex)	High	62.25	3	2397.2	0.43827	799.739	37.5963	0
	Q09666	1	iSmPGFkGEGPDVDVNLPk	1	1.27022	1		1.28763	1		1.31387	1		N-Term(iTRAQ4plex); M3(Oxidation); K7(iTRAQ4plex); K19(iTRAQ4plex)	High	40.88	3	2448.31	-1.88467	816.776	32.8805	1
	Q09666	1	fSmPGFkGEGPDVDVSLPk	2	0.821647	2	45.1416	1.07937	2	48.0933	1.47563	2	24.001	N-Term(iTRAQ4plex); M3(Oxidation); K7(iTRAQ4plex); K19(iTRAQ4plex)	High	55.22	3	2455.28	-3.47039	819.099	34.8441	1
	Q09666	1	iSmPGFkGEGPEVDVNLPk	1	1.59499	1		1.44736	1		1.82836	1		N-Term(iTRAQ4plex); M3(Oxidation); K7(iTRAQ4plex); K19(iTRAQ4plex)	High	39.72	3	2462.33	-0.396837	821.449	33.24	1
	Q09666	1	fSVPGFkAEGPEVDVNLPk	1	2.6363	1		1.04695	1		3.68317	1		N-Term(iTRAQ4plex); K7(iTRAQ4plex); K19(iTRAQ4plex)	High	41.49	3	2462.36	-2.27456	821.458	38.6513	1
	Q09666	1	fSMPGFkGEGPDVDVNLPk	1	1.40449	1		1.92898	1		1.71439	1		N-Term(iTRAQ4plex); K7(iTRAQ4plex); K19(iTRAQ4plex)	High	54.43	3	2466.31	-0.334166	822.773	38.099	1
	Q09666	1	fSmPGFkGEGPDVDVTLPk	1	0.897372	1		1.27115	1		1.18794	1		N-Term(iTRAQ4plex); M3(Oxidation); K7(iTRAQ4plex); K19(iTRAQ4plex)	High	32.14	3	2469.3	-1.607	823.772	35.4263	1
	Q09666	1	tPSFGISAPQVSIPDVNVNLk	1										N-Term(iTRAQ4plex); K21(iTRAQ4plex)	High	71.28	2	2471.38	0.756373	1236.19	44.8965	0
	Q09666	1	fSmPGFkGEGPDVDVNLPk	2	1.19824	1		0.749778	1		1.34324	1		N-Term(iTRAQ4plex); M3(Oxidation); K7(iTRAQ4plex); K19(iTRAQ4plex)	High	28.9	3	2482.3	-0.447266	828.105	34.1853	1
	Q09666	1	fSmPGFkGEGPEVDVTLPk	2	1.57695	2	28.7642	1.50309	2	16.1287	1.61159	2	6.87613	N-Term(iTRAQ4plex); M3(Oxidation); K7(iTRAQ4plex); K19(iTRAQ4plex)	High	42.85	3	2483.32	0.456563	828.446	35.8008	1
	Q09666	1	fSmPSLkGEGPEVDVNLPk	1	1.367	1		1.28531	1		1.2416	1		N-Term(iTRAQ4plex); M3(Oxidation); K7(iTRAQ4plex); K19(iTRAQ4plex)	High	31.08	3	2492.34	-1.91075	831.451	31.7889	1
	Q09666	1	fSmPGFkGEGPEVDVNLPk	1	2.00812	1		1.88951	1		1.66972	1		N-Term(iTRAQ4plex); M3(Oxidation); K7(iTRAQ4plex); K19(iTRAQ4plex)	High	33.81	3	2496.31	-1.84843	832.776	34.5163	1
	Q09666	1	gGADVSGGVSAPDISLGEGHLSVk	1	1.50679	1		0.575974	1		1.25837	1		N-Term(iTRAQ4plex); K24(iTRAQ4plex)	High	107.96	3	2497.31	-1.4714	833.108	34.6582	0
	Q09666	1	fSmPGFkAEGPEVDVNLPk	3	2.31465	2	25.9672	1.51988	2	61.7668	4.26715	2	24.6912	N-Term(iTRAQ4plex); M3(Oxidation); K7(iTRAQ4plex); K19(iTRAQ4plex)	High	49.95	3	2510.33	0.267218	837.449	35.2189	1
	Q09666	1	vSVGAPDLSLEASEGSIkLPk	1	1.84622	1		1.53774	1		1.93695	1		N-Term(iTRAQ4plex); K18(iTRAQ4plex); K21(iTRAQ4plex)	High	40.15	3	2529.45	-1.02687	843.821	38.5756	1
	Q09666	1	fSmPSLkGEGPEFDVNLSk	1										N-Term(iTRAQ4plex); M3(Oxidation); K7(iTRAQ4plex); K19(iTRAQ4plex)	High	25.42	4	2530.32	-1.07198	633.335	34.0892	1
	Q09666	1	fSmPGFkGEGPEVDmNLPk	1	0.721469	1		1.24354	1		1.24279	1		N-Term(iTRAQ4plex); M3(Oxidation); K7(iTRAQ4plex); M15(Oxidation); K19(iTRAQ4plex)	High	25.66	3	2544.28	-1.79549	848.765	30.4006	1
	Q09666	1	eVFSScSSEVVLSGDDEEYQR	4										N-Term(iTRAQ4plex); C6(Methylthio)	High	30.34	2	2555.11	3.94021	1278.06	40.0612	0
	Q09666	1	aPEVNLNAPDVDVHGPDWNLk	1	0.573077	1		1.02013	1		0.776169	1		N-Term(iTRAQ4plex); K21(iTRAQ4plex)	High	80.3	3	2588.32	-5.12299	863.445	36.9353	0
	Q09666	1	ADIDVSGPSVDTDAPDLDIEGPEGk	1										K25(iTRAQ4plex)	High	33.56	3	2656.26	1.6662	886.093	34.9983	0
	Q09666	1	EFSGPSTPTGTLEFEGGEVSLEGGk	2										K25(iTRAQ4plex)	High	43.55	3	2656.28	0.685224	886.097	40.4515	0
	Q09666	1	gEVDVSLANVEGDLkGPALDIk	1	0.764291	1		1.01857	1		0.63497	1		N-Term(iTRAQ4plex); K15(iTRAQ4plex); K22(iTRAQ4plex)	High	46.8	4	2671.48	-1.37252	668.627	42.6292	1
	Q09666	1	gGQIGLQAPGLSVSGPQGHLESGSGk	1	2.15247	1								N-Term(iTRAQ4plex); K26(iTRAQ4plex)	High	80.91	3	2706.44	-2.02483	902.817	31.4636	0
	Q09666	1	ADIDISGPNVDVDVPDVNIEGPDAk	1										K25(iTRAQ4plex)	High	24.12	3	2708.33	-2.51304	903.449	39.661	0
	Q09666	1	gPTVGGGLPGIGVQGLEGNLQMPGIk	1										N-Term(iTRAQ4plex); K26(iTRAQ4plex)	High	36.5	3	2734.52	0.102951	912.177	48.5044	0
	Q09666	1	gPTVGGGLPGIGVQGLEGNLQmPGIk	4	0.384151	1		0.947896	2	59.0539	1.19319	1		N-Term(iTRAQ4plex); M22(Oxidation); K26(iTRAQ4plex)	High	56	3	2750.51	-0.33452	917.508	42.2126	0
	Q09666	1	ikGDVPSVGLEGPDVDLQGPEAk	1	1.4239	1		1.81277	1		2.91267	1		N-Term(iTRAQ4plex); K2(iTRAQ4plex); K23(iTRAQ4plex)	High	86.15	3	2752.5	-1.7655	918.173	35.1863	1
	Q09666	1	LEGDLTGPSVGVEVPDVELEcPDAk	1										C21(Methylthio); K25(iTRAQ4plex)	High	37.24	3	2758.33	1.1024	920.115	45.4325	0
	Q09666	1	vEAPSLDVHMDSPDINIEGPDVk	1	1.20278	1		1.38956	1		1.58216	1		N-Term(iTRAQ4plex); K23(iTRAQ4plex)	High	73.02	3	2765.39	0.688863	922.469	37.6276	0
	Q09666	1	vEAPSLDVHmDSPDINIEGPDVk	3	1.20679	1		0.994183	1		1.13913	1		N-Term(iTRAQ4plex); M10(Oxidation); K23(iTRAQ4plex)	High	71.91	3	2781.39	0.0553824	927.8	35.6582	0
	Q09666	1	aDIDVSGPSVDTDAPDLDIEGPEGk	3	0.736032	2	5.66965							N-Term(iTRAQ4plex); K25(iTRAQ4plex)	High	75.52	3	2800.37	2.79664	934.128	37.2534	0
	Q09666	1	eFSGPSTPTGTLEFEGGEVSLEGGk	2				1.08034	1		1.18339	1		N-Term(iTRAQ4plex); K25(iTRAQ4plex)	High	91.91	3	2800.38	0.166104	934.131	40.9091	0
	Q09666	1	LEGDLTGPSVDVEVPDVELEcPDAk	1										C21(Methylthio); K25(iTRAQ4plex)	High	68.03	3	2816.33	-1.21285	939.448	47.5887	0
	Q09666	1	vkTPSFGISAPQVSIPDVNVNLk	1	0.910838	1		0.994056	1		1.22595	1		N-Term(iTRAQ4plex); K2(iTRAQ4plex); K23(iTRAQ4plex)	High	76.06	3	2842.64	-0.553443	948.218	41.7193	1
	Q09666	1	LEGELQAPDLELSLPAIHVEGLDIk	1										K25(iTRAQ4plex)	High	64.7	3	2843.55	-1.1348	948.521	51.9561	0
	Q09666	1	aDIDISGPNVDVDVPDVNIEGPDAk	2	0.568511	1		1.30034	1		0.798731	1		N-Term(iTRAQ4plex); K25(iTRAQ4plex)	High	62.03	3	2852.44	-0.229211	951.485	39.8442	0
	Q09666	1	sPSLDVTVPEAELNLETPEISVGGk	1										N-Term(iTRAQ4plex); K25(iTRAQ4plex)	High	39.08	3	2869.53	0.879498	957.182	44.1129	0
	Q09666	1	ikGGADVSGGVSAPDISLGEGHLSVk	2	0.837141	1		0.685209	1		0.620119	1		N-Term(iTRAQ4plex); K2(iTRAQ4plex); K26(iTRAQ4plex)	High	78.29	3	2882.59	-1.43548	961.535	33.3886	1
	Q09666	1	lEGDLTGPSVGVEVPDVELEcPDAk	4	0.823186	1		1.14663	1		0.772625	1		N-Term(iTRAQ4plex); C21(Methylthio); K25(iTRAQ4plex)	High	81.76	3	2902.43	0.39156	968.149	46.4758	0
	Q09666	1	lEGDLTGPSVDVEVPDVELEcPDAk	1										N-Term(iTRAQ4plex); C21(Methylthio); K25(iTRAQ4plex)	High	102.07	3	2960.43	-0.498194	987.483	46.6089	0
	Q09666	1	lEGELQAPDLELSLPAIHVEGLDIk	2	1.30466	1		1.60321	1		1.91721	1		N-Term(iTRAQ4plex); K25(iTRAQ4plex)	High	98.24	3	2987.66	0.182455	996.557	52.0366	0
	Q09666	1	lkGEIDASVPELEGDLRGPQVDVk	1	0.723859	1		1.19254	1		1.14192	1		N-Term(iTRAQ4plex); K2(iTRAQ4plex); K24(iTRAQ4plex)	High	28.34	4	2996.66	0.252512	749.921	39.4098	2
	Q09666	1	gDINIEGPSMNIEGPDLNVEGPEGGLk	1										N-Term(iTRAQ4plex); K27(iTRAQ4plex)	High	37.03	3	3039.52	1.64972	1013.85	40.7103	0
	Q09666	1	gDINIEGPSmNIEGPDLNVEGPEGGLk	1										N-Term(iTRAQ4plex); M10(Oxidation); K27(iTRAQ4plex)	High	79.72	3	3055.52	2.50627	1019.18	38.7169	0
	Q09666	1	vDIkAPEVNLNAPDVDVHGPDWNLk	1	2.1447	1		2.27142	1		2.2281	1		N-Term(iTRAQ4plex); K4(iTRAQ4plex); K25(iTRAQ4plex)	High	62.75	3	3187.7	-3.10919	1063.24	39.9443	1
	Q09666	1	gGkPGLTIQAPQLEVSVPSANIEGLEGk	1										N-Term(iTRAQ4plex); K3(iTRAQ4plex); K28(iTRAQ4plex)	High	56.61	3	3221.81	0.553358	1074.61	40.2905	0
	Q09666	1	gDINIEGPSmNIEGPDLNVEGPEGGLkGPk	1										N-Term(iTRAQ4plex); M10(Oxidation); K27(iTRAQ4plex); K30(iTRAQ4plex)	High	18.79	3	3481.78	-1.50878	1161.26	35.6679	1
	Q09666	1	gSLGATGEIkGPTVGGGLPGIGVQGLEGNLQmPGIk	1										N-Term(iTRAQ4plex); K10(iTRAQ4plex); M32(Oxidation); K36(iTRAQ4plex)	High	29.62	4	3808.11	1.73605	952.782	42.8891	1
	Q09666	1	eGDQIVGATIYFDNLQSGEVTQLLNTmGHHTVGLk	2										N-Term(iTRAQ4plex); M27(Oxidation); K35(iTRAQ4plex)	High	57.78	4	4090.08	0.650776	1023.28	48.6567	0
	Q09666	1	tGVVkEGDQIVGATIYFDNLQSGEVTQLLNTmGHHTVGLk	1										N-Term(iTRAQ4plex); K5(iTRAQ4plex); M32(Oxidation); K40(iTRAQ4plex)	High	22.27	5	4718.48	-1.17375	944.501	49.527	1
	Q09666;Q8IVF2	2	gPQVDVk	1										N-Term(iTRAQ4plex); K7(iTRAQ4plex)	High	26.15	2	1030.61	1.32781	515.811	18.3068	0
P60709	Actin, cytoplasmic 1 OS=Homo sapiens GN=ACTB PE=1 SV=1 - [ACTB_HUMAN]	15638.6	95.73	1	18	37	575	0.858451	102	37.9612	1.17611	116	31.2186	0.991901	103	38.615	375	41.7097	5.47803
	Protein Group Accessions	# Proteins	Sequence	# PSMs	115/114	115/114 Count	115/114 Variability [%]	116/114	116/114 Count	116/114 Variability [%]	117/114	117/114 Count	117/114 Variability [%]	Modifications	A4	IonScore	Charge	MH+ [Da]	ΔM [ppm]	m/z [Da]	RT [min]	# Missed Cleavages
	P60709	1	GYSFTTTAER	6											High	59.12	2	1132.53	0.703082	566.768	24.2175	0
	P60709	1	gYSFTTTAER	21	0.751843	20	17.0853	1.0908	20	20.2844	0.954761	20	19.2805	N-Term(iTRAQ4plex)	High	62.22	2	1276.63	-0.150805	638.818	24.4084	0
	P60709	1	QEYDESGPSIVHR	3											High	119.16	2	1516.7	-3.72007	758.852	18.4696	0
	P60709	1	qEYDESGPSIVHR	6	1.05457	6	25.8543	0.964638	6	29.8841	0.904452	6	24.9523	N-Term(iTRAQ4plex)	High	99.11	3	1660.79	-7.45533	554.269	17.9376	0
	P60709	1	dDDIAALVVDNGSGMck	5	0.941213	2	12.4153	0.995499	2	12.8371	0.766044	2	63.3062	N-Term(Acetyl); C16(Methylthio); K17(iTRAQ4plex)	High	117.45	2	1954.87	0.787773	977.938	51.491	0
	P60709	1	dDDIAALVVDNGSGmck	5	0.830494	3	0.959065	1.29443	2	38.5231	0.915198	3	24.6329	N-Term(Acetyl); M15(Oxidation); C16(Methylthio); K17(iTRAQ4plex)	High	76.43	2	1970.85	-5.99113	985.929	46.7028	0
	P60709	1	VAPEEHPVLLTEAPLNPk	2	0.74447	1		1.52799	2	19.4622	0.987329	2	74.865	K18(iTRAQ4plex)	High	58.6	2	2098.17	-0.587894	1049.59	32.4066	0
	P60709	1	vAPEEHPVLLTEAPLNPk	18	1.1141	14	8.58779	1.21997	14	41.3566	1.23768	13	14.7587	N-Term(iTRAQ4plex); K18(iTRAQ4plex)	High	79.44	3	2242.27	1.50718	748.096	30.9461	0
	P60709	1	yPIEHGIVTNWDDmEk	2	0.589056	2	29.4014	1.15757	2	80.2923	0.637777	2	53.4957	N-Term(iTRAQ4plex); M14(Oxidation); K16(iTRAQ4plex)	High	63.04	3	2251.1	0.317457	751.037	34.4389	0
	P60709	1	dLYANTVLSGGTTMYPGIADR	30	0.988444	9	88.3296	1.38101	13	27.962	0.80432	13	63.2938	N-Term(iTRAQ4plex)	High	90.57	2	2359.17	0.229199	1180.09	55.0517	0
	P60709	1	dLYANTVLSGGTTmYPGIADR	30	0.833972	9	33.6892	1.22086	9	40.4531	1.22772	9	33.9874	N-Term(iTRAQ4plex); M14(Oxidation)	High	88.65	3	2375.17	0.461303	792.394	40.8578	0
	P60709	1	VAPEEHPVLLTEAPLNPkANR	2										K18(iTRAQ4plex)	High	36.28	3	2439.35	-0.543439	813.787	30.4199	1
	P60709	1	kDLYANTVLSGGTTMYPGIADR	2	0.880503	1		1.05369	1		0.606158	1		K1(iTRAQ4plex)	High	73.89	2	2487.27	1.19924	1244.14	37.189	1
	P60709	1	kDLYANTVLSGGTTmYPGIADR	5	0.932192	1		1.4364	1		0.693875	1		K1(iTRAQ4plex); M15(Oxidation)	High	77.87	3	2503.26	0.413596	835.093	31.8166	1
	P60709	1	vAPEEHPVLLTEAPLNPkANR	2	0.790485	1		1.39253	1		1.07244	1		N-Term(iTRAQ4plex); K18(iTRAQ4plex)	High	52.2	3	2583.45	1.08867	861.822	28.9967	1
	P60709	1	kDLYANTVLSGGTTMYPGIADR	1										N-Term(iTRAQ4plex); K1(iTRAQ4plex)	High	76.67	3	2631.37	-0.291096	877.794	35.9065	1
	P60709	1	kDLYANTVLSGGTTmYPGIADR	9	1.44923	5	54.0487	1.01144	6	22.0258	1.79905	5	49.809	N-Term(iTRAQ4plex); K1(iTRAQ4plex); M15(Oxidation)	High	77.8	3	2647.36	-0.259074	883.126	34.4177	1
	P60709	1	LcYVALDFEQEMATAASSSSLEk	9				2.02825	1					C2(Methylthio); K23(iTRAQ4plex)	High	81.56	3	2683.24	0.302188	895.086	54.2342	0
	P60709	1	LcYVALDFEQEmATAASSSSLEk	4										C2(Methylthio); M12(Oxidation); K23(iTRAQ4plex)	High	94.5	3	2699.24	-0.755298	900.417	47.5967	0
	P60709	1	lcYVALDFEQEMATAASSSSLEk	48	0.616768	3	40.3466	1.08335	5	15.5731	1.00463	4	22.3521	N-Term(iTRAQ4plex); C2(Methylthio); K23(iTRAQ4plex)	High	117.67	3	2827.35	2.52755	943.122	58.0689	0
	P60709	1	lcYVALDFEQEmATAASSSSLEk	49	0.784355	10	54.5949	0.904728	11	13.9867	1.03854	9	53.7231	N-Term(iTRAQ4plex); C2(Methylthio); M12(Oxidation); K23(iTRAQ4plex)	High	114.48	3	2843.34	0.223189	948.451	52.3525	0
	P60709	1	dDDIAALVVDNGSGMckAGFAGDDAPR	1										N-Term(Acetyl); C16(Methylthio); K17(iTRAQ4plex)	High	20.93	3	2912.3	0.136961	971.438	50.3052	1
	P60709	1	TTGIVMDSGDGVTHTVPIYEGYALPHAILR	4											High	53.12	4	3183.62	0.830764	796.66	41.9858	0
	P60709	1	TTGIVmDSGDGVTHTVPIYEGYALPHAILR	7										M6(Oxidation)	High	77.93	4	3199.61	0.431984	800.658	41.6557	0
	P60709	1	tTGIVMDSGDGVTHTVPIYEGYALPHAILR	10	0.725983	5	49.0093	1.25724	6	30.6368	0.771367	3	30.8068	N-Term(iTRAQ4plex)	High	77.05	4	3327.71	-1.85005	832.683	43.8066	0
	P60709	1	tTGIVmDSGDGVTHTVPIYEGYALPHAILR	25	1.00279	8	88.9112	1.11655	9	27.7552	0.964228	8	70.1899	N-Term(iTRAQ4plex); M6(Oxidation)	High	53.61	4	3343.71	-1.41566	836.682	45.2022	0
	P60709	1	cPEALFQPSFLGmEScGIHETTFNSImk	1										C1(Methylthio); M13(Oxidation); C16(Methylthio); M27(Oxidation); K28(iTRAQ4plex)	High	11.71	3	3385.49	0.782897	1129.17	48.6553	0
	P60709	1	cPEALFQPSFLGmEScGIHETTFNSIMk	3				1.40598	1					C1(Methylthio); N-Term(iTRAQ4plex); M13(Oxidation); C16(Methylthio); K28(iTRAQ4plex)	High	37.85	3	3513.6	0.658588	1171.87	51.8083	0
	P60709	1	cPEALFQPSFLGmEScGIHETTFNSImk	9	0.135532	1		1.17023	3	6.63733				N-Term(iTRAQ4plex); C1(Methylthio); M13(Oxidation); C16(Methylthio); M27(Oxidation); K28(iTRAQ4plex)	High	59.52	4	3529.59	-0.933704	883.152	63.6948	0
	P60709	1	DIkEkLcYVALDFEQEmATAASSSSLEk	2	0.722362	1		0.931777	1		0.456076	1		K3(iTRAQ4plex); K5(iTRAQ4plex); C7(Methylthio); M17(Oxidation); K28(iTRAQ4plex)	High	75.06	4	3600.76	-7.47371	900.945	53.4117	2
	P60709	1	ekMTQIMFETFNTPAMYVAIQAVLSLYASGR	1										N-Term(iTRAQ4plex); K2(iTRAQ4plex)	High	27.2	3	3798.96	2.924	1266.99	57.1018	1
	P60709	1	ekMTQIMFETFNTPAmYVAIQAVLSLYASGR	4										N-Term(iTRAQ4plex); K2(iTRAQ4plex); M16(Oxidation)	High	44.44	4	3814.96	2.43325	954.494	56.7095	1
	P60709	1	ekmTQImFETFNTPAMYVAIQAVLSLYASGR	3										N-Term(iTRAQ4plex); K2(iTRAQ4plex); M3(Oxidation); M7(Oxidation)	High	76.94	4	3830.94	-1.53903	958.489	56.4185	1
	P60709	1	ekmTQImFETFNTPAmYVAIQAVLSLYASGR	1										N-Term(iTRAQ4plex); K2(iTRAQ4plex); M3(Oxidation); M7(Oxidation); M16(Oxidation)	High	33.67	4	3846.94	0.614228	962.49	54.5805	1
	P60709	1	ySVWIGGSILASLSTFQQmWISkQEYDESGPSIVHR	1										N-Term(iTRAQ4plex); M19(Oxidation); K23(iTRAQ4plex)	High	47.39	4	4404.22	0.423459	1101.81	55.2778	1
	P60709	1	kYSVWIGGSILASLSTFQQmWISkQEYDESGPSIVHR	2										N-Term(iTRAQ4plex); K1(iTRAQ4plex); M20(Oxidation); K24(iTRAQ4plex)	High	47.03	5	4676.42	1.33319	936.091	55.2011	2
	P60709	1	tTGIVmDSGDGVTHTVPIYEGYALPHAILRLDLAGRDLTDYLmk	1										N-Term(iTRAQ4plex); M6(Oxidation); M43(Oxidation); K44(iTRAQ4plex)	High	14.38	6	5108.65	2.72409	852.28	50.013	2
	P60709	1	mTQIMFETFNTPAMYVAIQAVLSLYASGRTTGIVMDSGDGVTHTVPIYEGYALPHAILR	2										N-Term(iTRAQ4plex)	High	31.43	5	6562.32	1.29289	1313.27	57.9713	1
	P60709	1	mTQIMFETFNTPAMYVAIQAVLSLYASGRTTGIVMDSGDGVTHTVPIYEGYALPHAILR	3										N-Term(iTRAQ4plex); M1(Oxidation)	High	31.71	5	6578.32	2.48954	1316.47	56.4142	1
	P60709	1	mTQImFETFNTPAMYVAIQAVLSLYASGRTTGIVMDSGDGVTHTVPIYEGYALPHAILR	2										N-Term(iTRAQ4plex); M1(Oxidation); M5(Oxidation)	High	20.18	5	6594.29	-0.577249	1319.66	55.908	1
	P68032;P60709	2	AGFAGDDAPR	1											High	35.94	2	976.45	1.24965	488.728	16.8157	0
	P68032;P60709	2	aGFAGDDAPR	22										N-Term(iTRAQ4plex)	High	61.22	2	1120.55	-1.15518	560.778	18.7533	0
	Q562R1;P60709	2	cDVDIRk	1										N-Term(iTRAQ4plex); C1(Methylthio); K7(iTRAQ4plex)	High	28.64	2	1182.62	0.848751	591.815	24.2433	1
	P68032;P60709	2	AVFPSIVGRPR	2											High	60.81	2	1198.7	-1.08456	599.856	27.9863	0
	P68032;P60709	2	EITALAPSTMk	3										K11(iTRAQ4plex)	High	93.29	2	1305.72	-0.566843	653.364	28.5625	0
	P68032;P60709	2	EITALAPSTmk	3										M10(Oxidation); K11(iTRAQ4plex)	High	67.87	2	1321.72	0.516565	661.362	21.4325	0
	P68032;P60709	2	DSYVGDEAQSk	11										K11(iTRAQ4plex)	High	78.72	2	1342.62	0.160147	671.816	17.4038	0
	P68032;P60709	2	aVFPSIVGRPR	19										N-Term(iTRAQ4plex)	High	45.81	3	1342.81	-1.60091	448.273	32.028	0
	P68032;P60709	2	eITALAPSTMk	4										N-Term(iTRAQ4plex); K11(iTRAQ4plex)	High	62.11	2	1449.82	0.407233	725.415	28.0858	0
	P68032;P60709	2	eITALAPSTmk	12										N-Term(iTRAQ4plex); M10(Oxidation); K11(iTRAQ4plex)	High	78.21	2	1465.81	-2.70712	733.41	24.5921	0
	P68032;P60709	2	dSYVGDEAQSk	27										N-Term(iTRAQ4plex); K11(iTRAQ4plex)	High	78.95	2	1486.72	-3.06577	743.865	17.5888	0
	P68032;P60709	2	dSYVGDEAQSKR	2										N-Term(iTRAQ4plex)	High	71.9	3	1498.73	1.28496	500.247	15.3614	1
	P68032;P60709	2	IWHHTFYNELR	2											High	51.66	3	1515.75	0.8178	505.922	26.6561	0
	P68032;P60709	2	dSYVGDEAQSkR	7										N-Term(iTRAQ4plex); K11(iTRAQ4plex)	High	72.09	2	1642.82	-1.76205	821.916	16.3568	1
	P68032;P60709	2	iWHHTFYNELR	3										N-Term(iTRAQ4plex)	High	51.56	2	1659.85	-1.10942	830.428	29.2396	0
	P68032;P60709	2	mQkEITALAPSTmk	1										N-Term(iTRAQ4plex); M1(Oxidation); K3(iTRAQ4plex); M13(Oxidation); K14(iTRAQ4plex)	High	38.59	3	2013.1	-2.16589	671.706	22.5182	1
	P68032;P60709	2	eITALAPSTMkIkIIAPPER	1										N-Term(iTRAQ4plex); K11(iTRAQ4plex); K13(iTRAQ4plex)	High	32.33	4	2611.56	-0.916489	653.644	38.6183	2
	P68032;P60709	2	eITALAPSTmkIkIIAPPER	1										N-Term(iTRAQ4plex); M10(Oxidation); K11(iTRAQ4plex); K13(iTRAQ4plex)	High	26.79	3	2627.55	-1.50248	876.521	34.4463	2
	P68032;Q562R1;P60709	3	iIAPPER	4										N-Term(iTRAQ4plex)	High	28.42	2	939.575	0.416534	470.291	24.985	0
	P68032;Q562R1;P60709	3	DLTDYLMk	2										K8(iTRAQ4plex)	High	57.02	2	1142.59	2.68159	571.799	39.1474	0
	P68032;Q562R1;P60709	3	DLTDYLmk	5										M7(Oxidation); K8(iTRAQ4plex)	High	48.69	2	1158.58	0.185047	579.795	36.8555	0
	P68032;Q562R1;P60709	3	dLTDYLMk	3										N-Term(iTRAQ4plex); K8(iTRAQ4plex)	High	54.83	2	1286.69	-2.75129	643.847	32.5723	0
	P68032;Q562R1;P60709	3	dLTDYLmk	14										N-Term(iTRAQ4plex); M7(Oxidation); K8(iTRAQ4plex)	High	55.85	2	1302.69	0.342611	651.847	34.3652	0
	P68032;Q562R1;P60709	3	ikIIAPPER	4										N-Term(iTRAQ4plex); K2(iTRAQ4plex)	High	42.23	3	1324.86	1.40973	442.291	23.7207	1
	P68032;Q562R1;P60709	3	HQGVmVGmGQk	3										M5(Oxidation); M8(Oxidation); K11(iTRAQ4plex)	High	46.13	3	1347.67	2.42613	449.894	12.386	0
	P68032;Q562R1;P60709	3	hQGVMVGmGQk	3										N-Term(iTRAQ4plex); M8(Oxidation); K11(iTRAQ4plex)	High	54.87	2	1475.77	-1.06386	738.388	15.3339	0
	P68032;Q562R1;P60709	3	hQGVmVGmGQk	8										N-Term(iTRAQ4plex); M5(Oxidation); M8(Oxidation); K11(iTRAQ4plex)	High	49.17	3	1491.77	0.30151	497.927	14.8821	0
	P68032;Q562R1;P60709	3	DLTDYLMkILTER	3										K8(iTRAQ4plex)	High	58.29	2	1754.95	-0.226181	877.977	56.0137	1
	P68032;Q562R1;P60709	3	DLTDYLmkILTER	3										M7(Oxidation); K8(iTRAQ4plex)	High	59.69	2	1770.94	1.13076	885.976	52.2521	1
	P68032;Q562R1;P60709	3	SYELPDGQVITIGNER	5											High	102.64	2	1790.89	0.149765	895.95	40.5524	0
	P68032;Q562R1;P60709	3	dLTDYLMkILTER	2										N-Term(iTRAQ4plex); K8(iTRAQ4plex)	High	34.23	3	1899.05	-1.66883	633.687	55.5113	1
	P68032;Q562R1;P60709	3	dLTDYLmkILTER	2										N-Term(iTRAQ4plex); M7(Oxidation); K8(iTRAQ4plex)	High	48.87	3	1915.05	2.1159	639.021	51.5132	1
	P68032;Q562R1;P60709	3	sYELPDGQVITIGNER	28										N-Term(iTRAQ4plex)	High	86.21	2	1934.99	-0.940159	968	41.2875	0
	P68032;Q562R1;P60709	3	LDLAGRDLTDYLmkILTER	1										M13(Oxidation); K14(iTRAQ4plex)	High	25.53	4	2396.3	1.56199	599.831	52.3381	2
	P68032;Q562R1;P60709	3	lDLAGRDLTDYLMkILTER	1										N-Term(iTRAQ4plex); K14(iTRAQ4plex)	High	19.99	3	2524.4	-1.5466	842.138	56.1193	2
	P68032;Q562R1;P60709	3	ySVWIGGSILASLSTFQQMWISk	12										N-Term(iTRAQ4plex); K23(iTRAQ4plex)	High	90.42	3	2890.54	0.155706	964.186	57.1667	0
	P68032;Q562R1;P60709	3	ySVWIGGSILASLSTFQQmWISk	5										N-Term(iTRAQ4plex); M19(Oxidation); K23(iTRAQ4plex)	High	93.48	3	2906.54	0.749394	969.518	57.5651	0
	P68032;Q562R1;P60709	3	kYSVWIGGSILASLSTFQQMWISk	2										N-Term(iTRAQ4plex); K1(iTRAQ4plex); K24(iTRAQ4plex)	High	33.75	4	3162.74	1.62037	791.441	56.3261	1
	P68032;Q562R1;P60709	3	iIAPPERkYSVWIGGSILASLSTFQQmWISk	2										N-Term(iTRAQ4plex); K8(iTRAQ4plex); M27(Oxidation); K31(iTRAQ4plex)	High	18.34	4	3955.19	0.932412	989.553	55.8887	2
P35579	Myosin-9 OS=Homo sapiens GN=MYH9 PE=1 SV=4 - [MYH9_HUMAN]	15596.1	67.5	1	141	159	485	0.953093	302	40.0609	1.22054	314	29.7088	1.20344	314	35.9483	1960	226.392	5.60498
	Protein Group Accessions	# Proteins	Sequence	# PSMs	115/114	115/114 Count	115/114 Variability [%]	116/114	116/114 Count	116/114 Variability [%]	117/114	117/114 Count	117/114 Variability [%]	Modifications	A4	IonScore	Charge	MH+ [Da]	ΔM [ppm]	m/z [Da]	RT [min]	# Missed Cleavages
	P35579	1	sMAVAAR	1	0.791154	1		0.888753	1		1.02562	1		N-Term(iTRAQ4plex)	High	34.76	2	849.474	0.694844	425.241	16.5251	0
	P35579	1	DLEGLSQR	1											High	55.31	2	917.471	1.93498	459.239	22.2319	0
	P35579	1	VVFQEFR	1											High	45.51	2	924.497	3.03769	462.752	29.6219	0
	P35579	1	dQGELER	1	0.785256	1		1.53072	1		1.29418	1		N-Term(iTRAQ4plex)	High	17.87	2	990.497	0.191643	495.752	15.008	0
	P35579	1	GDLPFVVPR	1											High	51.86	2	999.564	1.33448	500.285	38.6645	0
	P35579	1	EEILAQAk	1	0.924295	1		1.29183	1		1.57322	1		K8(iTRAQ4plex)	High	48.13	2	1045.6	0.43394	523.304	21.6967	0
	P35579	1	dLEGLSQR	2	0.91945	2	64.1238	0.818898	2	93.2823	0.96339	2	65.526	N-Term(iTRAQ4plex)	High	47.29	2	1061.57	1.31583	531.29	22.6892	0
	P35579	1	vVFQEFR	3	0.715652	3	8.10846	1.09435	3	54.1886	0.828242	3	34.8196	N-Term(iTRAQ4plex)	High	35.69	2	1068.6	1.13157	534.802	33.6938	0
	P35579	1	QQQLTAmk	1	1.44758	1		0.929925	1		1.43152	1		M7(Oxidation); K8(iTRAQ4plex)	High	47.37	2	1107.6	1.5402	554.302	14.0692	0
	P35579	1	gALALEEk	1	0.762579	1		1.04346	1		0.959875	1		N-Term(iTRAQ4plex); K8(iTRAQ4plex)	High	46.67	2	1118.66	-1.02334	559.836	23.5735	0
	P35579	1	sVHELEk	1	1.09822	1		0.698839	1		1.18413	1		N-Term(iTRAQ4plex); K7(iTRAQ4plex)	High	55.19	2	1129.65	-0.334707	565.326	14.6317	0
	P35579	1	gDLPFVVPR	1	1.06303	1		1.19089	1		1.0145	1		N-Term(iTRAQ4plex)	High	38.69	2	1143.67	0.888811	572.336	36.8493	0
	P35579	1	gELANEVk	1	0.626335	1		1.03216	1		0.919204	1		N-Term(iTRAQ4plex); K8(iTRAQ4plex)	High	38.1	2	1147.65	-1.14542	574.331	19.4794	0
	P35579	1	LEVNLQAMk	2	0.972196	2	14.3497	1.08841	2	12.2417	1.11359	2	41.6804	K9(iTRAQ4plex)	High	68.35	2	1189.68	2.23973	595.342	30.9325	0
	P35579	1	eEILAQAk	2	0.591726	2	112.164	0.979264	2	88.8595	0.539955	2	82.9874	N-Term(iTRAQ4plex); K8(iTRAQ4plex)	High	61.31	2	1189.7	1.39716	595.356	21.5961	0
	P35579	1	vEEEAAQk	1	1.38748	1		2.11902	1		1.38952	1		N-Term(iTRAQ4plex); K8(iTRAQ4plex)	High	51.45	2	1191.65	0.465468	596.327	15.5696	0
	P35579	1	aSITALEAk	1	0.872543	1		0.972275	1		1.12259	1		N-Term(iTRAQ4plex); K9(iTRAQ4plex)	High	67.6	2	1191.72	1.88598	596.364	26.1894	0
	P35579	1	ALELDSNLYR	1											High	45.04	2	1193.62	0.626321	597.312	33.6664	0
	P35579	1	LQEmEGTVk	1	0.481384	1		0.881479	1		1.61947	1		M4(Oxidation); K9(iTRAQ4plex)	High	60.46	2	1194.62	2.0947	597.813	14.2656	0
	P35579	1	fVSELWk	1	0.55942	1		1.33997	1		0.745223	1		N-Term(iTRAQ4plex); K7(iTRAQ4plex)	High	46.59	2	1196.69	-2.63316	598.848	40.4982	0
	P35579	1	LEVNLQAmk	2	1.19723	2	4.8809	1.15922	2	9.54924	1.51887	2	39.7047	M8(Oxidation); K9(iTRAQ4plex)	High	56.7	2	1205.67	-1.16593	603.337	25.0915	0
	P35579	1	ALEEAmEQk	1	0.455168	1					1.05581	1		M6(Oxidation); K9(iTRAQ4plex)	High	68.77	2	1208.6	2.45631	604.803	15.5879	0
	P35579	1	qSAcNLEk	1	0.755114	1		1.47371	1		1.34194	1		N-Term(iTRAQ4plex); C4(Methylthio); K8(iTRAQ4plex)	High	40.94	2	1226.61	-0.933752	613.809	20.7646	0
	P35579	1	lVWVPSDk	1	1.3905	1		1.54353	1		1.2121	1		N-Term(iTRAQ4plex); K8(iTRAQ4plex)	High	24.98	2	1231.73	-2.56688	616.367	33.9618	0
	P35579	1	aDGAEAkPAE	1	0.577389	1		1.25448	1		0.981367	1		N-Term(iTRAQ4plex); K7(iTRAQ4plex)	High	43.5	2	1246.65	0.272657	623.83	14.133	0
	P35579	1	EMEAELEDER	1											High	67.34	2	1250.52	-0.524774	625.764	20.1507	0
	P35579	1	qQQLTAmk	2	0.810504	2	45.7181	1.25051	2	32.4794	1.08795	2	20.0799	N-Term(iTRAQ4plex); M7(Oxidation); K8(iTRAQ4plex)	High	42.05	2	1251.7	-0.109737	626.352	16.0582	0
	P35579	1	qAcVLmIk	2	0.662335	2	21.8705	1.24148	2	6.62384	1.12117	2	45.7003	N-Term(iTRAQ4plex); C3(Methylthio); M6(Oxidation); K8(iTRAQ4plex)	High	43.59	2	1255.68	-1.71573	628.343	32.8974	0
	P35579	1	eQEVNILk	1	1.1984	1		1.67556	1		1.61838	1		N-Term(iTRAQ4plex); K8(iTRAQ4plex)	High	41.48	2	1260.74	-1.19949	630.873	25.2546	0
	P35579	1	kDQGELER	1	1.15113	1		1.48898	1		1.3552	1		N-Term(iTRAQ4plex); K1(iTRAQ4plex)	High	38.91	3	1262.7	1.12147	421.57	12.3838	1
	P35579	1	EmEAELEDER	1										M2(Oxidation)	High	54.48	2	1266.51	-0.647654	633.761	15.8514	0
	P35579	1	gALALEEkR	2	1.54753	2	44.8171	1.5365	2	48.202	2.14952	2	72.2658	N-Term(iTRAQ4plex); K8(iTRAQ4plex)	High	42.89	2	1274.77	-0.455149	637.887	18.463	1
	P35579	1	cQHLQAEk	2	0.538434	2	0.746353	1.61924	2	11.3914	1.08076	2	18.8197	N-Term(iTRAQ4plex); C1(Methylthio); K8(iTRAQ4plex)	High	45.51	2	1290.65	-1.3987	645.83	15.8628	0
	P35579	1	TELADkVTk	2	1.85933	2	17.5926	1.5983	2	50.7931	2.5779	2	14.5084	K6(iTRAQ4plex); K9(iTRAQ4plex)	High	46.1	2	1292.76	-8.13791	646.882	18.8138	1
	P35579	1	rGDLPFVVPR	3	0.889811	1		0.673203	1		1.29562	1		N-Term(iTRAQ4plex)	High	59.44	3	1299.77	2.89658	433.928	32.495	1
	P35579	1	TEMEDLMSSk	1	1.13772	1		1.10088	1		1.10973	1		K10(iTRAQ4plex)	High	21.85	2	1314.6	-0.299061	657.805	27.6814	0
	P35579	1	lQEMEGTVk	1	1.15937	1		1.33738	1		1.35689	1		N-Term(iTRAQ4plex); K9(iTRAQ4plex)	High	66.47	2	1322.72	-0.300586	661.865	24.3701	0
	P35579	1	vkPLLQVSR	2	1.04925	2	9.24569	1.54787	2	1.33002	1.19174	2	5.95102	N-Term(iTRAQ4plex); K2(iTRAQ4plex)	High	32.67	3	1327.87	1.0654	443.294	25.2314	0
	P35579	1	QLEEAEEEAQR	2											High	90.68	2	1331.61	-0.246347	666.307	17.1048	0
	P35579	1	lEVNLQAMk	2	1.32543	1		1.31177	1		1.13031	1		N-Term(iTRAQ4plex); K9(iTRAQ4plex)	High	58.56	2	1333.78	0.615752	667.392	35.4646	0
	P35579	1	aLEEAMEQk	1	1.11616	1		1.44599	1		1.41076	1		N-Term(iTRAQ4plex); K9(iTRAQ4plex)	High	38.42	2	1336.7	0.41671	668.855	26.1543	0
	P35579	1	aLELDSNLYR	1	0.710892	1		1.33629	1		0.830692	1		N-Term(iTRAQ4plex)	High	53.97	2	1337.72	2.19226	669.364	32.6627	0
	P35579	1	lQEmEGTVk	2	0.907664	2	42.5692	1.39161	2	39.4577	1.27462	2	32.1837	N-Term(iTRAQ4plex); M4(Oxidation); K9(iTRAQ4plex)	High	49.92	2	1338.72	-0.237148	669.862	16.381	0
	P35579	1	dVLLQVDDER	1	0.920198	1		1.38542	1		0.671806	1		N-Term(iTRAQ4plex)	High	77.18	2	1345.71	-1.16355	673.357	30.3542	0
	P35579	1	ekQLAAENR	1	1.34515	1		0.985856	1		1.31767	1		N-Term(iTRAQ4plex); K2(iTRAQ4plex)	High	41.64	3	1346.76	-2.00309	449.592	12.8305	1
	P35579	1	ALEQQVEEMk	1	0.761301	1		1.16188	1		1.38384	1		K10(iTRAQ4plex)	High	51.74	2	1348.69	-0.147874	674.849	25.1583	0
	P35579	1	TDLLLEPYNk	1	0.762385	1		1.06353	1		1.03614	1		K10(iTRAQ4plex)	High	31.65	2	1349.74	0.903975	675.376	35.4449	0
	P35579	1	lEVNLQAmk	1	0.778703	1		0.914604	1		0.965375	1		N-Term(iTRAQ4plex); M8(Oxidation); K9(iTRAQ4plex)	High	24.39	2	1349.77	-0.50788	675.388	27.5707	0
	P35579	1	aLEEAmEQk	4	1.08431	3	3.43786	1.54275	3	7.70414	1.51891	3	13.2889	N-Term(iTRAQ4plex); M6(Oxidation); K9(iTRAQ4plex)	High	46.84	2	1352.69	-1.6948	676.851	18.2523	0
	P35579	1	ALEQQVEEmk	1	0.847545	1		1.81128	1		2.03719	1		M9(Oxidation); K10(iTRAQ4plex)	High	66.88	2	1364.68	-1.78698	682.845	20.0936	0
	P35579	1	akQTLENER	1	1.41266	1		1.45893	1		2.02526	1		N-Term(iTRAQ4plex); K2(iTRAQ4plex)	High	29.61	3	1376.77	-1.31728	459.595	13.2758	1
	P35579	1	EQLEEEEEAk	2	0.45617	1		1.73975	2	11.8226	0.888788	1		K10(iTRAQ4plex)	High	61.7	2	1377.65	-0.213666	689.329	17.7548	0
	P35579	1	kTLEEEAk	1	1.09666	1		1.367	1		1.14827	1		N-Term(iTRAQ4plex); K1(iTRAQ4plex); K8(iTRAQ4plex)	High	40.85	2	1379.81	-2.068	690.408	16.1016	1
	P35579	1	eMEAELEDER	3	0.992356	2	21.9109	1.37318	2	22.6048	1.29289	2	45.1506	N-Term(iTRAQ4plex)	High	54.27	2	1394.62	0.133393	697.815	23.2443	0
	P35579	1	tHEAQIQEmR	2	1.38059	1		0.997581	1		1.2484	1		N-Term(iTRAQ4plex); M9(Oxidation)	High	44.23	3	1402.69	2.13841	468.235	12.3953	0
	P35579	1	dLGEELEALk	2	0.445683	2	3.61064	1.18418	2	1.14941	0.863274	2	5.17853	N-Term(iTRAQ4plex); K10(iTRAQ4plex)	High	70.69	2	1404.78	-0.0648274	702.895	41.5782	0
	P35579	1	rQQQLTAmk	1	0.775924	1		1.22501	1		1.12666	1		N-Term(iTRAQ4plex); M8(Oxidation); K9(iTRAQ4plex)	High	22.73	3	1407.8	1.85469	469.938	14.0554	1
	P35579	1	emEAELEDER	6	0.830217	6	11.9553	1.0734	6	15.8496	0.842695	6	18.1608	N-Term(iTRAQ4plex); M2(Oxidation)	High	59.95	2	1410.61	-6.12855	705.808	18.9424	0
	P35579	1	rEQEVNILk	1	0.822008	1		1.06512	1		1.19753	1		N-Term(iTRAQ4plex); K9(iTRAQ4plex)	High	21.6	3	1416.84	0.592459	472.952	19.7438	1
	P35579	1	YEILTPNSIPk	1	0.576378	1		0.902091	1		0.873059	1		K11(iTRAQ4plex)	High	47	2	1418.8	0.351734	709.904	32.2424	0
	P35579	1	lkQVEDEk	1	0.838157	1		1.39554	1		1.25013	1		N-Term(iTRAQ4plex); K2(iTRAQ4plex); K8(iTRAQ4plex)	High	36.25	2	1420.83	-3.33976	710.92	17.504	1
	P35579	1	tELADkVTk	4	1.15916	4	55.6397	0.865876	4	44.9336	1.41357	4	46.1997	N-Term(iTRAQ4plex); K6(iTRAQ4plex); K9(iTRAQ4plex)	High	51.92	2	1436.86	-4.78156	718.934	19.5902	1
	P35579	1	aTDkSFVEk	1	1.87203	1		1.0403	1		2.71174	1		N-Term(iTRAQ4plex); K4(iTRAQ4plex); K9(iTRAQ4plex)	High	33.26	2	1456.83	-3.34102	728.92	18.4618	1
	P35579	1	tEMEDLMSSk	1	0.886751	1		1.34037	1		0.90904	1		N-Term(iTRAQ4plex); K10(iTRAQ4plex)	High	68.88	2	1458.7	-0.947367	729.856	29.6678	0
	P35579	1	vmQEQGTHPk	4	1.01271	4	36.7161	1.01126	4	12.8744	1.17306	4	28.6125	N-Term(iTRAQ4plex); M2(Oxidation); K10(iTRAQ4plex)	High	46.53	2	1458.76	0.528023	729.885	11.4744	0
	P35579	1	vAAYDkLEk	2	1.25633	2	9.31745	1.46909	2	20.6542	1.50051	2	19.0171	N-Term(iTRAQ4plex); K6(iTRAQ4plex); K9(iTRAQ4plex)	High	67.28	2	1468.87	-0.905673	734.94	22.6958	1
	P35579	1	tEmEDLMSSk	1	1.05035	1		1.19278	1		1.1689	1		N-Term(iTRAQ4plex); M3(Oxidation); K10(iTRAQ4plex)	High	60.89	2	1474.7	-1.54498	737.853	20.0768	0
	P35579	1	qLEEAEEEAQR	5	1.10792	5	24.3389	0.971733	5	17.4921	1.28368	5	18.6334	N-Term(iTRAQ4plex)	High	65.02	3	1475.71	1.97307	492.576	22.5153	0
	P35579	1	RQLEEAEEEAQR	1											High	59.46	3	1487.71	3.94487	496.576	14.5305	1
	P35579	1	tEmEDLmSSk	2	0.505122	2	162.499	1.04015	2	9.83134	0.868019	2	42.301	N-Term(iTRAQ4plex); M3(Oxidation); M7(Oxidation); K10(iTRAQ4plex)	High	36.57	2	1490.7	0.408776	745.852	15.1533	0
	P35579	1	DELADEIANSSGk	2	0.96854	2	46.6793	1.20331	2	36.1204	0.979597	2	8.17836	K13(iTRAQ4plex)	High	89.16	2	1492.72	-1.08672	746.865	28.4492	0
	P35579	1	tDLLLEPYNk	2	0.706017	2	45.6996	1.21222	2	33.216	1.10499	2	16.1712	N-Term(iTRAQ4plex); K10(iTRAQ4plex)	High	66.52	2	1493.85	0.563448	747.427	36.2519	0
	P35579	1	dLEAHIDSANk	4	0.7534	4	25.3339	1.30027	4	26.2912	0.914628	4	10.3528	N-Term(iTRAQ4plex); K11(iTRAQ4plex)	High	69.63	2	1500.79	-1.84867	750.897	20.5283	0
	P35579	1	dVLLQVDDERR	1	0.82591	1		1.43457	1		1.26323	1		N-Term(iTRAQ4plex)	High	56.55	3	1501.8	-4.33335	501.272	26.8388	1
	P35579	1	hEAmITDLEER	2	0.796255	1		1.23706	1		0.753975	1		N-Term(iTRAQ4plex); M4(Oxidation)	High	59.75	2	1503.72	-2.33373	752.363	21.159	0
	P35579	1	aSREEILAQAk	3	1.34248	3	29.1188	1.50589	3	30.0916	1.65817	3	25.174	N-Term(iTRAQ4plex); K11(iTRAQ4plex)	High	40.05	2	1503.87	-1.64249	752.439	18.4214	1
	P35579	1	kLVWVPSDk	1	1.38529	1		1.39454	1		1.6231	1		N-Term(iTRAQ4plex); K1(iTRAQ4plex); K9(iTRAQ4plex)	High	22.14	3	1503.93	0.174098	501.98	29.2377	1
	P35579	1	aLEQQVEEmk	3	0.604514	3	16.8652	1.31569	3	26.0731	0.939351	3	29.309	N-Term(iTRAQ4plex); M9(Oxidation); K10(iTRAQ4plex)	High	61.91	2	1508.79	-1.13896	754.896	19.6609	0
	P35579	1	eQLEEEEEAk	2	0.213355	1		1.20099	2	27.1013	0.592747	1		N-Term(iTRAQ4plex); K10(iTRAQ4plex)	High	73.24	2	1521.75	-0.0410288	761.38	19.5352	0
	P35579	1	dMFQETMEAMR	1	0.738356	1		1.2571	1		1.21189	1		N-Term(iTRAQ4plex)	High	57.37	2	1532.67	2.36009	766.839	42.788	0
	P35579	1	eQEVNILkk	2	1.38333	2	3.73294	1.08147	2	1.57167	1.84947	2	11.1022	N-Term(iTRAQ4plex); K8(iTRAQ4plex); K9(iTRAQ4plex)	High	40.9	2	1532.94	0.0412007	766.972	23.0905	1
	P35579	1	qVEDEkNSFR	1	0.935534	1		1.1551	1		0.823253	1		N-Term(iTRAQ4plex); K6(iTRAQ4plex)	High	49.49	2	1539.8	0.791083	770.405	18.1289	1
	P35579	1	kEEELQAALAR	3	1.19784	1		1.33835	1		0.989304	1		N-Term(iTRAQ4plex); K1(iTRAQ4plex)	High	69.36	2	1545.88	-1.48647	773.444	26.2254	1
	P35579	1	yEILTPNSIPk	1	0.450229	1		1.42296	1		0.759456	1		N-Term(iTRAQ4plex); K11(iTRAQ4plex)	High	54.06	2	1562.9	-0.391458	781.955	36.1384	0
	P35579	1	ELEDATETADAMNR	2											High	103.81	2	1565.66	-6.41183	783.336	23.1424	0
	P35579	1	VSHLLGINVTDFTR	2											High	66.12	3	1571.85	-0.37698	524.623	40.6841	0
	P35579	1	vEAQLQELQVk	2	1.09031	1		1.36586	1		1.53945	1		N-Term(iTRAQ4plex); K11(iTRAQ4plex)	High	80.4	2	1572.92	-2.3332	786.962	32.5344	0
	P35579	1	ELEDATETADAmNR	1										M12(Oxidation)	High	89.2	2	1581.67	-0.662294	791.338	16.1398	0
	P35579	1	eQADFAIEALAk	3	0.666961	2	19.8168	1.55971	3	1.49642	0.86679	3	5.83971	N-Term(iTRAQ4plex); K12(iTRAQ4plex)	High	97.4	2	1593.87	0.242914	797.44	40.067	0
	P35579	1	NAEQYkDQADk	1	0.144773	1		1.39311	1		0.786901	1		K6(iTRAQ4plex); K11(iTRAQ4plex)	High	45.9	2	1597.8	-1.13311	799.406	15.0161	1
	P35579	1	IMGIPEEEQMGLLR	1											High	21.88	2	1615.81	-3.2017	808.41	41.8718	0
	P35579	1	VIQYLAYVASSHk	1	0.438707	1		1.05408	1		0.627081	1		K13(iTRAQ4plex)	High	45.46	3	1622.9	-0.957758	541.638	32.813	0
	P35579	1	ykASITALEAk	2	1.01953	2	1.5528	0.861861	2	27.8083	1.16892	2	3.1982	N-Term(iTRAQ4plex); K2(iTRAQ4plex); K11(iTRAQ4plex)	High	48.09	3	1626.98	-0.600972	542.998	25.9424	1
	P35579	1	VISGVLQLGNIVFk	2	0.706758	1		1.63163	2	36.6701	0.761885	1		K14(iTRAQ4plex)	High	74.2	2	1631	0.720235	816.005	50.1385	0
	P35579	1	rQLEEAEEEAQR	2	1.49564	2	44.1367	0.68835	2	70.5416	0.632023	2	56.3854	N-Term(iTRAQ4plex)	High	69.62	3	1631.81	-0.768457	544.608	17.7382	1
	P35579	1	ImGIPEEEQMGLLR	1										M2(Oxidation)	High	42.43	2	1631.81	-0.054142	816.41	39.1367	0
	P35579	1	dELADEIANSSGk	1	0.922454	1		1.25605	1		0.823876	1		N-Term(iTRAQ4plex); K13(iTRAQ4plex)	High	104.84	2	1636.83	0.194728	818.917	29.9342	0
	P35579	1	iTDVIIGFQAccR	4	0.0330055	1		1.45629	2	56.5264	0.045047	1		N-Term(iTRAQ4plex); C11(Methylthio); C12(Methylthio)	High	70.82	2	1674.79	-0.506866	837.901	56.3557	0
	P35579	1	emEAELEDERk	3	0.90489	3	50.418	1.46483	3	11.7663	1.42717	3	1.12856	N-Term(iTRAQ4plex); M2(Oxidation); K11(iTRAQ4plex)	High	40.96	2	1682.81	-1.08186	841.91	15.6765	1
	P35579	1	eLEDATETADAMNR	6	1.01146	4	14.2866	1.46812	3	32.5227	1.29621	3	15.7525	N-Term(iTRAQ4plex)	High	96.21	2	1709.78	-0.452489	855.392	27.5915	0
	P35579	1	vkLQEmEGTVk	2	1.19783	2	31.7491	1.04335	2	20.6433	1.42905	2	43.7854	N-Term(iTRAQ4plex); K2(iTRAQ4plex); M6(Oxidation); K11(iTRAQ4plex)	High	46.3	2	1709.98	-1.5842	855.494	18.7458	1
	P35579	1	vSHLLGINVTDFTR	3	0.998304	3	9.03666	1.24527	3	16.4007	1.10239	3	45.7194	N-Term(iTRAQ4plex)	High	86.6	2	1715.96	-0.380176	858.481	42.9311	0
	P35579	1	dLQGRDEQSEEk	3	1.02594	3	62.1873	1.29528	3	25.9851	1.31387	3	36.6815	N-Term(iTRAQ4plex); K12(iTRAQ4plex)	High	29.81	3	1721.86	1.75959	574.624	13.0238	1
	P35579	1	eLEDATETADAmNR	9	1.01329	7	10.2072	1.29768	7	16.7529	1.25356	7	19.6273	N-Term(iTRAQ4plex); M12(Oxidation)	High	75.63	2	1725.77	0.446934	863.39	19.4047	0
	P35579	1	dLEGLSQRHEEk	1	1.56533	1		1.37747	1		1.83979	1		N-Term(iTRAQ4plex); K12(iTRAQ4plex)	High	13.34	3	1728.91	-2.2813	576.974	17.7999	1
	P35579	1	qIATLHAQVADmk	3	0.992306	3	1.64376	1.04789	3	3.72957	1.00254	3	35.6186	N-Term(iTRAQ4plex); M12(Oxidation); K13(iTRAQ4plex)	High	48.85	3	1729.95	0.311513	577.322	22.4068	0
	P35579	1	lkDVLLQVDDER	1	1.05081	1		1.07231	1		1.20131	1		N-Term(iTRAQ4plex); K2(iTRAQ4plex)	High	65.68	3	1730.99	2.24022	577.669	37.8975	1
	P35579	1	NTDQASMPDNTAAQk	2										K15(iTRAQ4plex)	High	97.57	2	1735.8	0.600799	868.406	15.2799	0
	P35579	1	NTDQASmPDNTAAQk	4										M7(Oxidation); K15(iTRAQ4plex)	High	107.95	2	1751.8	1.05914	876.404	12.124	0
	P35579	1	iMGIPEEEQMGLLR	3	1.33485	1		1.39558	1		1.0877	1		N-Term(iTRAQ4plex)	High	59.34	2	1759.92	-1.55926	880.462	43.1567	0
	P35579	1	vIQYLAYVASSHk	3	0.796558	3	19.7409	0.915645	3	26.2542	0.884026	3	18.0276	N-Term(iTRAQ4plex); K13(iTRAQ4plex)	High	98.1	2	1767	-0.0844993	884.006	47.1281	0
	P35579	1	qELEEIcHDLEAR	1	0.637856	1		1.41175	1		1.14221	1		N-Term(iTRAQ4plex); C7(Methylthio)	High	65.06	3	1774.82	1.62271	592.28	49.4344	0
	P35579	1	vISGVLQLGNIVFk	3	0.584991	3	2.48375	1.44776	3	56.0283	0.570201	3	42.4796	N-Term(iTRAQ4plex); K14(iTRAQ4plex)	High	100.43	2	1775.11	1.6864	888.057	52.034	0
	P35579	1	imGIPEEEQMGLLR	4	1.01225	2	8.29215	1.08048	2	24.5027	1.44984	3	19.1126	N-Term(iTRAQ4plex); M2(Oxidation)	High	58.64	3	1775.92	1.27616	592.644	40.6828	0
	P35579	1	imGIPEEEQmGLLR	6	1.15111	6	18.0025	1.30671	6	39.3591	1.49048	6	26.7318	N-Term(iTRAQ4plex); M2(Oxidation); M10(Oxidation)	High	53.39	2	1791.91	0.601694	896.459	33.2696	0
	P35579	1	tVGQLYkEQLAk	2	1.44783	1		0.930723	1		2.3945	1		N-Term(iTRAQ4plex); K7(iTRAQ4plex); K12(iTRAQ4plex)	High	43.42	2	1810.07	-3.37126	905.541	27.2703	1
	P35579	1	tDLLLEPYNkYR	1	1.4442	1		0.769214	1		2.07545	1		N-Term(iTRAQ4plex); K10(iTRAQ4plex)	High	33.17	3	1813.01	0.787265	605.009	32.3451	1
	P35579	1	NFINNPLAQADWAAk	1	0.369028	1		1.8058	1		0.948113	1		K15(iTRAQ4plex)	High	94.32	2	1816.95	0.880199	908.978	42.034	0
	P35579	1	iAQLEEQLDNETk	2	0.531017	2	56.1021	0.988406	2	94.5318	0.880384	2	65.3225	N-Term(iTRAQ4plex); K13(iTRAQ4plex)	High	93.24	2	1818.97	-0.262777	909.988	36.1188	0
	P35579	1	aQQAADkYLYVDk	1	1.09277	1		0.765194	1		1.26394	1		N-Term(Acetyl); K7(iTRAQ4plex); K13(iTRAQ4plex)	High	49.36	2	1842.98	-0.246445	921.995	30.9793	1
	P35579	1	kVEAQLQELQVk	3	1.02854	3	30.2977	1.05042	3	4.38599	1.10461	3	20.7901	N-Term(iTRAQ4plex); K1(iTRAQ4plex); K12(iTRAQ4plex)	High	67.6	2	1845.12	-0.0104827	923.062	28.8452	1
	P35579	1	ANLQIDQINTDLNLER	1											High	99.61	2	1869.97	-0.501362	935.486	37.6886	0
	P35579	1	nkHEAMITDLEER	1	1.04039	1		1.45874	1		1.12596	1		N-Term(iTRAQ4plex); K2(iTRAQ4plex)	High	49.51	2	1873.97	1.22585	937.489	23.1978	1
	P35579	1	nTDQASMPDNTAAQk	2	1.27359	1		1.28362	1		1.35829	1		N-Term(iTRAQ4plex); K15(iTRAQ4plex)	High	69.17	2	1879.91	1.78199	940.458	15.7542	0
	P35579	1	lkDVLLQVDDERR	3	1.00525	3	29.7631	1.34755	3	3.35535	1.0667	3	51.8692	N-Term(iTRAQ4plex); K2(iTRAQ4plex)	High	66.52	3	1887.09	0.963317	629.702	34.547	2
	P35579	1	nkHEAmITDLEER	2	0.850275	2	0.608866	1.27863	2	12.9692	1.32407	2	31.2759	N-Term(iTRAQ4plex); K2(iTRAQ4plex); M6(Oxidation)	High	55.85	3	1889.96	-0.783789	630.659	18.6043	1
	P35579	1	nTDQASmPDNTAAQk	4	1.12667	2	19.905	1.36762	2	11.3138	1.45968	2	8.07208	N-Term(iTRAQ4plex); M7(Oxidation); K15(iTRAQ4plex)	High	63.91	3	1895.91	3.05765	632.64	13.8742	0
	P35579	1	kQELEEIcHDLEAR	1	0.919097	1		1.25737	1		1.41195	1		K1(iTRAQ4plex); C8(Methylthio)	High	65.87	3	1902.93	4.75335	634.98	40.2137	1
	P35579	1	VISGVLQLGNIVFkk	1	0.870622	1		1.94816	1		1.38822	1		K14(iTRAQ4plex); K15(iTRAQ4plex)	High	68.52	3	1903.2	1.5662	635.072	46.6604	1
	P35579	1	HEmPPHIYAITDTAYR	2										M3(Oxidation)	High	69.42	2	1930.91	0.0644581	965.96	24.8655	0
	P35579	1	aLEEAMEQkAELER	1	1.35108	1		1.09701	1		1.57058	1		N-Term(iTRAQ4plex); K9(iTRAQ4plex)	High	17.49	3	1935.02	2.95433	645.677	33.0303	1
	P35579	1	iAEFTTNLTEEEEk	3	0.565471	1		1.24371	3	63.9719	0.745448	2	31.9825	N-Term(iTRAQ4plex); K14(iTRAQ4plex)	High	85.95	2	1941.99	-0.270871	971.498	35.2348	0
	P35579	1	LQQELDDLLVDLDHQR	4											High	105.5	2	1949.99	-0.154903	975.5	48.8452	0
	P35579	1	aLEEAmEQkAELER	2	1.95071	2	33.6867	1.25425	2	7.36159	2.5809	2	6.84289	N-Term(iTRAQ4plex); M6(Oxidation); K9(iTRAQ4plex)	High	17.61	3	1951	-0.21978	651.006	26.6294	1
	P35579	1	nFINNPLAQADWAAk	2	0.619084	1		0.844426	1		0.803975	1		N-Term(iTRAQ4plex); K15(iTRAQ4plex)	High	79.12	2	1961.05	-0.18667	981.028	40.957	0
	P35579	1	KmEDSVGcLETAEEVk	1	0.340289	1		1.0045	1		0.987834	1		M2(Oxidation); C8(Methylthio); K16(iTRAQ4plex)	High	63.03	3	1973.91	8.15576	658.643	38.1119	1
	P35579	1	mEDSVGcLETAEEVk	2	0.727321	1		1.31073	1		1.62979	2	8.86492	N-Term(iTRAQ4plex); M1(Oxidation); C7(Methylthio); K15(iTRAQ4plex)	High	55.53	2	1989.91	1.21987	995.458	34.111	0
	P35579	1	TEmEDLmSSkDDVGk	1	0.945937	1		1.14256	1		1.30514	1		M3(Oxidation); M7(Oxidation); K10(iTRAQ4plex); K15(iTRAQ4plex)	High	40.75	3	2004.93	-1.34192	668.982	16.4756	1
	P35579	1	aNLQIDQINTDLNLER	3	1.26078	2	16.2141	1.59429	2	6.68734	1.99985	2	42.1237	N-Term(iTRAQ4plex)	High	78.27	2	2014.07	-0.653384	1007.54	39.9741	0
	P35579	1	qLLQANPILEAFGNAk	4	1.44014	4	34.3973	1.5892	4	36.9128	1.66436	4	22.1147	N-Term(iTRAQ4plex); K16(iTRAQ4plex)	High	82.05	2	2015.15	0.0716572	1008.08	50.7093	0
	P35579	1	nLPIYSEEIVEMYk	2	0.517229	1		1.08288	1		0.662537	1		N-Term(iTRAQ4plex); K14(iTRAQ4plex)	High	91.15	2	2016.06	0.843202	1008.53	48.2255	0
	P35579	1	qTLENERGELANEVk	2	0.959963	2	8.91799	1.28765	2	3.15604	1.25881	2	7.8981	N-Term(iTRAQ4plex); K15(iTRAQ4plex)	High	27.35	3	2018.07	-0.488642	673.363	24.3484	1
	P35579	1	nLPIYSEEIVEmYk	4	0.575495	3	33.1051	1.42544	4	27.0247	0.690835	4	59.5324	N-Term(iTRAQ4plex); M12(Oxidation); K14(iTRAQ4plex)	High	67.45	3	2032.06	2.28107	678.025	44.3141	0
	P35579	1	ELESQISELQEDLESER	4											High	82.5	2	2033.95	1.52799	1017.48	44.877	0
	P35579	1	ERNTDQASmPDNTAAQk	1										M9(Oxidation); K17(iTRAQ4plex)	High	59.75	3	2036.94	0.0140897	679.652	12.8749	1
	P35579	1	lTEMETLQSQLMAEk	1										N-Term(iTRAQ4plex); K15(iTRAQ4plex)	High	54.56	3	2040.06	1.19044	680.692	43.4024	0
	P35579	1	QEEEmmAkEEELVk	1	1.92411	1		1.77818	1		3.21853	1		M5(Oxidation); M6(Oxidation); K8(iTRAQ4plex); K14(iTRAQ4plex)	High	38.92	3	2042.98	-1.84343	681.666	18.6878	1
	P35579	1	kQELEEIcHDLEAR	3	0.725839	3	21.5846	1.61622	3	13.5272	1.3786	3	21.7441	N-Term(iTRAQ4plex); K1(iTRAQ4plex); C8(Methylthio)	High	72.62	2	2047.03	3.19686	1024.02	45.0341	1
	P35579	1	vISGVLQLGNIVFkk	4	0.810225	3	8.51013	1.85862	3	7.49218	1.70899	3	14.8259	N-Term(iTRAQ4plex); K14(iTRAQ4plex); K15(iTRAQ4plex)	High	79.03	3	2047.3	2.22512	683.107	48.7661	1
	P35579	1	SMEAEMIQLQEELAAAER	2											High	72.31	3	2048.96	-0.912486	683.659	50.4942	0
	P35579	1	lTEMETLQSQLmAEk	5	0.877022	3	3.46806	0.622344	3	23.8402	0.833139	4	27.5351	N-Term(iTRAQ4plex); M12(Oxidation); K15(iTRAQ4plex)	High	97.42	2	2056.05	0.0986349	1028.53	40.5469	0
	P35579	1	tELEDTLDSTAAQQELR	4	0.623512	2	35.434	1.56187	2	30.972	1.00421	2	3.70383	N-Term(iTRAQ4plex)	High	111.43	2	2064.02	1.12641	1032.52	36.0784	0
	P35579	1	lTEmETLQSQLmAEk	4	0.780114	2	25.0046	1.05057	2	13.529	1.02364	2	50.2523	N-Term(iTRAQ4plex); M4(Oxidation); M12(Oxidation); K15(iTRAQ4plex)	High	87.73	2	2072.05	0.313278	1036.53	31.9323	0
	P35579	1	hEmPPHIYAITDTAYR	2	0.727301	2	5.98808	1.26107	2	25.5865	1.0321	2	21.975	N-Term(iTRAQ4plex); M3(Oxidation)	High	66.8	2	2075.02	0.818865	1038.01	24.2742	0
	P35579	1	LQVELDNVTGLLSQSDSk	1										K18(iTRAQ4plex)	High	105.28	2	2090.11	-0.192191	1045.56	42.4268	0
	P35579	1	lQQELDDLLVDLDHQR	4	0.933039	2	48.1056	1.16497	2	35.3821	1.2918	2	35.0311	N-Term(iTRAQ4plex)	High	93.61	2	2094.1	0.432847	1047.55	52.9872	0
	P35579	1	iAQLEEQLDNETkER	7	1.40534	7	28.888	1.20812	7	28.6409	2.0121	7	28.9696	N-Term(iTRAQ4plex); K13(iTRAQ4plex)	High	56.55	2	2104.11	0.506479	1052.56	33.3213	1
	P35579	1	hSQAVEELAEQLEQTk	4	0.842698	2	31.8878	0.961126	3	44.4907	1.11847	2	21.5196	N-Term(iTRAQ4plex); K16(iTRAQ4plex)	High	74.43	3	2128.12	2.07657	710.044	38.288	0
	P35579	1	tEmEDLMSSkDDVGk	1	1.469	1		1.09013	1		1.9641	1		N-Term(iTRAQ4plex); M3(Oxidation); K10(iTRAQ4plex); K15(iTRAQ4plex)	High	20.58	3	2133.04	-1.50491	711.684	20.7337	1
	P35579	1	TFHIFYYLLSGAGEHLk	2				1.4991	1		0.7219	1		K17(iTRAQ4plex)	High	91.61	3	2140.14	3.69604	714.052	50.9307	0
	P35579	1	kANLQIDQINTDLNLER	1	0.495836	1		0.795868	1		0.98697	1		K1(iTRAQ4plex)	High	73.49	3	2142.17	1.83007	714.727	35.7965	1
	P35579	1	EQLEEEEEAkHNLEk	2	1.1521	1		1.09766	1		1.20106	1		K10(iTRAQ4plex); K15(iTRAQ4plex)	High	39.38	3	2143.07	-0.459658	715.03	21.1702	1
	P35579	1	mEDSVGcLETAEEVkR	2	0.663403	2	62.3886	1.10129	2	13.4234	0.840461	2	1.46524	N-Term(iTRAQ4plex); M1(Oxidation); C7(Methylthio); K15(iTRAQ4plex)	High	52.69	3	2146.01	0.648475	716.008	30.0294	1
	P35579	1	tEmEDLmSSkDDVGk	2	1.61365	2	24.8438	1.66325	2	21.0295	2.08252	2	26.2406	N-Term(iTRAQ4plex); M3(Oxidation); M7(Oxidation); K10(iTRAQ4plex); K15(iTRAQ4plex)	High	16.83	3	2149.03	-3.0753	717.015	16.4172	1
	P35579	1	IAEFTTNLTEEEEkSk	1	1.09672	1		0.940813	1		1.7398	1		K14(iTRAQ4plex); K16(iTRAQ4plex)	High	35.79	3	2157.11	-3.38426	719.708	28.32	1
	P35579	1	IIGLDQVAGMSETALPGAFk	2										K20(iTRAQ4plex)	High	78.5	2	2162.17	1.22736	1081.59	49.047	0
	P35579	1	aQTkEQADFAIEALAk	1	1.20979	1		1.10716	1		1.97862	1		N-Term(iTRAQ4plex); K4(iTRAQ4plex); K16(iTRAQ4plex)	High	51.21	3	2166.21	0.247851	722.743	33.2159	1
	P35579	1	qEEEMmAkEEELVk	1	0.980664	1		0.813269	1		1.046	1		N-Term(iTRAQ4plex); M6(Oxidation); K8(iTRAQ4plex); K14(iTRAQ4plex)	High	14.99	3	2171.09	0.556164	724.37	26.5177	1
	P35579	1	eLESQISELQEDLESER	4	0.604074	3	9.00938	1.76463	3	40.1406	1.29897	3	38.231	N-Term(iTRAQ4plex)	High	88.44	2	2178.05	-1.2689	1089.53	48.0492	0
	P35579	1	IIGLDQVAGmSETALPGAFk	1										M10(Oxidation); K20(iTRAQ4plex)	High	95.11	2	2178.16	-0.0338508	1089.58	42.0793	0
	P35579	1	qEEEmmAkEEELVk	1	0.943441	1		0.607641	1		0.713276	1		N-Term(iTRAQ4plex); M5(Oxidation); M6(Oxidation); K8(iTRAQ4plex); K14(iTRAQ4plex)	High	19.96	3	2187.09	-0.750809	729.701	19.5337	1
	P35579	1	VISGVLQLGNIVFkkER	1	0.544452	1		0.889613	1		1.51134	1		K14(iTRAQ4plex); K15(iTRAQ4plex)	High	51.71	3	2188.35	1.37025	730.12	43.3571	2
	P35579	1	sMEAEMIQLQEELAAAER	4	0.724647	2	63.5859	1.61605	2	39.599	1.50701	2	24.4489	N-Term(iTRAQ4plex)	High	111.03	2	2193.07	0.149948	1097.04	51.53	0
	P35579	1	sMEAEmIQLQEELAAAER	3	1.31544	1		1.5382	2	17.9822	0.729701	2	73.1872	N-Term(iTRAQ4plex); M6(Oxidation)	High	81.98	2	2209.06	0.129871	1105.03	42.3798	0
	P35579	1	smEAEmIQLQEELAAAER	3	1.19931	1		2.10605	1		0.869876	1		N-Term(iTRAQ4plex); M2(Oxidation); M6(Oxidation)	High	76.94	2	2225.06	1.64621	1113.03	38.3458	0
	P35579	1	QAQQERDELADEIANSSGk	1	1.23972	1		1.98947	1		1.36781	1		K19(iTRAQ4plex)	High	63.15	3	2233.08	-2.46004	745.03	24.4816	1
	P35579	1	lQVELDNVTGLLSQSDSk	4	1.36324	1		1.16731	1		0.885375	2	66.8818	N-Term(iTRAQ4plex); K18(iTRAQ4plex)	High	93.42	3	2234.21	1.14732	745.41	46.8988	0
	P35579	1	hSQAVEELAEQLEQTkR	3	0.499726	2	147.23	1.10436	2	55.3758	1.18125	2	32.8335	N-Term(iTRAQ4plex); K16(iTRAQ4plex)	High	56.54	3	2284.21	0.311392	762.076	35.8326	1
	P35579	1	tFHIFYYLLSGAGEHLk	4	0.64412	3	34.7208	1.16905	4	18.4002	0.702324	4	19.1894	N-Term(iTRAQ4plex); K17(iTRAQ4plex)	High	73.58	3	2284.24	1.66728	762.085	51.6978	0
	P35579	1	kANLQIDQINTDLNLER	3	0.983085	1		1.11264	1		1.28499	1		N-Term(iTRAQ4plex); K1(iTRAQ4plex)	High	58.9	3	2286.27	-0.159368	762.76	35.6191	1
	P35579	1	eQLEEEEEAkHNLEk	1	0.732283	1		1.07759	1		0.917248	1		N-Term(iTRAQ4plex); K10(iTRAQ4plex); K15(iTRAQ4plex)	High	14.73	3	2287.17	-4.94596	763.06	22.7761	1
	P35579	1	iAEFTTNLTEEEEkSk	1	1.16051	1		0.669202	1		1.42127	1		N-Term(iTRAQ4plex); K14(iTRAQ4plex); K16(iTRAQ4plex)	High	66.28	2	2301.22	1.01883	1151.11	34.2724	1
	P35579	1	iIGLDQVAGMSETALPGAFk	2	0.918639	1		0.876643	1		1.41265	1		N-Term(iTRAQ4plex); K20(iTRAQ4plex)	High	86.09	2	2306.27	0.51022	1153.64	50.1532	0
	P35579	1	kLEEEQIILEDQNck	1	1.25234	1		1.53934	1		1.13729	1		N-Term(iTRAQ4plex); K1(iTRAQ4plex); C14(Methylthio); K15(iTRAQ4plex)	High	68.67	3	2310.2	-0.518572	770.739	31.8267	1
	P35579	1	iIGLDQVAGmSETALPGAFk	5	1.46625	1		1.15685	1		2.52531	1		N-Term(iTRAQ4plex); M10(Oxidation); K20(iTRAQ4plex)	High	65.91	3	2322.26	0.456568	774.759	43.2851	0
	P35579	1	tLEEEAkTHEAQIQEmR	2	1.37748	2	67.6074	0.883795	2	78.3738	1.75599	2	42.4583	N-Term(iTRAQ4plex); K7(iTRAQ4plex); M16(Oxidation)	High	32.92	3	2347.18	-0.628915	783.064	22.1192	1
	P35579	1	qAQQERDELADEIANSSGk	4	1.03313	4	16.3363	1.18207	4	23.8632	1.46487	4	9.14005	N-Term(iTRAQ4plex); K19(iTRAQ4plex)	High	65.36	3	2377.18	-0.493093	793.066	26.1235	1
	P35579	1	nmDPLNDNIATLLHQSSDk	1	0.942583	1		0.683529	1		0.600642	1		N-Term(iTRAQ4plex); M2(Oxidation); K19(iTRAQ4plex)	High	69.05	3	2430.22	-0.180726	810.744	38.6923	0
	P35579	1	KmQQNIQELEEQLEEEESAR	1										M2(Oxidation)	High	65.13	2	2477.16	6.36072	1239.08	46.842	1
	P35579	1	mQQNIQELEEQLEEEESAR	3				1.08587	1		1.00854	1		N-Term(iTRAQ4plex); M1(Oxidation)	High	46.26	2	2493.15	0.341348	1247.08	39.3759	0
	P35579	1	DFSALESQLQDTQELLQEENR	1											High	78.11	3	2493.18	1.04228	831.73	50.5354	0
	P35579	1	smmQDREDQSILcTGESGAGk	1										N-Term(iTRAQ4plex); M2(Oxidation); M3(Oxidation); C13(Methylthio); K21(iTRAQ4plex)	High	63.43	3	2609.15	-0.91523	870.389	26.6888	1
	P35579	1	iAQLEEELEEEQGNTELINDR	5	1.10295	2	38.4933	1.80109	2	20.6306	1.70471	2	10.7136	N-Term(iTRAQ4plex)	High	113.84	2	2616.28	1.16268	1308.64	46.1682	0
	P35579	1	lQLQEQLQAETELcAEAEELR	9	0.496583	1		1.80809	1		1.77499	2	6.50523	N-Term(iTRAQ4plex); C14(Methylthio)	High	117.48	3	2634.28	-0.965415	878.766	53.634	0
	P35579	1	dFSALESQLQDTQELLQEENR	6	0.7591	1		1.20556	1		1.32724	1		N-Term(iTRAQ4plex)	High	109.91	3	2637.29	5.26217	879.768	48.3628	0
	P35579	1	iNFDVNGYIVGANIETYLLEk	2				1.44389	1					N-Term(iTRAQ4plex); K21(iTRAQ4plex)	High	106.79	3	2673.43	-1.19764	891.816	53.9002	0
	P35579	1	KkmQQNIQELEEQLEEEESAR	1	0.822353	1		1.00269	1		1.86285	1		K2(iTRAQ4plex); M3(Oxidation)	High	68.54	3	2749.36	4.54532	917.123	40.8705	2
	P35579	1	kmQQNIQELEEQLEEEESAR	2	0.361751	2	30.6009	1.46926	1		0.646132	2	48.891	N-Term(iTRAQ4plex); K1(iTRAQ4plex); M2(Oxidation)	High	86.19	3	2765.35	-1.84221	922.453	35.6459	1
	P35579	1	INFDVNGYIVGANIETYLLEkSR	1	0.400296	1		1.50427	1		1.08867	1		K21(iTRAQ4plex)	High	49.41	3	2772.47	-1.14009	924.827	53.8269	1
	P35579	1	lEGDSTDLSDQIAELQAQIAELk	1										N-Term(iTRAQ4plex); K23(iTRAQ4plex)	High	73.63	4	2775.45	0.711204	694.619	54.3716	0
	P35579	1	aQTkEQADFAIEALAkATYER	1	2.34467	1		1.89209	1		1.39769	1		N-Term(iTRAQ4plex); K4(iTRAQ4plex); K16(iTRAQ4plex)	High	37.77	4	2786.51	2.21381	697.383	43.474	2
	P35579	1	vEDmAELTcLNEASVLHNLkER	2	1.0707	1		1.44204	2	38.0834	2.11562	2	23.8791	N-Term(iTRAQ4plex); M4(Oxidation); C9(Methylthio); K20(iTRAQ4plex)	High	52.66	3	2864.42	0.431927	955.478	45.1175	1
	P35579	1	yLYVDkNFINNPLAQADWAAk	1	1.35367	1		1.12075	1		1.44488	1		N-Term(iTRAQ4plex); K6(iTRAQ4plex); K21(iTRAQ4plex)	High	107.22	3	2886.56	3.42074	962.859	47.6052	1
	P35579	1	kLEGDSTDLSDQIAELQAQIAELk	1										K1(iTRAQ4plex); K24(iTRAQ4plex)	High	106.61	3	2903.54	-1.18616	968.519	52.3287	1
	P35579	1	kLEGDSTDLSDQIAELQAQIAELk	1										N-Term(iTRAQ4plex); K1(iTRAQ4plex); K24(iTRAQ4plex)	High	67.67	3	3047.64	-1.21419	1016.55	52.5151	1
	P35579	1	lTkDFSALESQLQDTQELLQEENR	1										N-Term(iTRAQ4plex); K3(iTRAQ4plex)	High	52.8	3	3123.61	1.77021	1041.88	50.8324	1
	P35579	1	rkLEGDSTDLSDQIAELQAQIAELk	1	1.45165	1		1.5658	1		1.65587	1		N-Term(iTRAQ4plex); K2(iTRAQ4plex); K25(iTRAQ4plex)	High	77.31	3	3203.75	-0.712092	1068.59	50.4809	2
	P35579	1	dLGEELEALkTELEDTLDSTAAQQELR	2	1.00243	2	73.9066	1.55494	2	68.9876	1.4383	2	39.0265	N-Term(iTRAQ4plex); K10(iTRAQ4plex)	High	86.8	3	3305.69	0.315944	1102.57	55.2486	1
	P35579	1	smmQDREDQSILcTGESGAGkTENTk	1	1.39296	1		0.911623	1		1.48228	1		N-Term(iTRAQ4plex); M2(Oxidation); M3(Oxidation); C13(Methylthio); K21(iTRAQ4plex); K26(iTRAQ4plex)	High	22.07	4	3326.52	-3.32531	832.386	23.7422	2
	P35579	1	nMDPLNDNIATLLHQSSDkFVSELWk	1	0.578843	1		0.886699	1		0.560991	1		N-Term(iTRAQ4plex); K19(iTRAQ4plex); K26(iTRAQ4plex)	High	25.64	4	3447.79	-1.42726	862.703	52.5501	1
	P35579	1	nmDPLNDNIATLLHQSSDkFVSELWk	1	1.16612	1		1.28921	1		1.48349	1		N-Term(iTRAQ4plex); M2(Oxidation); K19(iTRAQ4plex); K26(iTRAQ4plex)	High	36.34	4	3463.78	-1.50326	866.701	51.4568	1
	P35579	1	aLEQQVEEmkTQLEELEDELQATEDAk	4	0.771904	3	81.441	0.913473	3	6.59905	1.75821	3	4.4011	N-Term(iTRAQ4plex); M9(Oxidation); K10(iTRAQ4plex); K27(iTRAQ4plex)	High	80.38	3	3595.77	-6.05873	1199.26	49.9133	1
	P35579	1	aQQAADkYLYVDkNFINNPLAQADWAAk	1										N-Term(Acetyl); K7(iTRAQ4plex); K13(iTRAQ4plex); K28(iTRAQ4plex)	High	48.02	4	3640.91	0.265745	910.984	48.9806	2
	P35579	1	imGIPEEEQmGLLRVISGVLQLGNIVFkk	1	1.04518	1		0.774229	1		1.11366	1		N-Term(iTRAQ4plex); M2(Oxidation); M10(Oxidation); K28(iTRAQ4plex); K29(iTRAQ4plex)	High	29.47	4	3676.11	3.98168	919.782	57.9494	2
	P35580;P35579	2	cNGVLEGIR	1										C1(Methylthio)	High	53.45	2	1006.48	2.46671	503.745	29.4724	0
	P35580;P35579	2	tVGQLYk	1										N-Term(iTRAQ4plex); K7(iTRAQ4plex)	High	32.08	2	1096.65	-5.81493	548.831	20.5637	0
	P35580;P35579	2	ncAAYLk	1										N-Term(iTRAQ4plex); C2(Methylthio); K7(iTRAQ4plex)	High	42.07	2	1116.58	-0.867045	558.792	28.7563	0
	P35580;P35579	2	FDQLLAEEk	1										K9(iTRAQ4plex)	High	42.36	2	1236.66	-1.13191	618.833	28.8848	0
	P35580;P35579	2	cIIPNHEk	1										N-Term(iTRAQ4plex); C1(Methylthio); K8(iTRAQ4plex)	High	36.38	3	1287.68	2.1365	429.899	21.2872	0
	P35580;P35579	2	LDPHLVLDQLR	1											High	60.66	3	1318.74	-2.78829	440.253	39.5682	0
	P35580;P35579	2	aGVLAHLEEER	2										N-Term(iTRAQ4plex)	High	70.9	2	1367.74	0.292266	684.374	27.0799	0
	P35580;P35579	2	fDQLLAEEk	2										N-Term(iTRAQ4plex); K9(iTRAQ4plex)	High	69.68	2	1380.76	-1.55308	690.883	33.343	0
	P35580;P35579	2	ADFcIIHYAGk	1										C4(Methylthio); K11(iTRAQ4plex)	High	17.81	3	1427.69	-2.28323	476.568	36.6704	0
	P35580;P35579	2	lDPHLVLDQLR	2										N-Term(iTRAQ4plex)	High	65.66	2	1462.85	2.01422	731.93	42.1459	0
	P35580;P35579	2	kFDQLLAEEk	1										N-Term(iTRAQ4plex); K10(iTRAQ4plex)	High	72.16	2	1508.86	-0.288126	754.932	25.3582	1
	P35580;P35579	2	aDFcIIHYAGk	1										N-Term(iTRAQ4plex); C4(Methylthio); K11(iTRAQ4plex)	High	47.64	3	1571.8	2.18979	524.604	39.5694	0
	P35580;P35579	2	kFDQLLAEEk	2										N-Term(iTRAQ4plex); K1(iTRAQ4plex); K10(iTRAQ4plex)	High	58.16	2	1652.96	-1.452	826.982	31.1461	1
	P35580;P35579	2	EDQSILcTGESGAGk	2										C7(Methylthio); K15(iTRAQ4plex)	High	68.04	2	1684.76	-1.42637	842.884	29.9187	0
	P35580;P35579	2	eDQSILcTGESGAGk	1										N-Term(iTRAQ4plex); C7(Methylthio); K15(iTRAQ4plex)	High	55.24	3	1828.87	1.20835	610.294	30.2362	0
	P35580;P35579	2	vDYkADEWLmk	1										N-Term(iTRAQ4plex); K4(iTRAQ4plex); M10(Oxidation); K11(iTRAQ4plex)	High	16.79	3	1845.98	-0.304492	615.997	32.3625	1
	P35580;P35579	2	aGkLDPHLVLDQLR	3										N-Term(iTRAQ4plex); K3(iTRAQ4plex)	High	41.64	2	1863.11	0.397975	932.057	36.7028	1
	P35580;P35579	2	aGVLAHLEEERDLk	2										N-Term(iTRAQ4plex); K14(iTRAQ4plex)	High	49.38	3	1868.05	0.659631	623.355	30.7436	1
	P35580;P35579	2	TQLEELEDELQATEDAk	3										K17(iTRAQ4plex)	High	78.51	2	2106.02	-1.24894	1053.51	42.819	0
	P35580;P35579	2	tQLEELEDELQATEDAk	5										N-Term(iTRAQ4plex); K17(iTRAQ4plex)	High	78.91	2	2250.13	1.10413	1125.57	47.6426	0
	P35580;P35579	2	TQLEELEDELQATEDAkLR	1										K17(iTRAQ4plex)	High	69.42	3	2375.2	-0.500266	792.406	46.9737	1
	P35580;P35579	2	tQLEELEDELQATEDAkLR	1										N-Term(iTRAQ4plex); K17(iTRAQ4plex)	High	69.52	3	2519.31	0.444123	840.441	46.9847	1
	P35580;P35579	2	vEDmAELTcLNEASVLHNLk	2										N-Term(iTRAQ4plex); M4(Oxidation); C9(Methylthio); K20(iTRAQ4plex)	High	108.02	3	2579.27	-1.65696	860.429	46.4525	0
	P35580;P35579	2	lQQLFNHTMFILEQEEYQR	1										N-Term(iTRAQ4plex)	High	60.02	3	2611.32	3.76316	871.111	52.8242	0
	P35580;P35579	2	lQQLFNHTmFILEQEEYQR	1										N-Term(iTRAQ4plex); M9(Oxidation)	High	59.82	3	2627.3	0.077019	876.44	47.9188	0
	P35580;P35579	2	fSkVEDmAELTcLNEASVLHNLk	2										N-Term(iTRAQ4plex); K3(iTRAQ4plex); M7(Oxidation); C12(Methylthio); K23(iTRAQ4plex)	High	69.23	3	3085.55	-6.68561	1029.19	48.7638	1
Q14204	Cytoplasmic dynein 1 heavy chain 1 OS=Homo sapiens GN=DYNC1H1 PE=1 SV=5 - [DYHC1_HUMAN]	14929.2	57.1	1	238	238	520	0.768696	361	40.2201	1.05437	377	23.0456	0.992413	373	35.9565	4646	532.072	6.40479
	Protein Group Accessions	# Proteins	Sequence	# PSMs	115/114	115/114 Count	115/114 Variability [%]	116/114	116/114 Count	116/114 Variability [%]	117/114	117/114 Count	117/114 Variability [%]	Modifications	A4	IonScore	Charge	MH+ [Da]	ΔM [ppm]	m/z [Da]	RT [min]	# Missed Cleavages
	Q14204	1	DLEASIAR	1											High	33.72	2	874.464	1.20591	437.736	24.3255	0
	Q14204	1	LSLPPNVR	1											High	26.63	2	895.535	-1.5262	448.271	26.8079	0
	Q14204	1	lVEAISR	1	0.875917	1		1.17727	1		1.16872	1		N-Term(iTRAQ4plex)	High	29.76	2	931.569	-0.340259	466.288	24.1718	0
	Q14204	1	tMAITPR	1	1.03449	1		1.02394	1		1.19393	1		N-Term(iTRAQ4plex)	High	28.83	2	933.531	0.15867	467.269	21.1069	0
	Q14204	1	AELGEYIR	1											High	46.42	2	950.495	0.874719	475.751	28.3897	0
	Q14204	1	vPVNLLR	2	0.68763	2	10.692	1.26544	2	20.2248	0.922557	2	7.44221	N-Term(iTRAQ4plex)	High	22.41	2	954.623	1.13657	477.815	32.3625	0
	Q14204	1	IFTIESTR	2											High	46.78	2	966.526	0.74533	483.767	28.688	0
	Q14204	1	YATLATVSR	1											High	47.18	2	981.537	1.0808	491.272	23.0695	0
	Q14204	1	LQGEFQLR	1											High	54.73	2	990.538	0.902495	495.772	27.0037	0
	Q14204	1	TFSSIPVSR	2											High	46	2	993.536	-0.170959	497.272	25.0112	0
	Q14204	1	aLGHQLGR	1	0.395238	1		0.615175	1		0.524283	1		N-Term(iTRAQ4plex)	High	45.53	2	995.588	1.16804	498.298	16.8378	0
	Q14204	1	VPLAIVNk	1	1.26528	1		1.95684	1		1.46101	1		K8(iTRAQ4plex)	High	61.37	2	997.654	1.12349	499.331	28.3008	0
	Q14204	1	aINTAVk	1	1.18452	1		1.56558	1		1.79737	1		N-Term(iTRAQ4plex); K7(iTRAQ4plex)	High	43.61	2	1004.64	1.08023	502.821	17.9941	0
	Q14204	1	LLNTFLER	1											High	55.64	2	1005.58	2.36738	503.291	34.9391	0
	Q14204	1	lADLLGk	1	0.567213	1		1.07351	1		0.723824	1		N-Term(iTRAQ4plex); K7(iTRAQ4plex)	High	50.05	2	1017.66	0.742694	509.331	35.2716	0
	Q14204	1	dLEASIAR	1	0.658384	1		0.758142	1		0.978746	1		N-Term(iTRAQ4plex)	High	41.09	2	1018.56	-1.31368	509.785	22.3077	0
	Q14204	1	nANEMFR	1	1.0836	1		1.25976	1		1.11472	1		N-Term(iTRAQ4plex)	High	19.34	2	1025.5	0.244602	513.252	22.9605	0
	Q14204	1	lVEDEER	1	0.60503	1		1.07297	1		0.854679	1		N-Term(iTRAQ4plex)	High	40.31	2	1033.53	1.39946	517.268	17.1438	0
	Q14204	1	TMTLFSALR	2											High	47.49	2	1039.56	0.882743	520.284	42.7695	0
	Q14204	1	lSLPPNVR	2	0.812742	2	17.2708	1.05024	2	3.26792	0.98495	2	7.79612	N-Term(iTRAQ4plex)	High	24.54	2	1039.64	2.13736	520.324	29.8873	0
	Q14204	1	hFPNIDR	1	0.968262	1		1.00259	1		1.08904	1		N-Term(iTRAQ4plex)	High	24.25	2	1042.55	-0.208268	521.781	21.16	0
	Q14204	1	LVQTPLTDR	1											High	40.16	2	1042.59	-3.76816	521.796	22.6654	0
	Q14204	1	AATSPALFNR	1											High	88.8	2	1047.56	0.28445	524.283	24.3096	0
	Q14204	1	lDMEIER	2	0.348829	2	134.529	0.924123	2	45.9624	0.586583	2	67.3103	N-Term(iTRAQ4plex)	High	43.2	2	1049.54	2.88992	525.276	27.4464	0
	Q14204	1	TmTLFSALR	1										M2(Oxidation)	High	35.02	2	1055.55	-1.94587	528.28	36.6662	0
	Q14204	1	mVVLSLPR	1	0.478641	1		0.923972	1		0.503123	1		N-Term(iTRAQ4plex)	High	35.24	2	1058.65	2.41051	529.831	38.4696	0
	Q14204	1	YAPLGWSk	1	0.853092	1		1.16639	1		1.22412	1		K8(iTRAQ4plex)	High	38.98	2	1065.58	-0.082428	533.296	31.6293	0
	Q14204	1	mAPSVEk	1	0.896895	1		1.07238	1		0.935182	1		N-Term(iTRAQ4plex); M1(Oxidation); K7(iTRAQ4plex)	High	25.99	2	1065.59	0.19193	533.296	14.5847	0
	Q14204	1	LScLPAFk	1	0.721923	1		0.817293	1		1.02964	1		C3(Methylthio); K8(iTRAQ4plex)	High	36.26	2	1068.57	0.202953	534.789	44.1401	0
	Q14204	1	TSFLDDAFR	1											High	47.98	2	1071.51	1.20122	536.26	39.8517	0
	Q14204	1	mVVLSLPR	2	0.372057	1		0.831328	1		0.512499	1		N-Term(iTRAQ4plex); M1(Oxidation)	High	31.51	2	1074.65	0.177364	537.827	33.3963	0
	Q14204	1	lGEDLNk	1	0.737389	1		0.932418	1		0.660098	1		N-Term(iTRAQ4plex); K7(iTRAQ4plex)	High	24.59	2	1076.62	0.603003	538.813	19.3142	0
	Q14204	1	ANEVEQMIR	1											High	73.96	2	1089.54	-0.642037	545.271	27.3424	0
	Q14204	1	aELGEYIR	1	0.914166	1		1.22941	1		1.14414	1		N-Term(iTRAQ4plex)	High	47.82	2	1094.6	1.75209	547.803	30.4889	0
	Q14204	1	iFTIESTR	1	0.740099	1		0.921205	1		1.04036	1		N-Term(iTRAQ4plex)	High	44.83	2	1110.63	1.02231	555.818	30.8943	0
	Q14204	1	kIIDSVR	1	1.07061	1		1.10569	1		1.12237	1		N-Term(iTRAQ4plex); K1(iTRAQ4plex)	High	26.87	2	1118.71	-2.44413	559.859	16.9092	1
	Q14204	1	tFSEILNR	1	0.555568	1		0.948079	1		0.672996	1		N-Term(iTRAQ4plex)	High	35.84	2	1123.62	0.0231689	562.315	33.9788	0
	Q14204	1	yATLATVSR	3	0.705241	3	7.43931	1.19007	3	30.9029	1.20157	3	3.01319	N-Term(iTRAQ4plex)	High	43.63	2	1125.64	0.118247	563.323	24.2719	0
	Q14204	1	lQGEFQLR	2	1.01377	2	40.0572	1.18886	2	42.6613	1.2414	2	31.6469	N-Term(iTRAQ4plex)	High	15.97	2	1134.64	0.454352	567.823	33.0835	0
	Q14204	1	tFSSIPVSR	2	0.999798	2	17.1272	1.01438	2	25.3422	1.06083	2	17.5226	N-Term(iTRAQ4plex)	High	26.7	2	1137.64	-1.39401	569.322	24.788	0
	Q14204	1	iWAHEALR	1										N-Term(iTRAQ4plex)	High	36.56	2	1139.65	0.945005	570.326	23.9072	0
	Q14204	1	vPLAIVNk	1	0.800436	1		1.18586	1		1.03859	1		N-Term(iTRAQ4plex); K8(iTRAQ4plex)	High	26.29	2	1141.76	0.596794	571.381	32.6013	0
	Q14204	1	SmANPPAAVk	1	0.932953	1		1.49362	1		1.49189	1		M2(Oxidation); K10(iTRAQ4plex)	High	54.35	2	1145.61	1.66292	573.31	15.774	0
	Q14204	1	sFDSEFk	1										N-Term(iTRAQ4plex); K7(iTRAQ4plex)	High	20.39	2	1147.59	0.3737	574.298	26.0475	0
	Q14204	1	lLNTFLER	2	0.972247	2	52.7325	1.04111	2	51.324	1.16545	2	44.4136	N-Term(iTRAQ4plex)	High	42.66	2	1149.68	1.05133	575.342	44.0676	0
	Q14204	1	qLTAYmk	2	0.788773	2	9.00146	0.942235	2	28.5953	1.04729	2	25.1808	N-Term(iTRAQ4plex); M6(Oxidation); K7(iTRAQ4plex)	High	33.52	2	1158.64	-1.37679	579.824	18.0927	0
	Q14204	1	vDNEFDQR	1	0.881725	1		1.25495	1		1.21598	1		N-Term(iTRAQ4plex)	High	39.74	2	1166.56	-0.557985	583.781	18.8904	0
	Q14204	1	sNSLAFIk	1	0.942298	1		1.23515	1		1.14776	1		N-Term(iTRAQ4plex); K8(iTRAQ4plex)	High	56.98	2	1167.69	-2.86533	584.351	28.6029	0
	Q14204	1	wFTSQVIR	1	0.67304	1		1.13109	1		1.20724	1		N-Term(iTRAQ4plex)	High	34.05	2	1180.66	2.1095	590.835	39.136	0
	Q14204	1	SFEWLSQMR	1											High	40.42	2	1183.56	1.38715	592.283	42.1509	0
	Q14204	1	VTFVNFTVTR	1											High	81.29	2	1183.65	1.33137	592.328	39.2141	0
	Q14204	1	tMTLFSALR	2	0.751837	2	44.3337	1.21315	2	33.8899	1.06997	2	29.6763	N-Term(iTRAQ4plex)	High	50.04	2	1183.66	-2.94771	592.333	45.3581	0
	Q14204	1	lVQTPLTDR	1	0.514442	1		1.03214	1		0.867965	1		N-Term(iTRAQ4plex)	High	22.64	2	1186.69	-0.440614	593.849	26.9475	0
	Q14204	1	aATSPALFNR	2	0.89716	2	0.559416	1.26956	2	6.15343	1.29824	2	9.51619	N-Term(iTRAQ4plex)	High	41.83	2	1191.66	-0.374824	596.334	24.7328	0
	Q14204	1	dLSSQLLk	1	0.523974	1		1.19181	1		0.922011	1		N-Term(iTRAQ4plex); K8(iTRAQ4plex)	High	46.18	2	1191.72	0.0505981	596.363	28.6434	0
	Q14204	1	gVWSELSk	1	0.60372	1		0.963104	1		1.14291	1		N-Term(iTRAQ4plex); K8(iTRAQ4plex)	High	46.59	2	1193.68	1.16694	597.343	31.0821	0
	Q14204	1	TLMAQSIYGGR	1											High	88.5	2	1196.61	0.942547	598.809	27.3623	0
	Q14204	1	TEYLSNADER	1											High	58.2	2	1197.54	-0.106689	599.273	17.2898	0
	Q14204	1	tmTLFSALR	2	0.836984	2	15.4635	1.15288	2	9.60161	0.957313	2	19.1252	N-Term(iTRAQ4plex); M2(Oxidation)	High	30.55	2	1199.66	1.43206	600.333	38.9578	0
	Q14204	1	dIQmPDGIR	1	0.799794	1		0.704668	1		0.823733	1		N-Term(iTRAQ4plex); M4(Oxidation)	High	34.81	2	1204.61	-0.341901	602.809	20.968	0
	Q14204	1	yAPLGWSk	1										N-Term(iTRAQ4plex); K8(iTRAQ4plex)	High	45.03	2	1209.68	-3.00913	605.345	32.1549	0
	Q14204	1	lScLPAFk	1	0.395453	1		1.12962	1		0.751275	1		N-Term(iTRAQ4plex); C3(Methylthio); K8(iTRAQ4plex)	High	44.17	2	1212.67	1.57803	606.841	44.1468	0
	Q14204	1	tSFLDDAFR	1	1.22182	1		1.08644	1		1.18352	1		N-Term(iTRAQ4plex)	High	42.74	2	1215.61	1.65128	608.311	38.3961	0
	Q14204	1	tLINELVk	1	0.82657	1		1.3885	1		1.25278	1		N-Term(iTRAQ4plex); K8(iTRAQ4plex)	High	54.35	2	1217.77	2.32381	609.39	37.1184	0
	Q14204	1	qQEVIADk	1	1.24925	1		1.48202	1		1.64214	1		N-Term(iTRAQ4plex); K8(iTRAQ4plex)	High	60.42	2	1218.69	1.22463	609.851	17.9933	0
	Q14204	1	EQPWVSVQPR	1											High	22.01	2	1225.63	-0.164448	613.32	27.3893	0
	Q14204	1	aNEVEQMIR	1	1.13272	1		1.44714	1		1.38545	1		N-Term(iTRAQ4plex)	High	43.48	2	1233.64	-1.46751	617.322	27.362	0
	Q14204	1	hLLPVETQR	1	0.609361	1		1.13018	1		0.83019	1		N-Term(iTRAQ4plex)	High	17.56	2	1236.72	0.741833	618.863	20.6609	0
	Q14204	1	aNEVEQmIR	2	0.886337	2	22.1589	1.02503	2	35.6933	1.15242	2	10.9013	N-Term(iTRAQ4plex); M7(Oxidation)	High	34.97	2	1249.63	-1.4823	625.319	20.0956	0
	Q14204	1	eVDGLDVSk	1	0.564803	1		1.15933	1		0.835983	1		N-Term(iTRAQ4plex); K9(iTRAQ4plex)	High	50.93	2	1249.69	0.932346	625.348	22.7489	0
	Q14204	1	tSDQTWVk	1	0.554417	1		1.20227	1		0.663513	1		N-Term(iTRAQ4plex); K8(iTRAQ4plex)	High	40.43	2	1252.68	-0.53471	626.842	21.5537	0
	Q14204	1	dLFQVAFNR	1	0.445545	1		0.999871	1		0.769131	1		N-Term(iTRAQ4plex)	High	40.21	2	1253.68	2.4475	627.343	44.0702	0
	Q14204	1	eGEEVMFk	1	1.1358	1		1.18167	1		1.1878	1		N-Term(iTRAQ4plex); K8(iTRAQ4plex)	High	35.48	2	1256.64	-0.247664	628.825	25.778	0
	Q14204	1	sVLVSAGNVk	4	0.782101	3	65.1622	1.03382	3	28.7403	0.848118	3	25.7605	N-Term(iTRAQ4plex); K10(iTRAQ4plex)	High	52.34	2	1261.77	-0.830379	631.389	23.9282	0
	Q14204	1	eGEEVmFk	2	0.908112	2	0.481203	1.14391	2	10.936	0.942306	2	49.0254	N-Term(iTRAQ4plex); M6(Oxidation); K8(iTRAQ4plex)	High	28.98	2	1272.64	0.969431	636.823	22.3444	0
	Q14204	1	smANPPAAVk	1	0.705413	1		1.0854	1		1.17035	1		N-Term(iTRAQ4plex); M2(Oxidation); K10(iTRAQ4plex)	High	53.79	2	1289.71	-1.37184	645.359	14.4436	0
	Q14204	1	QYASYEFVQR	1											High	43.95	2	1290.61	-0.170243	645.809	28.5748	0
	Q14204	1	sLAmTkPDR	1	0.756554	1		0.88067	1		0.941134	1		N-Term(iTRAQ4plex); M4(Oxidation); K6(iTRAQ4plex)	High	43.58	2	1322.73	-1.31916	661.87	13.2657	0
	Q14204	1	aSLAcGPmVk	2	0.906531	2	23.9427	1.16635	2	6.9685	1.3179	2	5.60809	N-Term(iTRAQ4plex); C5(Methylthio); M8(Oxidation); K10(iTRAQ4plex)	High	43.98	2	1326.68	-0.985541	663.844	27.9972	0
	Q14204	1	sFEWLSQMR	1	0.736698	1		1.02299	1		0.915794	1		N-Term(iTRAQ4plex)	High	44.22	2	1327.66	-0.151775	664.333	44.695	0
	Q14204	1	vTFVNFTVTR	1	0.569739	1		1.40132	1		0.880819	1		N-Term(iTRAQ4plex)	High	43.83	2	1327.75	2.55673	664.38	41.3509	0
	Q14204	1	tLMAQSIYGGR	1	0.926932	1		1.09681	1		1.10787	1		N-Term(iTRAQ4plex)	High	63.64	2	1340.71	-0.988852	670.859	31.4366	0
	Q14204	1	tEYLSNADER	4	0.712762	3	38.365	1.28208	3	20.3115	1.13404	4	51.411	N-Term(iTRAQ4plex)	High	63.6	2	1341.64	-3.56181	671.321	20.6774	0
	Q14204	1	sFEWLSQmR	1	1.04549	1		1.40434	1		1.16808	1		N-Term(iTRAQ4plex); M8(Oxidation)	High	10.1	2	1343.66	2.81684	672.332	35.9606	0
	Q14204	1	aERPDVDEk	3	0.593866	3	20.5632	1.00404	3	13.5431	0.89698	3	35.3516	N-Term(iTRAQ4plex); K9(iTRAQ4plex)	High	29.61	2	1346.72	-0.0650991	673.861	13.1588	0
	Q14204	1	lkQDGDSFR	2	1.20505	2	12.0289	1.18592	2	25.47	1.14253	2	1.84433	N-Term(iTRAQ4plex); K2(iTRAQ4plex)	High	15.09	3	1353.73	-2.03808	451.916	17.9401	1
	Q14204	1	tLmAQSIYGGR	3	0.769179	3	4.14783	1.10577	3	3.81861	1.08577	3	18.5841	N-Term(iTRAQ4plex); M3(Oxidation)	High	57.07	2	1356.7	-1.18807	678.856	23.2687	0
	Q14204	1	eTVDQVEELR	1	0.673538	1		0.756707	1		0.725727	1		N-Term(iTRAQ4plex)	High	59.27	2	1361.7	0.705528	681.356	24.4374	0
	Q14204	1	eQPWVSVQPR	3	0.828821	3	15.2895	0.998438	3	23.7264	0.959984	3	25.8735	N-Term(iTRAQ4plex)	High	34.62	2	1369.73	-2.20583	685.369	27.4989	0
	Q14204	1	DYIPVDQEELR	1											High	37.37	2	1376.66	-3.40891	688.836	31.1073	0
	Q14204	1	iNmLVIELk	1	0.637095	1		1.01891	1		0.688532	1		N-Term(iTRAQ4plex); M3(Oxidation); K9(iTRAQ4plex)	High	28.28	2	1376.84	0.88267	688.926	40.2463	0
	Q14204	1	qmVEHGGFYR	2	0.69427	2	24.7888	1.02726	2	21.3157	0.993304	2	25.4747	N-Term(iTRAQ4plex); M2(Oxidation)	High	21.35	3	1383.66	1.83914	461.892	16.6614	0
	Q14204	1	tPVSITEHPk	4	0.689548	4	8.42177	0.845387	4	2.38767	0.90359	4	13.197	N-Term(iTRAQ4plex); K10(iTRAQ4plex)	High	50.79	3	1396.8	-1.72611	466.272	19.8566	0
	Q14204	1	sLLQALNEVk	1										N-Term(iTRAQ4plex); K10(iTRAQ4plex)	High	28.78	3	1402.85	0.961745	468.289	43.5189	0
	Q14204	1	iMFEVQDLk	1	0.886477	1		0.817038	1		0.782036	1		N-Term(iTRAQ4plex); K9(iTRAQ4plex)	High	38.04	3	1410.79	1.80548	470.936	42.8096	0
	Q14204	1	qALVAIFTHLR	2	0.543061	1		1.10918	1		0.678267	1		N-Term(iTRAQ4plex)	High	56.26	3	1412.85	1.9919	471.622	48.5604	0
	Q14204	1	QNLDALLNQLk	1	0.705502	1		0.968917	1		0.967044	1		K11(iTRAQ4plex)	High	76.82	2	1413.82	2.87796	707.415	42.7496	0
	Q14204	1	nTISLLVAGLk	2	0.3066	2	14.2883	1.00992	2	11.3778	0.422489	2	69.7597	N-Term(iTRAQ4plex); K11(iTRAQ4plex)	High	97.44	2	1416.9	-0.680522	708.955	48.5821	0
	Q14204	1	sVLVSAGNVkR	1	1.02542	1		1.28822	1		2.38607	1		N-Term(iTRAQ4plex); K10(iTRAQ4plex)	High	31.9	3	1417.87	-0.71616	473.296	18.5064	1
	Q14204	1	eHINSVSAmk	1	1.18236	1		0.730292	1		1.11487	1		N-Term(iTRAQ4plex); M9(Oxidation); K10(iTRAQ4plex)	High	37.06	3	1419.75	0.10684	473.922	13.7785	0
	Q14204	1	imFEVQDLk	2	0.609787	2	8.64695	0.914833	2	34.9247	0.803765	2	31.494	N-Term(iTRAQ4plex); M2(Oxidation); K9(iTRAQ4plex)	High	46.06	2	1426.79	0.161082	713.896	37.9603	0
	Q14204	1	lGGSPFGPAGTGk	1	0.944142	1		1.13454	1		0.906186	1		N-Term(iTRAQ4plex); K13(iTRAQ4plex)	High	89.58	2	1433.8	-0.0191349	717.403	26.619	0
	Q14204	1	qYASYEFVQR	1				0.626696	1		0.651431	1		N-Term(iTRAQ4plex)	High	53.77	3	1434.71	0.722343	478.91	29.8482	0
	Q14204	1	gNEIVLSAGSTPR	4	0.763038	3	7.66482	1.12044	3	11.1245	1.07121	3	22.5226	N-Term(iTRAQ4plex)	High	68.22	2	1444.79	-0.787437	722.897	23.9615	0
	Q14204	1	cYLTMTQALEAR	1										C1(Methylthio)	High	85.25	2	1445.66	-1.09451	723.332	42.0265	0
	Q14204	1	sNLPDNLkk	1	0.778997	1		0.909871	1		1.04376	1		N-Term(iTRAQ4plex); K8(iTRAQ4plex); K9(iTRAQ4plex)	High	47.3	2	1460.87	-4.3684	730.94	19.3218	1
	Q14204	1	vPQIEVETHk	2	0.819916	2	16.7207	1.06148	2	8.23653	1.10595	2	10.1475	N-Term(iTRAQ4plex); K10(iTRAQ4plex)	High	61.27	3	1467.84	1.67672	489.953	24.2861	0
	Q14204	1	gWENHVEGQk	1	0.748117	1		1.52217	1		0.882872	1		N-Term(iTRAQ4plex); K10(iTRAQ4plex)	High	29.76	3	1471.75	-0.704194	491.256	16.4538	0
	Q14204	1	EWTDGLFTHVLR	1											High	30.03	3	1473.75	0.219294	491.921	42.87	0
	Q14204	1	vDDLLIIEEk	2	0.336634	1		0.974002	1		0.42784	1		N-Term(iTRAQ4plex); K10(iTRAQ4plex)	High	76.59	2	1474.86	-0.394803	737.934	42.2353	0
	Q14204	1	vWEQIDQmk	2	0.892713	2	47.1314	1.10892	2	68.7649	1.00842	2	78.0607	N-Term(iTRAQ4plex); M8(Oxidation); K9(iTRAQ4plex)	High	44.02	2	1480.77	-1.45056	740.888	27.0332	0
	Q14204	1	vQYPQSQAck	1	0.60995	1		1.24313	1		0.923469	1		N-Term(iTRAQ4plex); C9(Methylthio); K10(iTRAQ4plex)	High	56	2	1485.74	-1.75005	743.374	21.1145	0
	Q14204	1	lLLIQAFRPDR	2	0.374058	2	64.1715	1.02693	2	12.7347	0.59025	2	57.3163	N-Term(iTRAQ4plex)	High	36.39	2	1485.91	2.05715	743.456	45.9704	0
	Q14204	1	tSFLDDAFRk	1	1.19745	1		1.26273	1		1.39245	1		N-Term(iTRAQ4plex); K10(iTRAQ4plex)	High	34.2	3	1487.81	1.49649	496.609	34.6707	1
	Q14204	1	yTGEDFDEDLR	2	0.28355	1		0.936014	1		0.647044	1		N-Term(iTRAQ4plex)	High	43.69	2	1503.67	-0.155467	752.34	31.2381	0
	Q14204	1	ikSQELEVk	2	1.11279	2	2.4181	1.0538	2	13.9603	1.73574	2	12.9801	N-Term(iTRAQ4plex); K2(iTRAQ4plex); K9(iTRAQ4plex)	High	40.18	3	1505.93	-0.713325	502.647	21.2617	1
	Q14204	1	LNTQEIFDDWAR	2											High	100.22	2	1507.72	1.81281	754.364	46.919	0
	Q14204	1	lFLTmEINPk	2	0.927781	2	24.2034	1.04959	2	13.133	0.86321	2	13.5916	N-Term(iTRAQ4plex); M5(Oxidation); K10(iTRAQ4plex)	High	40.59	2	1509.86	-0.0185332	755.433	38.1803	0
	Q14204	1	eFGPVVIDYGk	4	0.67724	3	50.7313	0.779639	3	12.7673	0.830191	3	52.5001	N-Term(iTRAQ4plex); K11(iTRAQ4plex)	High	81.24	2	1511.83	-0.37781	756.421	35.2983	0
	Q14204	1	IQGLTVEQAEAVVR	1											High	88.4	2	1512.83	-8.58689	756.916	35.9797	0
	Q14204	1	fNALFVRPHIR	1	0.665563	1		1.041	1		1.25505	1		N-Term(iTRAQ4plex)	High	20.56	3	1513.89	2.51808	505.302	34.3679	0
	Q14204	1	vEPLRNELQk	2	0.684243	2	25.5111	0.824511	2	8.18583	0.877251	2	2.77429	N-Term(iTRAQ4plex); K10(iTRAQ4plex)	High	20.73	3	1513.89	0.188254	505.303	21.4337	1
	Q14204	1	eTVDQVEELRR	2	0.61007	2	28.059	0.716643	2	36.2491	0.729713	2	15.2114	N-Term(iTRAQ4plex)	High	50.48	2	1517.8	-1.00571	759.405	22.3089	1
	Q14204	1	iFVFEPPPGVk	2	0.903243	2	14.8378	1.11018	2	21.6431	1.11868	2	6.96676	N-Term(iTRAQ4plex); K11(iTRAQ4plex)	High	37.86	2	1517.9	-1.31773	759.451	45.2774	0
	Q14204	1	dYIPVDQEELR	3	0.639854	3	29.312	1.05437	3	35.7298	0.968506	3	100.062	N-Term(iTRAQ4plex)	High	56.6	3	1520.77	1.27188	507.596	32.7333	0
	Q14204	1	eGTEAWEAAmk	1	0.401076	1		0.720076	1		0.79409	1		N-Term(iTRAQ4plex); M10(Oxidation); K11(iTRAQ4plex)	High	54.04	2	1526.73	-5.72041	763.869	22.2853	0
	Q14204	1	kYEFGESDLR	4	0.839812	4	21.536	0.915604	4	22.0473	1.09913	4	30.6033	N-Term(iTRAQ4plex); K1(iTRAQ4plex)	High	41.48	3	1531.8	0.668131	511.272	22.5208	1
	Q14204	1	iNEWLTLVEk	3	0.684622	2	68.4115	1.01671	2	90.4385	0.880076	2	38.5108	N-Term(iTRAQ4plex); K10(iTRAQ4plex)	High	73.02	2	1532.89	1.46635	766.951	48.775	0
	Q14204	1	gTFDNAETkk	1	0.35707	1		1.13355	1		0.693823	1		N-Term(iTRAQ4plex); K9(iTRAQ4plex); K10(iTRAQ4plex)	High	53.17	2	1542.85	0.463171	771.928	16.0019	1
	Q14204	1	dHLYGTLDPNTR	1	0.502545	1		1.03113	1		0.793552	1		N-Term(iTRAQ4plex)	High	41.03	2	1545.78	0.114764	773.393	21.3912	0
	Q14204	1	WTDENIDTVALk	1										K12(iTRAQ4plex)	High	127.86	2	1548.8	-0.55455	774.905	34.6545	0
	Q14204	1	qNLDALLNQLk	1	0.570109	1		0.656693	1		0.635978	1		N-Term(iTRAQ4plex); K11(iTRAQ4plex)	High	70.09	2	1557.92	0.0965743	779.464	45.6897	0
	Q14204	1	DLSSQLLkVLGTR	2	1.0052	1		1.38615	2	33.9662	1.3721	2	25.4139	K8(iTRAQ4plex)	High	74.75	2	1573.94	1.43823	787.474	48.1587	1
	Q14204	1	sLETcmYDHk	1	0.382684	1		0.750806	1		0.631593	1		N-Term(iTRAQ4plex); C5(Methylthio); M6(Oxidation); K10(iTRAQ4plex)	High	46.38	3	1576.71	2.58333	526.241	23.9053	0
	Q14204	1	cYLTMTQALEAR	2	0.40686	2	5.48209	0.876176	1		0.740658	1		N-Term(iTRAQ4plex); C1(Methylthio)	High	76.26	2	1589.76	0.839867	795.385	43.2541	0
	Q14204	1	QDLADVVQVcEGk	1	0.874315	1		0.912261	1		1.2313	1		C10(Methylthio); K13(iTRAQ4plex)	High	79.62	2	1593.77	0.917678	797.391	46.6383	0
	Q14204	1	sIPLDEGEDEAQR	5	0.696174	5	73.9491	0.728336	5	57.2925	1.09856	5	55.2802	N-Term(iTRAQ4plex)	High	89.25	3	1602.77	-1.6968	534.928	22.4285	0
	Q14204	1	cYLTmTQALEAR	3	0.309066	2	43.9902	0.793304	2	30.5235	0.652085	2	35.4763	N-Term(iTRAQ4plex); C1(Methylthio); M5(Oxidation)	High	77.34	2	1605.76	0.577314	803.382	36.0284	0
	Q14204	1	TLINELVkGILPR	1	3.73002	1		1.71251	1		3.18368	1		K8(iTRAQ4plex)	High	33.95	3	1610.02	2.7841	537.344	51.0586	1
	Q14204	1	lAETVFNFQEk	2	0.372844	2	6.93384	0.671208	2	34.7808	0.516654	2	14.3639	N-Term(iTRAQ4plex); K11(iTRAQ4plex)	High	68.11	2	1613.88	2.01486	807.444	39.1416	0
	Q14204	1	IQFVGAcNPPTDPGR	1										C7(Methylthio)	High	81.03	2	1617.75	-0.693946	809.379	35.3094	0
	Q14204	1	LEGVEGVAHIIDPk	2	0.636542	2	25.8626	0.92211	2	8.51392	1.07231	2	2.18571	K14(iTRAQ4plex)	High	50.48	2	1620.91	-0.935712	810.957	34.8457	0
	Q14204	1	tSAPITcELLNk	2	0.376203	1		1.16681	2	27.2481	0.546347	2	54.6694	N-Term(iTRAQ4plex); C7(Methylthio); K12(iTRAQ4plex)	High	75.38	2	1623.87	-1.6823	812.437	40.3091	0
	Q14204	1	kYTGEDFDEDLR	1	0.619693	1		0.98432	1		1.00279	1		N-Term(iTRAQ4plex)	High	40.76	2	1631.76	-1.41458	816.386	25.0243	1
	Q14204	1	lEHLITELVHQR	1	1.07466	1		0.968891	1		0.651401	1		N-Term(iTRAQ4plex)	High	48.15	3	1631.94	4.01863	544.652	42.4728	0
	Q14204	1	lNTQEIFDDWAR	2	0.854858	1		1.01822	2	33.2783	0.804385	2	57.0472	N-Term(iTRAQ4plex)	High	66.21	2	1651.82	-1.53045	826.412	45.914	0
	Q14204	1	QLIAQVMLYSQGFR	2											High	82.12	2	1653.88	0.608684	827.443	50.0926	0
	Q14204	1	mVkDQQEAEk	2	1.02433	2	4.20855	1.0792	2	18.1729	1.65939	2	0.458568	N-Term(iTRAQ4plex); M1(Oxidation); K3(iTRAQ4plex); K10(iTRAQ4plex)	High	27.58	3	1653.88	-2.57413	551.965	13.0807	1
	Q14204	1	iQGLTVEQAEAVVR	2	0.624861	2	6.04517	0.844465	2	46.454	0.809141	2	3.1166	N-Term(iTRAQ4plex)	High	73.06	3	1656.94	-0.967175	552.984	36.1197	0
	Q14204	1	vNFLPEIITLSk	2	0.732022	1		1.27344	1		0.64059	1		N-Term(iTRAQ4plex); K12(iTRAQ4plex)	High	81.52	2	1662.01	-0.418459	831.507	50.7107	0
	Q14204	1	dPTVEFPPDLcSR	1	0.587126	1		1.12645	1		0.846361	1		N-Term(iTRAQ4plex); C11(Methylthio)	High	37.36	2	1665.78	1.09786	833.391	42.3917	0
	Q14204	1	dLPPVSGSIIWAk	2	0.81386	1		1.12449	1		1.23762	1		N-Term(iTRAQ4plex); K13(iTRAQ4plex)	High	59.56	2	1670.97	-2.59032	835.987	42.4183	0
	Q14204	1	vQVALEELQDLk	3	0.786317	2	47.4153	1.15602	2	57.953	1.01266	2	68.148	N-Term(iTRAQ4plex); K12(iTRAQ4plex)	High	95.09	2	1672.97	0.682044	836.99	44.9837	0
	Q14204	1	nTISLLVAGLkk	1	0.376949	1		0.959878	1		0.556827	1		N-Term(iTRAQ4plex); K11(iTRAQ4plex); K12(iTRAQ4plex)	High	61.44	3	1689.1	1.2211	563.706	43.2008	1
	Q14204	1	wTDENIDTVALk	2	0.907281	1		1.41429	1		1.32809	1		N-Term(iTRAQ4plex); K12(iTRAQ4plex)	High	87.08	2	1692.91	0.278613	846.956	34.8898	0
	Q14204	1	vLLTTQGVDMISk	1	1.13071	1		1.12947	1		1.05766	1		N-Term(iTRAQ4plex); K13(iTRAQ4plex)	High	98.39	2	1692.98	-1.29476	846.993	36.8601	0
	Q14204	1	vAAPDVVVPTLDTVR	2	0.526276	1		1.13363	1		0.743078	1		N-Term(iTRAQ4plex)	High	70.9	2	1695.97	-0.858065	848.491	40.3824	0
	Q14204	1	vLLTTQGVDmISk	3	0.94891	3	13.3125	1.15978	3	26.9974	1.21576	3	25.4204	N-Term(iTRAQ4plex); M10(Oxidation); K13(iTRAQ4plex)	High	69.62	2	1708.97	-1.95006	854.99	31.0199	0
	Q14204	1	qLQNISLAAASGGAk	3	0.571862	3	28.43	0.968059	3	38.7268	1.02159	3	30.8963	N-Term(iTRAQ4plex); K15(iTRAQ4plex)	High	125.09	2	1716.98	-0.527118	858.996	27.8024	0
	Q14204	1	QPQGHLLLIGVSGAGk	1	0.793275	1		1.01159	1		0.811832	1		K16(iTRAQ4plex)	High	42.12	3	1719.01	1.70884	573.674	30.5146	0
	Q14204	1	aSVVTLPVYLNFTR	1	0.562702	1		1.17952	1		0.614617	1		N-Term(iTRAQ4plex)	High	43.42	2	1723.99	0.921316	862.498	50.0082	0
	Q14204	1	aLKSVLVSAGNVkR	1	0.832863	1		1.00249	1		1.36041	1		N-Term(iTRAQ4plex); K13(iTRAQ4plex)	High	12.54	3	1730.09	-1.22424	577.367	24.0638	2
	Q14204	1	qDLADVVQVcEGk	2	0.295888	2	32.6703	1.52109	2	30.0759	1.01735	2	18.328	N-Term(iTRAQ4plex); C10(Methylthio); K13(iTRAQ4plex)	High	103.12	2	1737.88	0.553591	869.442	47.312	0
	Q14204	1	iMALFDVWIDVQR	5	0.418629	1		1.08544	1		0.509469	1		N-Term(iTRAQ4plex)	High	73.5	2	1749.95	1.40043	875.479	55.9919	0
	Q14204	1	FTQDTQPHYIYSPR	1											High	24.77	3	1752.83	-0.535305	584.949	24.7008	0
	Q14204	1	tLINELVkGILPR	1	2.7664	1		0.665075	1		1.33331	1		N-Term(iTRAQ4plex); K8(iTRAQ4plex)	High	61.63	3	1754.12	0.425905	585.377	51.9349	1
	Q14204	1	eSPEVLLTLDILk	2	0.652455	2	30.8873	0.995839	2	27.2618	0.902592	2	7.82335	N-Term(iTRAQ4plex); K13(iTRAQ4plex)	High	95.42	2	1758.05	0.210164	879.529	52.0553	0
	Q14204	1	sIPLDEGEDEAQRR	2	0.781009	2	7.04702	0.797152	2	41.9961	1.08145	2	29.0414	N-Term(iTRAQ4plex)	High	48.76	3	1758.87	-0.635301	586.962	21.6654	1
	Q14204	1	kLEHLITELVHQR	1	0.775633	1		0.97107	1		1.07454	1		K1(iTRAQ4plex)	High	44	4	1760.04	4.96733	440.765	33.0097	1
	Q14204	1	iQFVGAcNPPTDPGR	2	0.406196	2	20.1497	0.842222	2	16.835	0.696706	2	75.4027	N-Term(iTRAQ4plex); C7(Methylthio)	High	57.13	2	1761.86	2.61227	881.433	37.1107	0
	Q14204	1	lEGVEGVAHIIDPk	3	1.04785	3	13.6017	1.22242	3	34.0965	0.968456	3	39.6403	N-Term(iTRAQ4plex); K14(iTRAQ4plex)	High	94.95	2	1765.01	-0.797078	883.008	37.177	0
	Q14204	1	TPVIDADkPVSSQLR	1	0.829201	1		0.425864	1		1.40542	1		K8(iTRAQ4plex)	High	75.56	2	1769.99	-0.00775853	885.498	22.2707	0
	Q14204	1	vmSQEIQEQLHk	2	0.52721	2	146.902	1.01322	2	60.7174	1.29581	2	42.5873	N-Term(iTRAQ4plex); M2(Oxidation); K12(iTRAQ4plex)	High	75.92	2	1773.94	-1.48503	887.473	20.4432	0
	Q14204	1	kYTGEDFDEDLR	3	0.465926	3	14.6756	1.00149	3	10.5987	1.00647	3	22.7139	N-Term(iTRAQ4plex); K1(iTRAQ4plex)	High	64.27	2	1775.87	-0.68803	888.438	25.838	1
	Q14204	1	sSLQSQcLNEVLk	2	0.2635	1		1.12696	1		0.62502	1		N-Term(iTRAQ4plex); C7(Methylthio); K13(iTRAQ4plex)	High	74.51	2	1782.93	0.214842	891.97	41.0413	0
	Q14204	1	fLSDPQVHTVLVER	2	1.08693	2	19.4679	0.86575	2	32.2278	1.07547	2	1.82326	N-Term(iTRAQ4plex)	High	71.13	2	1783.98	-1.99382	892.493	34.5309	0
	Q14204	1	kEFGPVVIDYGk	1	1.05279	1		1.22922	1		1.0945	1		N-Term(iTRAQ4plex); K1(iTRAQ4plex); K12(iTRAQ4plex)	High	38.54	3	1784.03	0.726411	595.349	32.768	1
	Q14204	1	qLIAQVMLYSQGFR	4	0.825424	3	3.19866	1.13907	3	3.75689	0.747423	3	14.2624	N-Term(iTRAQ4plex)	High	61.14	3	1797.98	0.138268	599.998	51.0772	0
	Q14204	1	sPLVMDVLNIQGVQR	2	0.421468	1		0.923559	1		0.474128	1		N-Term(iTRAQ4plex)	High	80.48	2	1813.01	1.38653	907.011	47.1638	0
	Q14204	1	qLIAQVmLYSQGFR	2	0.939004	1		1.0209	1		1.19882	1		N-Term(iTRAQ4plex); M7(Oxidation)	High	36.3	2	1813.98	0.390511	907.492	46.0566	0
	Q14204	1	fQSISTEFLALmk	3	0.496426	1		1.13348	2	18.1825	0.833427	1		N-Term(iTRAQ4plex); M12(Oxidation); K13(iTRAQ4plex)	High	52.51	2	1818.99	0.502954	910	45.6923	0
	Q14204	1	lLAESVTEVEIFGk	2	0.945162	2	65.7222	2.08614	2	107.876	1.73399	2	47.4675	N-Term(iTRAQ4plex); K14(iTRAQ4plex)	High	107.38	2	1823.04	-0.967293	912.023	49.8122	0
	Q14204	1	sPLVmDVLNIQGVQR	3	0.818616	3	23.3891	1.15395	3	5.89698	1.28994	3	98.4363	N-Term(iTRAQ4plex); M5(Oxidation)	High	73.37	2	1829.01	1.15125	915.008	43.1831	0
	Q14204	1	wAIAQLNYADmLk	2	0.446783	2	60.2256	1.39943	2	24.456	1.0654	2	15.5711	N-Term(iTRAQ4plex); M11(Oxidation); K13(iTRAQ4plex)	High	65.77	3	1840.99	2.89052	614.336	44.4022	0
	Q14204	1	eGLmLDSHEELYk	3	0.770759	3	11.0852	0.914811	3	3.95399	0.987356	3	4.7071	N-Term(iTRAQ4plex); M4(Oxidation); K13(iTRAQ4plex)	High	55.05	2	1867.93	-0.0964959	934.471	26.5179	0
	Q14204	1	fNYGFEYLGVQDk	3	0.5304	2	83.2974	1.0253	2	104.831	0.675833	2	64.7564	N-Term(iTRAQ4plex); K13(iTRAQ4plex)	High	82.89	2	1867.94	-2.6581	934.475	41.5001	0
	Q14204	1	aDLIFTVDFEIATk	1	1.88967	1		1.01842	1					N-Term(iTRAQ4plex); K14(iTRAQ4plex)	High	45.3	3	1871.05	2.7365	624.353	51.814	0
	Q14204	1	dSAIQQQVANLQmk	2	0.593354	2	38.8018	0.637803	2	43.2252	0.671313	2	59.8774	N-Term(iTRAQ4plex); M13(Oxidation); K14(iTRAQ4plex)	High	78.87	2	1877.99	-6.2108	939.497	29.993	0
	Q14204	1	yLVYAILWSLSGDSR	1	0.395969	1		0.919964	1					N-Term(iTRAQ4plex)	High	45.25	3	1887.02	3.50675	629.678	56.7579	0
	Q14204	1	fTQDTQPHYIYSPR	2	1.11823	2	16.9673	1.19262	2	23.0342	1.33149	2	1.61498	N-Term(iTRAQ4plex)	High	87.79	2	1896.94	1.14696	948.973	26.4549	0
	Q14204	1	ikETVDQVEELRR	2	0.863223	2	16.4778	1.30181	2	14.6497	1.35736	2	1.96907	N-Term(iTRAQ4plex); K2(iTRAQ4plex)	High	37.01	4	1903.09	1.7626	476.528	28.7654	2
	Q14204	1	LSIITkDLFQVAFNR	1	0.749774	1		0.911462	1		0.594879	1		K6(iTRAQ4plex)	High	59.21	3	1909.11	2.58597	637.041	49.5384	1
	Q14204	1	tPVIDADkPVSSQLR	2	0.985862	2	57.511	0.943561	2	21.8265	1.31735	2	16.8828	N-Term(iTRAQ4plex); K8(iTRAQ4plex)	High	39.48	2	1914.09	-0.141107	957.548	24.1696	0
	Q14204	1	rESPEVLLTLDILk	2	0.951451	2	19.0984	0.952033	2	33.6524	1.09693	2	7.13721	N-Term(iTRAQ4plex); K14(iTRAQ4plex)	High	45.77	3	1914.16	2.07525	638.723	47.7264	1
	Q14204	1	sELEEQQMHLNVGLR	1	0.927194	1		1.01876	1		1.32199	1		N-Term(iTRAQ4plex)	High	54.25	3	1926.98	-0.917649	642.998	31.0538	0
	Q14204	1	qALETVNDYNPLmk	1	0.568438	1		0.942871	1		0.668521	1		N-Term(iTRAQ4plex); M13(Oxidation); K14(iTRAQ4plex)	High	38.83	3	1940.01	5.33036	647.343	34.5536	0
	Q14204	1	lSLSNAISTALPLTQLR	2	0.987263	1		1.12575	1		0.884423	1		N-Term(iTRAQ4plex)	High	69.52	2	1942.14	-0.555876	971.576	52.9131	0
	Q14204	1	sELEEQQmHLNVGLR	2	0.964587	2	20.2784	1.10762	2	40.2836	1.06663	2	40.3664	N-Term(iTRAQ4plex); M8(Oxidation)	High	51.61	3	1942.98	0.921692	648.331	26.3407	0
	Q14204	1	MLSAVSQQVQcIQEALR	2										C11(Methylthio)	High	119.24	2	1949.96	1.55303	975.485	50.9676	0
	Q14204	1	eALELTDTGLLSGSEER	4	0.790864	2	13.3103	1.11959	2	2.46377	0.987265	2	38.4428	N-Term(iTRAQ4plex)	High	106.65	2	1964	0.897613	982.502	38.4789	0
	Q14204	1	mLSAVSQQVQcIQEALR	1										M1(Oxidation); C11(Methylthio)	High	88.61	2	1965.95	-0.964631	983.48	48.7874	0
	Q14204	1	amSRPILYSNWLSk	1	0.822933	1		0.869541	1		0.708336	1		N-Term(iTRAQ4plex); M2(Oxidation); K14(iTRAQ4plex)	High	22.36	3	1970.08	1.15205	657.365	35.7275	0
	Q14204	1	QNLDALLNQLkSFPAR	1	1.06507	1		1.01571	1		0.58692	1		K11(iTRAQ4plex)	High	59.69	3	1972.11	2.07867	658.043	47.3457	1
	Q14204	1	sAcDTVDTWLDDTAk	2	0.900151	1		0.938791	1		1.37852	2	12.7428	N-Term(iTRAQ4plex); C3(Methylthio); K15(iTRAQ4plex)	High	96.39	2	1974.9	0.118183	987.955	46.1202	0
	Q14204	1	dFPLNDLLSATELDk	1				1.67915	1		0.958732	1		N-Term(iTRAQ4plex); K15(iTRAQ4plex)	High	36.29	3	1979.06	1.34334	660.358	50.3696	0
	Q14204	1	wVYLEGIFTGSADIk	1	0.642999	1		0.789053	1		0.688537	1		N-Term(iTRAQ4plex); K15(iTRAQ4plex)	High	93.97	3	1987.08	0.813083	663.031	54.197	0
	Q14204	1	kASVVTLPVYLNFTR	1	0.786061	1		0.607544	1		1.67463	1		N-Term(iTRAQ4plex); K1(iTRAQ4plex)	High	51.31	3	1996.19	3.10694	666.068	44.5586	1
	Q14204	1	iLDDDTIITTLENLk	1	0.768696	1		1.8521	1		0.944407	1		N-Term(iTRAQ4plex); K15(iTRAQ4plex)	High	67.68	3	2005.14	2.76707	669.05	53.6794	0
	Q14204	1	nYMSNPSYNYEIVNR	4	0.676515	4	22.6225	0.904572	4	3.52733	1.22815	4	37.0429	N-Term(iTRAQ4plex)	High	85.35	2	2007.93	-0.738546	1004.47	32.8533	0
	Q14204	1	yQVGVHYELTEEEk	2	0.551849	2	67.9977	1.35922	2	2.22717	0.761214	2	67.0239	N-Term(iTRAQ4plex); K14(iTRAQ4plex)	High	58.22	2	2012.02	0.609027	1006.52	28.3517	0
	Q14204	1	nYmSNPSYNYEIVNR	3	1.72852	2	24.7748	1.49024	2	16.9187	1.60086	2	23.3784	N-Term(iTRAQ4plex); M3(Oxidation)	High	48.6	2	2023.93	0.392519	1012.47	26.3493	0
	Q14204	1	qNISPDkIPWSALk	1	0.61588	1		0.751494	1		0.950119	1		N-Term(iTRAQ4plex); K7(iTRAQ4plex); K14(iTRAQ4plex)	High	42.4	3	2029.18	0.339694	677.065	37.4912	1
	Q14204	1	gmLHQDHITFAmLLAR	2	1.02554	1		0.720385	1		0.788774	1		N-Term(iTRAQ4plex); M2(Oxidation); M12(Oxidation)	High	54	4	2030.05	2.2551	508.267	37.1118	0
	Q14204	1	LGEDLNkWQALLVQIR	1	1.11233	1		1.18461	1		1.09728	1		K7(iTRAQ4plex)	High	63.4	3	2040.18	2.58366	680.731	49.3246	1
	Q14204	1	vNFLPEIITLSkEVR	1	0.910887	1		0.933519	1		1.03247	1		N-Term(iTRAQ4plex); K12(iTRAQ4plex)	High	49.94	3	2046.23	2.70491	682.747	52.4602	1
	Q14204	1	kFLSDPQVHTVLVER	2	2.11558	2	160.08	1.6288	2	80.8276	1.83659	2	71.3629	N-Term(iTRAQ4plex); K1(iTRAQ4plex)	High	53.99	4	2056.18	0.0918381	514.8	29.6817	1
	Q14204	1	lYFLLAWFHAIIQER	2	0.308729	1		1.01485	2	9.01248	0.545673	2	29.1112	N-Term(iTRAQ4plex)	High	59.55	3	2064.16	2.51396	688.725	58.3356	0
	Q14204	1	aLEHAFQLEHIMDLTR	1	0.788524	1		1.4886	1		1.08457	1		N-Term(iTRAQ4plex)	High	73.88	3	2068.09	4.48596	690.034	42.0655	0
	Q14204	1	rTPVIDADkPVSSQLR	2	1.24188	2	37.5181	1.31756	2	46.658	1.5573	2	47.8966	N-Term(iTRAQ4plex); K9(iTRAQ4plex)	High	25.3	4	2070.19	1.54443	518.304	22.5916	1
	Q14204	1	mkLNTQEIFDDWAR	1	1.21732	1		1.54743	1		1.84316	1		N-Term(iTRAQ4plex); M1(Oxidation); K2(iTRAQ4plex)	High	47.41	3	2071.05	0.675832	691.023	39.0446	1
	Q14204	1	qTDVLQQLSIQMANAk	1	0.777102	1		1.17335	1		0.604937	1		N-Term(iTRAQ4plex); K16(iTRAQ4plex)	High	72.46	3	2076.14	0.346176	692.717	43.893	0
	Q14204	1	nLHVVFTmNPSSEGLk	1	0.831195	1		1.27645	1		0.908127	1		N-Term(iTRAQ4plex); M8(Oxidation); K16(iTRAQ4plex)	High	53.42	3	2077.11	2.84642	693.04	31.2748	0
	Q14204	1	vSPDMAIFITMNPGYAGR	4	0.664224	2	190.587	0.959057	3	0.408949	1.34959	3	50.661	N-Term(iTRAQ4plex)	High	66.47	2	2084.04	0.534764	1042.53	50.6557	0
	Q14204	1	aLEHAFQLEHImDLTR	1	0.519619	1		0.754311	1		0.783601	1		N-Term(iTRAQ4plex); M12(Oxidation)	High	68.48	4	2084.08	1.78918	521.774	35.0145	0
	Q14204	1	iTNQVIYLNPPIEEcR	2	0.385996	1		1.07102	1		0.363378	1		N-Term(iTRAQ4plex); C15(Methylthio)	High	73.61	2	2092.07	-0.07848	1046.54	44.8488	0
	Q14204	1	qTDVLQQLSIQmANAk	2	0.939952	2	78.5664	1.25534	2	10.4845	1.20634	2	81.4146	N-Term(iTRAQ4plex); M12(Oxidation); K16(iTRAQ4plex)	High	50.96	3	2092.13	-1.01851	698.048	33.5784	0
	Q14204	1	mLSAVSQQVQcIQEALR	2	0.379687	1		1.1617	1		0.430527	1		N-Term(iTRAQ4plex); C11(Methylthio)	High	94.07	3	2094.07	1.78366	698.694	53.0116	0
	Q14204	1	rSELEEQQmHLNVGLR	2	0.786516	2	1.00648	0.901076	2	40.9537	1.19312	2	15.1913	N-Term(iTRAQ4plex); M9(Oxidation)	High	57.63	3	2099.08	-0.651594	700.364	21.4849	1
	Q14204	1	vSPDMAIFITmNPGYAGR	3	0.968051	3	31.419	1.02782	3	2.52379	1.09842	3	53.6398	N-Term(iTRAQ4plex); M11(Oxidation)	High	73.68	3	2100.04	0.50431	700.684	43.3518	0
	Q14204	1	ikQLQNISLAAASGGAk	1	0.977162	1		0.839007	1		1.52243	1		N-Term(iTRAQ4plex); K2(iTRAQ4plex); K17(iTRAQ4plex)	High	93.83	3	2102.27	1.69436	701.428	32.6579	1
	Q14204	1	mLSAVSQQVQcIQEALR	3	0.454293	1		1.03249	2	5.81047	0.516676	2	66.9316	N-Term(iTRAQ4plex); M1(Oxidation); C11(Methylthio)	High	81.72	2	2110.06	1.87233	1055.53	48.4385	0
	Q14204	1	gTVGEPTYDAEFQHFLR	2	0.384917	1		0.748781	1		0.989338	1		N-Term(iTRAQ4plex)	High	78.06	3	2111.03	1.13895	704.349	39.8455	0
	Q14204	1	GIFEALRPLETLPVEGLIR	1											High	41.96	3	2123.22	0.4717	708.413	53.3702	0
	Q14204	1	vFEEDALSWEDkLNR	1	0.594362	1		1.08675	1		0.887379	1		N-Term(iTRAQ4plex); K12(iTRAQ4plex)	High	50.96	3	2139.09	-1.2998	713.703	43.5044	1
	Q14204	1	kDSAIQQQVANLQmk	1	1.03846	1		1.02326	1		1.23444	1		N-Term(iTRAQ4plex); K1(iTRAQ4plex); M14(Oxidation); K15(iTRAQ4plex)	High	44.11	3	2150.19	-3.96009	717.401	26.7488	1
	Q14204	1	LFLTmEINPkVPVNLLR	1	0.525081	1		1.06706	1		1.05863	1		M5(Oxidation); K10(iTRAQ4plex)	High	24.16	3	2157.26	1.95306	719.759	45.6751	1
	Q14204	1	iLDDDTIITTLENLkR	2	0.949709	2	13.4147	1.20074	2	1.84737	1.4896	2	7.09703	N-Term(iTRAQ4plex); K15(iTRAQ4plex)	High	64.49	3	2161.23	-0.249814	721.082	52.9053	1
	Q14204	1	dYIPVDQEELRDYVk	2	1.06103	2	9.88182	0.961726	2	47.4808	1.40492	2	15.539	N-Term(iTRAQ4plex); K15(iTRAQ4plex)	High	53.67	2	2170.13	1.76472	1085.57	35.7182	1
	Q14204	1	lcDEQLSSQSHYDFGLR	2	0.595717	2	21.5905	0.856785	2	56.2188	0.648747	2	22.5486	N-Term(iTRAQ4plex); C2(Methylthio)	High	77.37	3	2187.99	-1.32836	730.001	38.6242	0
	Q14204	1	dVLLVAQGEMALEEFLk	1										N-Term(iTRAQ4plex); K17(iTRAQ4plex)	High	62.6	3	2193.21	2.48804	731.743	55.5014	0
	Q14204	1	iAFIMDESNVLDSGFLER	1										N-Term(iTRAQ4plex)	High	17.92	3	2200.11	0.0909085	734.041	54.221	0
	Q14204	1	dVLLVAQGEmALEEFLk	1										N-Term(iTRAQ4plex); M10(Oxidation); K17(iTRAQ4plex)	High	37.03	3	2209.21	1.59458	737.074	55.0035	0
	Q14204	1	iAFImDESNVLDSGFLER	1	0.999331	1		1.29097	1		1.21693	1		N-Term(iTRAQ4plex); M5(Oxidation)	High	75.44	2	2216.1	0.958721	1108.56	49.2839	0
	Q14204	1	ImFEVQDLkYATLATVSR	1	2.9124	1		2.7158	1		4.73226	1		M2(Oxidation); K9(iTRAQ4plex)	High	78.71	3	2245.2	0.534407	749.073	46.6824	1
	Q14204	1	fYFVGDEDLLEIIGNSk	3	0.709488	2	92.524	0.914418	3	80.7335	0.881892	2	88.3191	N-Term(iTRAQ4plex); K17(iTRAQ4plex)	High	112.94	2	2247.18	2.26425	1124.1	53.9741	0
	Q14204	1	dFPLNDLLSATELDkIR	1										N-Term(iTRAQ4plex); K15(iTRAQ4plex)	High	78.45	3	2248.25	1.8299	750.087	50.128	1
	Q14204	1	gIFEALRPLETLPVEGLIR	4	0.581309	2	4.18255	0.949184	2	6.05988	0.838286	2	10.079	N-Term(iTRAQ4plex)	High	50	3	2267.32	-0.0751381	756.446	53.5275	0
	Q14204	1	ykEEYAVLISEAQAIk	4	0.922821	3	23.8992	0.93153	3	9.46566	0.806814	3	16.5888	N-Term(iTRAQ4plex); K2(iTRAQ4plex); K16(iTRAQ4plex)	High	83.73	2	2287.3	3.75895	1144.15	45.8777	1
	Q14204	1	aRLYFLLAWFHAIIQER	1										N-Term(iTRAQ4plex)	High	23.1	4	2291.3	2.42072	573.58	55.8667	1
	Q14204	1	gkEDEGEEAASPmLQIQR	3	0.707573	3	61.762	0.66453	3	12.9627	0.77686	3	36.3415	N-Term(iTRAQ4plex); K2(iTRAQ4plex); M13(Oxidation)	High	62.79	3	2292.13	-3.14501	764.715	22.374	1
	Q14204	1	kNYmSNPSYNYEIVNR	1	1.00704	1		0.758784	1		1.43922	1		N-Term(iTRAQ4plex); K1(iTRAQ4plex); M4(Oxidation)	High	64.34	3	2296.12	-1.47245	766.046	24.7514	1
	Q14204	1	aHQANQLYPFAISLIESVR	2										N-Term(iTRAQ4plex)	High	69.52	3	2301.25	2.10974	767.756	52.248	0
	Q14204	1	akEALELTDTGLLSGSEER	3	0.651886	2	5.70704	0.986693	2	0.243728	0.994199	2	0.266583	N-Term(iTRAQ4plex); K2(iTRAQ4plex)	High	81.32	3	2307.23	-0.626946	769.747	34.4619	1
	Q14204	1	eVQALIAEGIALVWESYk	3	0.456825	1		1.36374	1		0.576951	1		N-Term(iTRAQ4plex); K18(iTRAQ4plex)	High	74.71	3	2307.29	3.8233	769.769	58.2821	0
	Q14204	1	eVWNTYELDLVNYQNk	2	0.641049	2	60.5644	1.13447	2	20.74	0.712015	2	19.8476	N-Term(iTRAQ4plex); K16(iTRAQ4plex)	High	96.23	2	2316.18	3.27586	1158.59	45.9337	0
	Q14204	1	mQMLEDEDDLAYAETEk	1										N-Term(iTRAQ4plex); K17(iTRAQ4plex)	High	81.93	3	2319.06	0.466428	773.692	39.5732	0
	Q14204	1	lALESIcLLLGESTTDWk	2										N-Term(iTRAQ4plex); C7(Methylthio); K18(iTRAQ4plex)	High	39.01	3	2326.24	3.44059	776.083	57.0896	0
	Q14204	1	mQmLEDEDDLAYAETEk	2	0.82876	1		0.720277	1		0.731846	1		N-Term(iTRAQ4plex); M3(Oxidation); K17(iTRAQ4plex)	High	72.66	3	2335.05	-1.38444	779.022	34.2094	0
	Q14204	1	nLHVVFTmNPSSEGLkDR	2	0.710241	2	25.0583	1.11715	2	2.19796	1.00446	2	22.0657	N-Term(iTRAQ4plex); M8(Oxidation); K16(iTRAQ4plex)	High	51.34	3	2348.22	-1.67471	783.413	27.6318	1
	Q14204	1	mQmLEDEDDLAYAETEk	2	0.609449	1		1.01219	1		0.637491	1		N-Term(iTRAQ4plex); M1(Oxidation); M3(Oxidation); K17(iTRAQ4plex)	High	68.75	3	2351.05	0.606119	784.356	28.0617	0
	Q14204	1	fGQmLGSNmTEFHSQISk	2	0.99332	1		1.19169	1		1.5524	1		N-Term(iTRAQ4plex); M4(Oxidation); M9(Oxidation); K18(iTRAQ4plex)	High	57	3	2362.13	-4.09609	788.049	28.2827	0
	Q14204	1	nIHVcLGGLFVPEAYITATR	2				0.969673	1					N-Term(iTRAQ4plex); C5(Methylthio)	High	78.54	3	2364.24	1.07233	788.75	52.9209	0
	Q14204	1	imFEVQDLkYATLATVSR	1	0.843919	1		1.12228	1		1.5195	1		N-Term(iTRAQ4plex); M2(Oxidation); K9(iTRAQ4plex)	High	34.25	3	2389.31	0.778059	797.107	46.5404	1
	Q14204	1	eDLDkVEPAVIEAQNAVk	2	0.4851	1		0.531074	1		0.518296	1		N-Term(iTRAQ4plex); K5(iTRAQ4plex); K18(iTRAQ4plex)	High	56.4	3	2400.33	-3.05983	800.781	34.3282	1
	Q14204	1	eNFIPTIVNFSAEEISDAIR	1	1.51807	1		2.03611	1		1.85176	1		N-Term(iTRAQ4plex)	High	39.77	2	2409.24	0.838347	1205.13	54.5577	0
	Q14204	1	eAIVNScVFVHQTLHQANAR	2	0.894583	2	48.9892	1.06519	2	28.3399	1.12767	2	35.1526	N-Term(iTRAQ4plex); C7(Methylthio)	High	97.23	3	2427.21	-0.854043	809.742	37.961	0
	Q14204	1	tYAEPLTAAMVEFYTMSQER	2	0.418851	1		1.06355	1		1.22891	1		N-Term(iTRAQ4plex)	High	36.08	3	2482.18	3.46295	828.066	54.1715	0
	Q14204	1	aVDDLNLHSYSNLPIWVNk	1	0.615195	1		1.34692	1		0.649725	1		N-Term(iTRAQ4plex); K19(iTRAQ4plex)	High	58.46	3	2486.33	1.73202	829.449	45.4209	0
	Q14204	1	lkGTVGEPTYDAEFQHFLR	2	0.679366	2	120.718	0.984321	2	30.0182	1.44845	2	5.5029	N-Term(iTRAQ4plex); K2(iTRAQ4plex)	High	78.91	3	2496.32	0.997602	832.777	36.5139	1
	Q14204	1	tYAEPLTAAmVEFYTMSQER	2										N-Term(iTRAQ4plex); M10(Oxidation)	High	56.85	3	2498.18	3.76603	833.398	47.7718	0
	Q14204	1	tYAEPLTAAmVEFYTmSQER	1										N-Term(iTRAQ4plex); M10(Oxidation); M16(Oxidation)	High	38.27	3	2514.17	0.132472	838.727	42.5606	0
	Q14204	1	wQASSLPADDLcTENAIMLk	2	0.816734	1		1.44198	1		1.1808	1		N-Term(iTRAQ4plex); C12(Methylthio); K20(iTRAQ4plex)	High	41.81	3	2540.25	2.41898	847.422	48.7743	0
	Q14204	1	wQASSLPADDLcTENAImLk	2	1.01943	2	207.955	1.29906	2	47.2381	1.0756	2	99.3283	N-Term(iTRAQ4plex); C12(Methylthio); M18(Oxidation); K20(iTRAQ4plex)	High	71.44	3	2556.25	3.50964	852.754	46.2973	0
	Q14204	1	aRLYFLLAWFHAIIQERLR	1										N-Term(iTRAQ4plex)	High	29.46	4	2560.48	-0.173475	640.875	56.6155	2
	Q14204	1	mQMLEDEDDLAYAETEkk	1	1.36915	1		1.03873	1		1.29566	1		N-Term(iTRAQ4plex); M1(Oxidation); K17(iTRAQ4plex); K18(iTRAQ4plex)	High	29.55	3	2607.25	-1.71252	869.754	30.9745	1
	Q14204	1	yPLIIDPSGQATEFIMNEYk	1							0.883565	1		N-Term(iTRAQ4plex); K20(iTRAQ4plex)	High	74.63	3	2617.35	0.656496	873.121	51.9353	0
	Q14204	1	mQmLEDEDDLAYAETEkk	1	0.624587	1		0.627576	1		0.856882	1		N-Term(iTRAQ4plex); M1(Oxidation); M3(Oxidation); K17(iTRAQ4plex); K18(iTRAQ4plex)	High	47.97	3	2623.25	-0.135907	875.087	27.061	1
	Q14204	1	yPLIIDPSGQATEFImNEYk	1	0.555902	1								N-Term(iTRAQ4plex); M16(Oxidation); K20(iTRAQ4plex)	High	63.21	3	2633.35	2.0736	878.454	47.5522	0
	Q14204	1	lVPLLLEDGGEAPAALEAALEEk	2	0.896824	1					1.35052	1		N-Term(iTRAQ4plex); K23(iTRAQ4plex)	High	100.66	3	2636.46	-0.612542	879.492	54.0322	0
	Q14204	1	nVAQYNANHPDFPmQIEQLER	1				0.849631	1		0.561837	1		N-Term(iTRAQ4plex); M14(Oxidation)	High	37.36	3	2674.28	0.051324	892.098	35.5881	0
	Q14204	1	lDRDPASGTALQEISFWLNLER	1										N-Term(iTRAQ4plex)	High	54.92	3	2675.39	-0.516452	892.468	55.5733	1
	Q14204	1	HVPVVYVDYPGPASLTQIYGTFNR	1											High	44.9	3	2693.38	2.17409	898.464	49.4355	0
	Q14204	1	vLITLGDQDIDLSPSFVIFLSTR	2										N-Term(iTRAQ4plex)	High	14.81	2	2693.49	2.4527	1347.25	55.3249	0
	Q14204	1	tLHTTASNWLHLIPQTLSHLk	1	1.4418	1		1.18876	1		0.718935	1		N-Term(iTRAQ4plex); K21(iTRAQ4plex)	High	35.78	4	2699.52	0.0878366	675.636	48.8343	0
	Q14204	1	VTDFGDkVEDPTFLNQLQSGVNR	1	1.51687	1		1.17298	1		1.36599	1		K7(iTRAQ4plex)	High	61.49	3	2723.37	-0.753435	908.463	39.0873	1
	Q14204	1	aLPDMEVVGLNFSSATTPELLLk	3										N-Term(iTRAQ4plex); K23(iTRAQ4plex)	High	113.93	3	2733.5	1.59123	911.839	52.7109	0
	Q14204	1	fGNPLLVQDVESYDPVLNPVLNR	2										N-Term(iTRAQ4plex)	High	96	3	2742.46	0.891638	914.825	53.573	0
	Q14204	1	YPLIIDPSGQATEFIMNEYkDR	1										K20(iTRAQ4plex)	High	46.98	3	2744.37	0.134632	915.462	50.1863	1
	Q14204	1	aLPDmEVVGLNFSSATTPELLLk	3	0.70661	1		1.30797	1					N-Term(iTRAQ4plex); M5(Oxidation); K23(iTRAQ4plex)	High	51.73	4	2749.48	-6.27435	688.125	51.4441	0
	Q14204	1	YPLIIDPSGQATEFImNEYkDR	1										M16(Oxidation); K20(iTRAQ4plex)	High	43.78	3	2760.37	-0.30146	920.794	44.7493	1
	Q14204	1	VLRPQVTAVAQQNQGEVPEPQDmk	1										M23(Oxidation); K24(iTRAQ4plex)	High	71.09	3	2822.46	0.993367	941.492	22.0402	0
	Q14204	1	hVPVVYVDYPGPASLTQIYGTFNR	1	0.749177	1		1.46431	1		1.06806	1		N-Term(iTRAQ4plex)	High	119.12	3	2837.48	1.77974	946.498	49.0031	0
	Q14204	1	vTDFGDkVEDPTFLNQLQSGVNR	2	0.765863	1		1.32601	1		1.06289	1		N-Term(iTRAQ4plex); K7(iTRAQ4plex)	High	44.67	3	2867.48	-0.166415	956.497	42.8563	1
	Q14204	1	lVAEDIPLLFSLLSDVFPGVQYHR	3	0.0638688	1		0.931407	2	10.3586	0.256564	2	1.82619	N-Term(iTRAQ4plex)	High	94.58	3	2872.58	1.78058	958.198	58.319	0
	Q14204	1	vcQEMYLTYGDGEEVGGmWVEk	1										N-Term(iTRAQ4plex); C2(Methylthio); M18(Oxidation); K22(iTRAQ4plex)	High	29.4	3	2873.28	0.62542	958.43	45.728	0
	Q14204	1	eLkNIHVcLGGLFVPEAYITATR	1	0.78258	1		0.880639	1		0.747855	1		N-Term(iTRAQ4plex); K3(iTRAQ4plex); C8(Methylthio)	High	23.17	4	2878.56	2.05179	720.396	49.9771	1
	Q14204	1	cGMVWFSEDVLSTDMIFNNFLAR	1										N-Term(iTRAQ4plex); C1(Methylthio)	High	46.19	3	2885.31	-5.08586	962.442	58.2652	0
	Q14204	1	vcQEmYLTYGDGEEVGGmWVEk	1				1.46102	1					N-Term(iTRAQ4plex); C2(Methylthio); M5(Oxidation); M18(Oxidation); K22(iTRAQ4plex)	High	44.33	3	2889.27	-0.174179	963.761	39.5963	0
	Q14204	1	vLQLYQITQINHGLmmVGPSGSGk	2	0.472184	1		0.943089	1		0.538668	1		N-Term(iTRAQ4plex); M15(Oxidation); M16(Oxidation); K24(iTRAQ4plex)	High	63.38	3	2891.53	-0.724354	964.516	42.7739	0
	Q14204	1	mDLEkPNYIVPDYmPVVYDk	2	0.673396	2	12.6348	1.24729	2	32.434	0.558883	2	69.3745	N-Term(iTRAQ4plex); M1(Oxidation); K5(iTRAQ4plex); M14(Oxidation); K20(iTRAQ4plex)	High	40.77	3	2893.47	-1.51076	965.161	36.6873	0
	Q14204	1	yPLIIDPSGQATEFImNEYkDR	2	1.19835	1		1.02904	1		0.899136	1		N-Term(iTRAQ4plex); M16(Oxidation); K20(iTRAQ4plex)	High	44.73	4	2904.47	1.30174	726.874	46.1996	1
	Q14204	1	kLVPLLLEDGGEAPAALEAALEEk	4	1.32149	1		1.57152	2	100.835	2.63665	1		N-Term(iTRAQ4plex); K1(iTRAQ4plex); K24(iTRAQ4plex)	High	95.22	3	2908.66	-1.60838	970.224	50.8543	1
	Q14204	1	vFYEEELDVPLVLFNEVLDHVLR	3				0.703224	2	35.8426	0.714743	1		N-Term(iTRAQ4plex)	High	84.1	3	2931.57	2.66149	977.862	58.6426	0
	Q14204	1	tkPVTGNLRPEEALQALTIYEGk	2	0.861323	1		0.861337	2	34.432	1.38363	2	20.7261	N-Term(iTRAQ4plex); K2(iTRAQ4plex); K23(iTRAQ4plex)	High	32.32	3	2960.68	-0.530771	987.564	42.1524	0
	Q14204	1	sSLQSQcLNEVLkAERPDVDEk	1	1.02548	1		1.00168	1		1.26041	1		N-Term(iTRAQ4plex); C7(Methylthio); K13(iTRAQ4plex); K22(iTRAQ4plex)	High	46.11	4	2966.53	1.68981	742.389	42.74	1
	Q14204	1	vLRPQVTAVAQQNQGEVPEPQDmk	1										N-Term(iTRAQ4plex); M23(Oxidation); K24(iTRAQ4plex)	High	35.86	3	2966.56	-0.869551	989.524	26.501	0
	Q14204	1	vAEVLFDAADANAIEEVNLAYENVk	1										N-Term(iTRAQ4plex); K25(iTRAQ4plex)	High	35.96	4	2995.55	0.75302	749.644	54.7331	0
	Q14204	1	vLTLSEDSPYETLHSFISNAVAPFFk	1	0.639387	1		1.2768	1		1.07589	1		N-Term(iTRAQ4plex); K26(iTRAQ4plex)	High	76.31	3	3200.68	1.82727	1067.57	55.7454	0
	Q14204	1	qELEQHSVDTASTSDAVTFITYVQSLk	2										N-Term(iTRAQ4plex); K27(iTRAQ4plex)	High	60.79	3	3285.69	3.70592	1095.9	51.6037	0
	Q14204	1	lkVFYEEELDVPLVLFNEVLDHVLR	4										N-Term(iTRAQ4plex); K2(iTRAQ4plex)	High	71.43	3	3316.85	1.05335	1106.29	57.2355	1
	Q14204	1	qELEQHSVDTASTSDAVTFITYVQSLkR	1							1.54368	1		N-Term(iTRAQ4plex); K27(iTRAQ4plex)	High	44.27	4	3441.76	-3.55509	861.196	47.7715	1
	Q14204	1	rEEFVQWVELLPDTQTPSWLGLPNNAER	1										N-Term(iTRAQ4plex)	High	21.34	3	3468.78	3.22507	1156.93	54.1418	1
	Q14204	1	qALETVNDYNPLmkDFPLNDLLSATELDkIR	1				2.62858	1		1.23733	1		N-Term(iTRAQ4plex); M13(Oxidation); K14(iTRAQ4plex); K29(iTRAQ4plex)	High	51.06	4	4025.13	0.160179	1007.04	52.2096	2
P21333	Filamin-A OS=Homo sapiens GN=FLNA PE=1 SV=4 - [FLNA_HUMAN]	11210.4	61.43	1	116	128	351	0.936587	218	36.0831	1.22773	226	22.0703	1.21541	224	34.0332	2647	280.564	6.06201
	Protein Group Accessions	# Proteins	Sequence	# PSMs	115/114	115/114 Count	115/114 Variability [%]	116/114	116/114 Count	116/114 Variability [%]	117/114	117/114 Count	117/114 Variability [%]	Modifications	A4	IonScore	Charge	MH+ [Da]	ΔM [ppm]	m/z [Da]	RT [min]	# Missed Cleavages
	P21333	1	cSGPGLER	1										C1(Methylthio)	High	60.08	2	864.371	0.640782	432.689	19.3203	0
	P21333	1	VYGPGVAk	1	0.390427	1		0.660408	1		0.645134	1		K8(iTRAQ4plex)	High	51.53	2	934.548	-0.028007	467.778	19.0528	0
	P21333	1	AEISFEDR	1											High	41.26	2	966.455	2.14107	483.731	25.1066	0
	P21333	1	vSGLGEk	1	1.40669	1		1.86435	1		1.89123	1		N-Term(iTRAQ4plex); K7(iTRAQ4plex)	High	51.46	2	977.583	-3.90741	489.295	18.8408	0
	P21333	1	cSGPGLER	1	0.867075	1		1.36462	1		1.33272	1		N-Term(iTRAQ4plex); C1(Methylthio)	High	40.51	2	1008.47	0.537103	504.74	20.2058	0
	P21333	1	LSPFMADIR	1											High	55.03	2	1049.55	2.05171	525.277	36.4609	0
	P21333	1	LSPFmADIR	1										M5(Oxidation)	High	44.82	2	1065.54	1.86698	533.275	30.4366	0
	P21333	1	vYGPGVAk	2	1.06273	2	16.4428	1.17114	2	13.9239	1.22646	2	24.771	N-Term(iTRAQ4plex); K8(iTRAQ4plex)	High	44.92	2	1078.65	-0.431687	539.828	19.0061	0
	P21333	1	aEFTVETR	1	0.884609	1		1.1818	1		1.14619	1		N-Term(iTRAQ4plex)	High	41.07	2	1096.58	-0.163526	548.791	24.2762	0
	P21333	1	aEISFEDR	2	0.806827	2	2.02084	1.43733	2	8.42981	1.14571	2	14.982	N-Term(iTRAQ4plex)	High	44.66	2	1110.56	2.23696	555.782	26.1463	0
	P21333	1	aVPTGDASk	1	1.25145	1		1.74757	1		1.76169	1		N-Term(iTRAQ4plex); K9(iTRAQ4plex)	High	47.83	2	1133.64	0.693033	567.324	15.5894	0
	P21333	1	eEPcLLk	1	0.828652	1		1.32011	1		1.05709	1		N-Term(iTRAQ4plex); C4(Methylthio); K7(iTRAQ4plex)	High	30.15	2	1165.62	-2.0221	583.312	31.7967	0
	P21333	1	aGVAPLQVk	1	1.28123	1		1.54445	1		1.50165	1		N-Term(iTRAQ4plex); K9(iTRAQ4plex)	High	56.16	2	1170.74	-1.55261	585.875	24.2331	0
	P21333	1	lSPFMADIR	2	1.12068	2	25.8978	1.43928	2	24.4952	1.54824	2	22.6409	N-Term(iTRAQ4plex)	High	57.75	2	1193.65	1.18019	597.328	41.8531	0
	P21333	1	gEYTLVVk	1	0.740492	1		1.0782	1		1.25093	1		N-Term(iTRAQ4plex); K8(iTRAQ4plex)	High	52.59	2	1196.71	-1.00256	598.859	26.6538	0
	P21333	1	DAPQDFHPDR	1											High	56.57	2	1197.53	0.39656	599.268	17.333	0
	P21333	1	lSPFmADIR	2	1.1842	2	0.124367	1.5133	2	29.1576	1.54021	2	1.78083	N-Term(iTRAQ4plex); M5(Oxidation)	High	34.11	2	1209.64	-0.989303	605.324	34.5696	0
	P21333	1	cSGPGLSPGmVR	1										C1(Methylthio); M10(Oxidation)	High	49.61	2	1222.54	1.18186	611.773	21.9136	0
	P21333	1	VNVGAGSHPNk	1				1.50395	1		1.97318	1		K11(iTRAQ4plex)	High	75.97	2	1223.66	0.0655834	612.334	13.7185	0
	P21333	1	EATTEFSVDAR	1											High	67.76	2	1225.57	-1.75501	613.287	22.073	0
	P21333	1	LYSVSYLLk	1										K9(iTRAQ4plex)	High	55.28	2	1229.73	2.21605	615.368	40.0795	0
	P21333	1	gTVEPQLEAR	3	0.888426	3	36.4378	0.984815	3	4.26264	1.08975	3	20.8844	N-Term(iTRAQ4plex)	High	61.51	2	1243.68	0.967721	622.342	19.3167	0
	P21333	1	vLPTHDASk	2	0.961846	2	16.1788	1.311	2	4.06577	1.54116	2	7.08268	N-Term(iTRAQ4plex); K9(iTRAQ4plex)	High	59.48	3	1255.73	0.534953	419.247	15.0236	0
	P21333	1	vGTEcGNQk	2	0.780045	2	12.6043	1.2567	2	8.38389	1.2849	2	8.09959	N-Term(iTRAQ4plex); C5(Methylthio); K9(iTRAQ4plex)	High	52.11	2	1269.61	-8.46682	635.307	18.5011	0
	P21333	1	kGEITGEVR	2	0.615187	2	5.59986	1.39293	2	9.58825	1.04372	2	0.556492	N-Term(iTRAQ4plex); K1(iTRAQ4plex)	High	54.01	3	1276.75	0.266644	426.254	14.4891	1
	P21333	1	dAEmPATEk	1	0.442986	1		1.12347	1		0.810176	1		N-Term(iTRAQ4plex); M4(Oxidation); K9(iTRAQ4plex)	High	37.97	2	1295.64	2.27311	648.325	12.8436	0
	P21333	1	vkAEGPGLSR	2	1.0753	2	9.14599	1.22909	2	15.3672	1.21949	2	26.9681	N-Term(iTRAQ4plex); K2(iTRAQ4plex)	High	31.4	3	1301.78	-1.304	434.597	16.3974	1
	P21333	1	sSFTVDcSk	1	0.774065	1		1.37028	1		1.27978	1		N-Term(iTRAQ4plex); C7(Methylthio); K9(iTRAQ4plex)	High	39.73	2	1307.62	-0.110797	654.314	28.8907	0
	P21333	1	VEPGLGADNSVVR	1											High	102.66	2	1312.68	-2.0739	656.845	24.3916	0
	P21333	1	eEPcLLkR	1	0.766838	1		0.929183	1		1.37623	1		N-Term(iTRAQ4plex); C4(Methylthio); K7(iTRAQ4plex)	High	24.28	3	1321.72	0.411575	441.245	27.2305	1
	P21333	1	dAPQDFHPDR	3	1.1179	3	38.8917	0.897821	3	9.03627	1.08603	3	11.2145	N-Term(iTRAQ4plex)	High	53.59	2	1341.63	-3.84054	671.316	17.7682	0
	P21333	1	cSGPGLSPGMVR	2	0.634517	2	45.8214	0.807275	2	43.5592	0.981743	2	33.6329	N-Term(iTRAQ4plex); C1(Methylthio)	High	67.54	2	1350.64	-0.173533	675.826	29.0165	0
	P21333	1	ikVSGLGEk	2	1.24468	2	18.6967	1.04969	2	1.37485	1.66125	2	1.11242	N-Term(iTRAQ4plex); K2(iTRAQ4plex); K9(iTRAQ4plex)	High	40.4	2	1362.86	-2.78449	681.936	22.642	1
	P21333	1	tPcEEILVk	1	0.842713	1		1.49618	1		1.06551	1		N-Term(iTRAQ4plex); C3(Methylthio); K9(iTRAQ4plex)	High	24.44	3	1365.74	-0.269019	455.917	39.2037	0
	P21333	1	cSGPGLSPGmVR	1	0.541808	1		0.642071	1		0.638292	1		N-Term(iTRAQ4plex); C1(Methylthio); M10(Oxidation)	High	40.95	2	1366.64	-1.18474	683.823	24.5399	0
	P21333	1	vNVGAGSHPNk	4	1.01782	4	1.81637	1.06275	4	9.42379	1.07589	4	12.7738	N-Term(iTRAQ4plex); K11(iTRAQ4plex)	High	55.19	2	1367.76	-1.82447	684.384	14.996	0
	P21333	1	eATTEFSVDAR	10	0.983305	8	17.4256	0.922526	8	37.0073	1.08362	8	34.7572	N-Term(iTRAQ4plex)	High	67.84	2	1369.67	0.559681	685.34	32.4826	0
	P21333	1	vkETADFk	2	1.3292	2	1.74733	1.48609	2	6.23546	1.7005	2	27.6312	N-Term(iTRAQ4plex); K2(iTRAQ4plex); K8(iTRAQ4plex)	High	37.89	2	1369.8	-2.44918	685.405	18.4925	1
	P21333	1	AWGPGLEGGVVGk	1	0.468306	1		0.945874	1		0.78969	1		K13(iTRAQ4plex)	High	91.38	2	1370.75	-0.544453	685.881	33.4385	0
	P21333	1	sPFEVYVDk	4	0.938244	4	15.4235	1.20607	4	47.9502	1.15912	4	30.5141	N-Term(iTRAQ4plex); K9(iTRAQ4plex)	High	64.58	2	1371.74	0.925223	686.374	35.6506	0
	P21333	1	lYSVSYLLk	1	0.844579	1		0.79233	1		0.994337	1		N-Term(iTRAQ4plex); K9(iTRAQ4plex)	High	64.23	2	1373.83	2.06356	687.419	43.3555	0
	P21333	1	vAQPTITDNk	1	0.532916	1		1.12427	1		0.680622	1		N-Term(iTRAQ4plex); K10(iTRAQ4plex)	High	71.47	2	1374.78	-1.69335	687.894	17.8126	0
	P21333	1	aEISFEDRk	2	0.867576	2	19.459	1.28219	2	12.8955	1.17078	2	18.5519	N-Term(iTRAQ4plex); K9(iTRAQ4plex)	High	73.53	2	1382.75	-2.18435	691.878	22.578	1
	P21333	1	lDVQFSGLTk	2	1.34275	1		0.953272	2	64.6824	1.58267	2	19.1233	N-Term(iTRAQ4plex); K10(iTRAQ4plex)	High	64.18	2	1395.81	0.622249	698.408	36.8076	0
	P21333	1	aLTQTGGPHVk	3	1.31793	3	20.3811	1.35517	3	6.84931	1.63709	3	12.6151	N-Term(iTRAQ4plex); K11(iTRAQ4plex)	High	72.39	2	1396.81	-1.48296	698.91	15.5724	0
	P21333	1	LTVSSLQESGLk	3	1.0397	2	3.13014	1.61377	2	21.7573	1.32469	2	1.93867	K12(iTRAQ4plex)	High	107.81	2	1405.8	-1.82124	703.403	30.5754	0
	P21333	1	AFGPGLQGGSAGSPAR	1											High	98.74	2	1429.72	0.0630109	715.363	24.3035	0
	P21333	1	lPQLPITNFSR	1	0.893811	1		1.30492	1		1.17229	1		N-Term(iTRAQ4plex)	High	42.66	2	1429.83	1.96531	715.419	44.4023	0
	P21333	1	iVGPSGAAVPck	3	0.850575	3	18.967	1.18474	3	59.3562	0.825356	3	23.2916	N-Term(iTRAQ4plex); C11(Methylthio); K12(iTRAQ4plex)	High	69.05	2	1432.79	0.574056	716.899	29.8792	0
	P21333	1	eTGEHLVHVk	1	0.87561	1		1.18496	1		1.01288	1		N-Term(iTRAQ4plex); K10(iTRAQ4plex)	High	40.64	3	1436.81	1.39062	479.609	16.6546	0
	P21333	1	eNGVYLIDVk	2	0.582891	2	72.3181	0.960119	2	46.5511	1.14049	2	102.856	N-Term(iTRAQ4plex); K10(iTRAQ4plex)	High	64.92	2	1437.82	-0.118217	719.413	36.0605	0
	P21333	1	AGQSAAGAAPGGGVDTR	1											High	58.98	2	1442.7	-0.881832	721.852	13.6311	0
	P21333	1	nGHVGISFVPk	2	0.732338	2	72.5086	1.02725	2	0.0193865	1.20689	2	8.44747	N-Term(iTRAQ4plex); K11(iTRAQ4plex)	High	40.48	3	1442.84	1.18604	481.617	25.0075	0
	P21333	1	vPVHDVTDASk	3	0.805846	3	34.8534	1.34499	3	14.5746	1.42627	3	15.1912	N-Term(iTRAQ4plex); K11(iTRAQ4plex)	High	70.43	2	1455.8	-1.00228	728.405	18.9554	0
	P21333	1	vEPGLGADNSVVR	4	1.17401	3	3.89078	1.092	3	8.63613	1.05863	3	16.6507	N-Term(iTRAQ4plex)	High	89.29	2	1456.79	-1.45817	728.896	26.2633	0
	P21333	1	vKVEPSHDASk	1	0.698164	1		1.23325	1		1.26967	1		N-Term(iTRAQ4plex); K11(iTRAQ4plex)	High	54.15	3	1484.83	2.15305	495.616	12.7384	1
	P21333	1	aHVVPcFDASk	2	0.859944	2	4.29661	1.1932	2	10.5706	1.28335	2	21.2498	N-Term(iTRAQ4plex); C6(Methylthio); K11(iTRAQ4plex)	High	59.78	2	1507.75	-6.91138	754.38	28.4091	0
	P21333	1	aWGPGLEGGVVGk	1	0.917674	1		1.10795	1		1.2025	1		N-Term(iTRAQ4plex); K13(iTRAQ4plex)	High	98.16	2	1514.84	-8.47842	757.926	31.3696	0
	P21333	1	AEAGVPAEFSIWTR	1											High	83.3	2	1533.77	-0.000248367	767.388	43.0088	0
	P21333	1	yGGDEIPFSPYR	2	0.926997	1		1.26917	1		1.14002	1		N-Term(iTRAQ4plex)	High	47.54	2	1544.75	1.07742	772.88	35.4679	0
	P21333	1	wGDEHIPGSPYR	2	1.07244	2	2.13655	1.46677	2	12.6904	1.6048	2	2.27532	N-Term(iTRAQ4plex)	High	65.89	2	1557.76	0.271786	779.382	28.9765	0
	P21333	1	iANLQTDLSDGLR	4	1.06091	3	10.7465	1.33025	3	0.138961	1.47262	3	9.25903	N-Term(iTRAQ4plex)	High	64.54	2	1559.85	0.851504	780.43	39.2887	0
	P21333	1	mDcQEcPEGYR	1	0.206428	1		1.69765	1		0.210234	1		N-Term(iTRAQ4plex); C3(Methylthio); C6(Methylthio)	High	44.11	2	1566.56	0.70764	783.786	34.06	0
	P21333	1	vTVLFAGQHIAk	2	1.07521	2	16.2105	1.46134	2	4.06334	1.24291	2	3.21449	N-Term(iTRAQ4plex); K12(iTRAQ4plex)	High	84.09	2	1571.95	-0.386894	786.479	33.2944	0
	P21333	1	aFGPGLQGGSAGSPAR	2	1.30292	2	10.0069	1.31374	2	26.817	2.14567	2	35.4239	N-Term(iTRAQ4plex)	High	103.43	2	1573.82	-1.8896	787.412	25.0453	0
	P21333	1	AYGPGIEPTGNMVk	1	0.562066	1		1.03193	1		1.21982	1		K14(iTRAQ4plex)	High	76.37	2	1577.81	-2.33073	789.408	28.3629	0
	P21333	1	yGGQPVPNFPSk	2	0.662043	2	49.7489	0.952598	2	36.542	0.931251	2	30.1264	N-Term(iTRAQ4plex); K12(iTRAQ4plex)	High	59.91	2	1578.85	-0.175571	789.929	28.2635	0
	P21333	1	mDcQEcPEGYR	2	0.32743	2	10.3306	1.56119	2	21.7485	0.205355	2	30.8457	N-Term(iTRAQ4plex); M1(Oxidation); C3(Methylthio); C6(Methylthio)	High	48.64	2	1582.56	-0.637313	791.782	27.5337	0
	P21333	1	dkGEYTLVVk	1	0.81034	1		1.10161	1		0.902191	1		N-Term(iTRAQ4plex); K2(iTRAQ4plex); K10(iTRAQ4plex)	High	40.01	3	1583.94	1.09378	528.651	22.4116	1
	P21333	1	aGQSAAGAAPGGGVDTR	6	1.5015	3	4.47523	1.28038	2	19.4659	1.13667	3	77.9115	N-Term(iTRAQ4plex)	High	81.86	2	1586.8	-3.11732	793.901	14.4288	0
	P21333	1	YAPSEAGLHEMDIR	2											High	86.43	2	1588.74	-1.16011	794.874	28.0351	0
	P21333	1	fNGTHIPGSPFk	1	0.974459	1		1.04532	1		1.04775	1		N-Term(iTRAQ4plex); K12(iTRAQ4plex)	High	26.61	3	1589.87	0.969651	530.628	30.8816	0
	P21333	1	aGNNmLLVGVHGPR	2	1.34826	1		1.13109	1		1.51188	1		N-Term(iTRAQ4plex); M5(Oxidation)	High	72	2	1594.86	-0.821917	797.933	25.0666	0
	P21333	1	YAPSEAGLHEmDIR	3										M11(Oxidation)	High	91.53	2	1604.74	-0.642209	802.872	21.6003	0
	P21333	1	yGGPYHIGGSPFk	2	1.33483	2	7.64445	1.21735	2	15.7391	1.39737	2	5.23516	N-Term(iTRAQ4plex); K13(iTRAQ4plex)	High	75.35	2	1667.88	-1.0017	834.442	28.6435	0
	P21333	1	aEAGVPAEFSIWTR	4	0.990267	3	15.3822	1.34199	3	19.8444	1.05199	3	1.77369	N-Term(iTRAQ4plex)	High	86.08	2	1677.87	-3.06315	839.437	43.3056	0
	P21333	1	rLTVSSLQESGLk	2	1.24199	2	9.03342	1.26971	2	0.453016	1.12066	2	3.75847	N-Term(iTRAQ4plex); K13(iTRAQ4plex)	High	76.4	2	1706.01	1.68514	853.508	25.7183	1
	P21333	1	eAGAGGLAIAVEGPSk	4	0.818346	4	28.4208	1.48282	4	13.9134	1.42557	4	32.1723	N-Term(iTRAQ4plex); K16(iTRAQ4plex)	High	123.86	2	1714.96	-1.09454	857.982	30.171	0
	P21333	1	aYGPGIEPTGNMVk	1	1.034	1		1.29456	1		1.31972	1		N-Term(iTRAQ4plex); K14(iTRAQ4plex)	High	99.46	2	1721.91	-1.07939	861.459	27.8651	0
	P21333	1	aNLPQSFQVDTSk	3	1.01023	2	4.04279	0.986253	3	1.28467	1.20943	3	3.34441	N-Term(iTRAQ4plex); K13(iTRAQ4plex)	High	87.83	2	1722.93	-0.328732	861.967	28.8536	0
	P21333	1	gkLDVQFSGLTk	2	1.28885	2	15.1018	1.56532	2	19.2101	1.69996	2	0.989844	N-Term(iTRAQ4plex); K2(iTRAQ4plex); K12(iTRAQ4plex)	High	76.82	2	1725.03	-0.273256	863.017	31.5544	1
	P21333	1	yAPSEAGLHEMDIR	2	0.626567	2	26.377	0.983481	2	14.5517	0.608645	2	40.3086	N-Term(iTRAQ4plex)	High	42.97	2	1732.84	-1.14113	866.925	28.5822	0
	P21333	1	aYGPGIEPTGNmVk	2	0.645947	2	101.388	0.845496	2	82.4914	0.994181	2	23.1025	N-Term(iTRAQ4plex); M12(Oxidation); K14(iTRAQ4plex)	High	56.5	2	1737.91	-1.16383	869.457	21.4897	0
	P21333	1	yNEQHVPGSPFTAR	3	0.774901	3	3.27929	1.29646	3	3.02859	1.47783	3	24.0531	N-Term(iTRAQ4plex)	High	39.29	3	1746.87	0.123049	582.961	25.1425	0
	P21333	1	yAPSEAGLHEmDIR	3	0.655445	3	5.09954	1.13997	3	12.0883	0.920823	3	19.8031	N-Term(iTRAQ4plex); M11(Oxidation)	High	45.6	2	1748.84	0.380932	874.924	22.7392	0
	P21333	1	VANPSGNLTETYVQDR	2											High	121.26	2	1763.86	0.595225	882.432	26.9377	0
	P21333	1	vDINTEDLEDGTcR	1	0.531459	1		1.1778	1		0.889568	1		N-Term(iTRAQ4plex); C13(Methylthio)	High	50.34	2	1769.77	-3.57781	885.391	33.0778	0
	P21333	1	lIALLEVLSQkk	4	1.01983	3	22.8093	1.46999	3	23.0107	2.74179	3	14.3375	N-Term(iTRAQ4plex); K11(iTRAQ4plex); K12(iTRAQ4plex)	High	72.11	2	1787.17	-0.0274559	894.09	53.0863	1
	P21333	1	dAGEGGLSLAIEGPSk	3	0.843838	3	8.39126	1.36875	3	16.2414	0.781905	3	33.3994	N-Term(iTRAQ4plex); K16(iTRAQ4plex)	High	120.73	2	1788.96	-1.06256	894.982	33.8456	0
	P21333	1	VTAQGPGLEPSGNIANk	1				1.56061	1		0.955088	1		K17(iTRAQ4plex)	High	98.07	2	1796.96	0.0420946	898.985	21.8703	0
	P21333	1	vDVGkDQEFTVk	3	1.2209	3	5.85915	1.48288	3	15.986	1.75629	3	10.0536	N-Term(iTRAQ4plex); K5(iTRAQ4plex); K12(iTRAQ4plex)	High	69.77	2	1797.01	-0.878568	899.009	23.0404	1
	P21333	1	fADQHVPGSPFSVk	1	0.425363	1		0.569811	1		0.653919	1		N-Term(iTRAQ4plex); K14(iTRAQ4plex)	High	38.22	3	1803.96	0.430225	601.993	29.1879	0
	P21333	1	fVPAEmGTHTVSVk	1	0.447681	1		1.01901	1		0.530652	1		N-Term(iTRAQ4plex); M6(Oxidation); K14(iTRAQ4plex)	High	48.9	3	1806.97	-0.140971	602.994	24.6311	0
	P21333	1	sPFSVAVSPSLDLSk	2	0.869151	1		1.17201	1		1.17858	1		N-Term(iTRAQ4plex); K15(iTRAQ4plex)	High	86.72	2	1822.02	0.117436	911.514	40.0222	0
	P21333	1	SPYTVTVGQAcNPSAcR	2										C11(Methylthio); C16(Methylthio)	High	72.43	2	1845.78	-0.0277863	923.391	39.7645	0
	P21333	1	gAGTGGLGLAVEGPSEAk	2	0.626617	2	42.0522	1.12553	2	47.1826	1.15258	2	21.9737	N-Term(iTRAQ4plex); K18(iTRAQ4plex)	High	99.42	2	1859.01	-0.173949	930.009	29.0578	0
	P21333	1	VTYTPMAPGSYLISIk	1										K16(iTRAQ4plex)	High	26.43	2	1885.02	-2.4086	943.014	46.0065	0
	P21333	1	VTYTPmAPGSYLISIk	1	0.68307	1		1.25528	1		1.58146	1		M6(Oxidation); K16(iTRAQ4plex)	High	80.07	2	1901.02	1.24975	951.015	41.8761	0
	P21333	1	vANPSGNLTETYVQDR	5	1.07866	4	54.9412	1.28355	4	19.872	1.45851	4	13.2852	N-Term(iTRAQ4plex)	High	105.97	2	1907.95	-1.7594	954.481	28.3113	0
	P21333	1	DVDIIDHHDNTYTVk	1	1.15906	1		1.41047	1		1.05466	1		K15(iTRAQ4plex)	High	55.43	3	1928.95	-0.679336	643.653	23.4781	0
	P21333	1	vTAQGPGLEPSGNIANk	4	1.46728	2	22.9306	1.78433	2	35.9982	1.76914	3	6.05511	N-Term(iTRAQ4plex); K17(iTRAQ4plex)	High	107.53	2	1941.06	-0.784874	971.035	22.808	0
	P21333	1	sPYTVTVGQAcNPSAcR	4	0.0241561	1		1.14394	2	23.6383	0.217066	1		N-Term(iTRAQ4plex); C11(Methylthio); C16(Methylthio)	High	80.91	2	1989.88	-0.338643	995.442	39.9113	0
	P21333	1	cAPGVVGPAEADIDFDIIR	2										C1(Methylthio)	High	77.86	2	2003.95	-1.1782	1002.48	47.2831	0
	P21333	1	vTYTPMAPGSYLISIk	3	0.812147	2	16.9234	1.1111	2	33.9421	0.947615	2	54.2345	N-Term(iTRAQ4plex); K16(iTRAQ4plex)	High	64.32	2	2029.13	0.764387	1015.07	47.0104	0
	P21333	1	tFSVWYVPEVTGTHk	2	1.20145	1		1.06223	1		1.00475	1		N-Term(iTRAQ4plex); K15(iTRAQ4plex)	High	54.4	3	2039.09	0.539897	680.367	40.864	0
	P21333	1	vTYTPmAPGSYLISIk	2	1.94029	2	5.46493	1.97858	2	2.68864	2.29848	2	17.2966	N-Term(iTRAQ4plex); M6(Oxidation); K16(iTRAQ4plex)	High	71.54	3	2045.12	-0.313228	682.379	40.5272	0
	P21333	1	eGPYSISVLYGDEEVPR	3	0.933613	2	24.0101	1.06418	2	17.064	1.39915	2	0.887811	N-Term(iTRAQ4plex)	High	116.13	2	2054.02	0.183528	1027.51	41.5555	0
	P21333	1	vQVQDNEGcPVEALVk	2	0.645034	2	5.27347	1.11119	2	0.132647	1.37118	2	26.6666	N-Term(iTRAQ4plex); C9(Methylthio); K16(iTRAQ4plex)	High	94.25	2	2062.05	-1.17181	1031.53	41.2484	0
	P21333	1	aTcAPQHGAPGPGPADASk	1	0.700041	1		0.774985	1		0.923811	1		N-Term(iTRAQ4plex); C3(Methylthio); K19(iTRAQ4plex)	High	65.9	3	2066.99	-2.22949	689.67	16.7991	0
	P21333	1	dVDIIDHHDNTYTVk	3	1.25934	3	18.6812	1.39097	3	18.0449	1.44994	3	14.933	N-Term(iTRAQ4plex); K15(iTRAQ4plex)	High	101.59	2	2073.05	0.693378	1037.03	22.6103	0
	P21333	1	tGVAVNkPAEFTVDAk	3	1.16826	3	11.7626	1.23246	3	8.20801	1.47903	3	4.07307	N-Term(iTRAQ4plex); K7(iTRAQ4plex); K16(iTRAQ4plex)	High	51.56	2	2079.18	0.522419	1040.09	24.6495	0
	P21333	1	hTAmVSWGGVSIPNSPFR	1	0.900507	1		1.05443	1		1.4099	1		N-Term(iTRAQ4plex); M4(Oxidation)	High	72.8	3	2103.06	1.94888	701.692	40.993	0
	P21333	1	vAQPTITDNkDGTVTVR	1	0.873741	1		2.62846	1		1.83041	1		N-Term(iTRAQ4plex); K10(iTRAQ4plex)	High	21.56	3	2103.17	0.644544	701.727	22.56	1
	P21333	1	cAPGVVGPAEADIDFDIIR	3	0.610248	2	35.743	1.12067	3	1.00175	0.773432	3	0.177399	N-Term(iTRAQ4plex); C1(Methylthio)	High	99.32	3	2148.06	0.792632	716.692	48.2688	0
	P21333	1	sPFEVYVDkSQGDASk	1	2.67168	1		1.80226	1		2.76086	1		N-Term(iTRAQ4plex); K9(iTRAQ4plex); K16(iTRAQ4plex)	High	31.39	3	2189.14	-1.35044	730.386	30.2857	1
	P21333	1	YTILIkYGGDEIPFSPYR	2	0.919712	2	26.0211	1.66974	2	105.106	1.38188	2	42.6502	K6(iTRAQ4plex)	High	64.01	2	2276.21	0.709177	1138.61	43.5622	1
	P21333	1	dAGEGLLAVQITDPEGkPk	2	1.02913	2	31.7132	1.10652	2	4.83272	1.22137	2	13.4288	N-Term(iTRAQ4plex); K17(iTRAQ4plex); K19(iTRAQ4plex)	High	77.61	3	2370.32	-0.26571	790.779	32.8511	0
	P21333	1	VSGQGLHEGHTFEPAEFIIDTR	1											High	87.69	3	2440.18	-2.41274	814.066	36.98	0
	P21333	1	gAGSYTIMVLFADQATPTSPIR	5										N-Term(iTRAQ4plex)	High	67.99	2	2440.27	2.51785	1220.64	52.586	0
	P21333	1	gAGSYTImVLFADQATPTSPIR	2				1.41725	2	91.5214	2.09678	1		N-Term(iTRAQ4plex); M8(Oxidation)	High	85.03	2	2456.26	1.49042	1228.64	47.9953	0
	P21333	1	SAGQGEVLVYVEDPAGHQEEAk	1	0.686642	1		1.15688	1		0.883872	1		K22(iTRAQ4plex)	High	89.28	3	2457.2	-0.349011	819.738	32.1734	0
	P21333	1	FNEEHIPDSPFVVPVASPSGDAR	1											High	59.22	3	2467.19	-0.32701	823.068	40.7452	0
	P21333	1	ASGPGLNTTGVPASLPVEFTIDAk	1										K24(iTRAQ4plex)	High	31.48	3	2486.33	2.78144	829.449	44.1536	0
	P21333	1	lVSNHSLHETSSVFVDSLTk	1	2.05701	1		0.664193	1		1.10324	1		N-Term(iTRAQ4plex); K20(iTRAQ4plex)	High	89.91	3	2488.31	-7.67343	830.108	32.9386	0
	P21333	1	YWPQEAGEYAVHVLcNSEDIR	1										C15(Methylthio)	High	52.34	3	2525.12	-0.491987	842.379	52.499	0
	P21333	1	dGScGVAYVVQEPGDYEVSVk	6	2.16754	1		2.70643	1		1.39634	1		N-Term(iTRAQ4plex); C4(Methylthio); K21(iTRAQ4plex)	High	63.44	2	2535.2	1.50358	1268.1	38.3509	0
	P21333	1	vHSPSGALEEcYVTEIDQDk	1	0.825699	1		0.471094	1		0.565181	1		N-Term(iTRAQ4plex); C11(Methylthio); K20(iTRAQ4plex)	High	26.19	4	2554.21	2.6004	639.308	39.385	0
	P21333	1	yTPVQQGPVGVNVTYGGDPIPk	3	1.01981	2	8.00823	1.25271	2	7.34587	1.11697	1		N-Term(iTRAQ4plex); K22(iTRAQ4plex)	High	83.04	2	2574.38	0.654339	1287.69	34.8007	0
	P21333	1	vSGQGLHEGHTFEPAEFIIDTR	2	0.293416	2	92.7808	0.485276	2	41.841	0.663096	2	20.2719	N-Term(iTRAQ4plex)	High	66.35	4	2584.29	1.16006	646.829	37.5654	0
	P21333	1	nGQHVASSPIPVVISQSEIGDASR	1										N-Term(iTRAQ4plex)	High	58.81	3	2592.34	-2.27053	864.786	34.9168	0
	P21333	1	sAGQGEVLVYVEDPAGHQEEAk	3	0.907831	2	12.0151	1.44509	2	11.495	1.24198	2	23.8325	N-Term(iTRAQ4plex); K22(iTRAQ4plex)	High	111.18	3	2601.3	-2.0472	867.771	29.3809	0
	P21333	1	tHIQDNHDGTYTVAYVPDVTGR	1				0.736945	1		0.655416	1		N-Term(iTRAQ4plex)	High	52.72	3	2603.26	-1.80877	868.424	26.662	0
	P21333	1	fNEEHIPDSPFVVPVASPSGDAR	3	0.963733	1		0.755767	2	39.0037	1.43692	2	46.8449	N-Term(iTRAQ4plex)	High	70.51	3	2611.29	0.855033	871.103	39.2556	0
	P21333	1	mPSGkVAQPTITDNkDGTVTVR	1	1.4493	1		1.50799	1		1.71773	1		M1(Oxidation); K5(iTRAQ4plex); K15(iTRAQ4plex)	High	39.04	4	2619.4	-0.474551	655.606	21.6017	2
	P21333	1	aSGPGLNTTGVPASLPVEFTIDAk	2	1.73209	1		1.18809	1					N-Term(iTRAQ4plex); K24(iTRAQ4plex)	High	64.22	2	2630.43	0.0771566	1315.72	46.3374	0
	P21333	1	eAGAGGLAIAVEGPSkAEISFEDR	2	1.13553	1		1.29256	1		1.5952	1		N-Term(iTRAQ4plex); K16(iTRAQ4plex)	High	67.45	3	2662.39	-1.1357	888.135	39.3116	1
	P21333	1	yWPQEAGEYAVHVLcNSEDIR	3	0.419924	3	10.7594	0.858026	3	33.7181	0.927873	3	7.34789	N-Term(iTRAQ4plex); C15(Methylthio)	High	71.03	3	2669.22	-0.630068	890.412	52.7427	0
	P21333	1	cSYQPTmEGVHTVHVTFAGVPIPR	1										C1(Methylthio); M7(Oxidation)	High	60.12	3	2688.28	2.70559	896.765	36.0107	0
	P21333	1	gLVEPVDVVDNADGTQTVNYVPSR	5	0.939519	1		1.36837	1		1.58653	1		N-Term(iTRAQ4plex)	High	41.74	4	2688.36	0.252957	672.846	38.4333	0
	P21333	1	iVGPSGAAVPckVEPGLGADNSVVR	2	1.54032	1		1.15672	1		1.61166	1		N-Term(iTRAQ4plex); C11(Methylthio); K12(iTRAQ4plex)	High	16.53	4	2726.46	1.47668	682.371	36.2515	1
	P21333	1	kDGScGVAYVVQEPGDYEVSVk	1										N-Term(iTRAQ4plex); K1(iTRAQ4plex); C5(Methylthio); K22(iTRAQ4plex)	High	44.72	3	2807.4	0.544495	936.471	36.1545	1
	P21333	1	cSYQPTmEGVHTVHVTFAGVPIPR	2	0.538855	2	3.75419	0.921422	2	8.11635	0.614283	2	25.0254	N-Term(iTRAQ4plex); C1(Methylthio); M7(Oxidation)	High	52.56	3	2832.38	0.408724	944.797	37.1795	0
	P21333	1	aHEPTYFTVDcAEAGQGDVSIGIk	4	0.972699	3	31.9713	1.26869	3	33.2756	0.875378	3	4.68317	N-Term(iTRAQ4plex); C11(Methylthio); K24(iTRAQ4plex)	High	85.74	3	2842.36	-1.38029	948.125	43.137	0
	P21333	1	kTHIQDNHDGTYTVAYVPDVTGR	1										N-Term(iTRAQ4plex); K1(iTRAQ4plex)	High	60.1	3	2875.46	2.39143	959.16	25.9413	1
	P21333	1	lQVEPAVDTSGVQcYGPGIEGQGVFR	3	0.953984	2	92.3932	1.39554	1		1.61664	1		N-Term(iTRAQ4plex); C14(Methylthio)	High	76.39	3	2896.41	-0.742216	966.141	43.9684	0
	P21333	1	eAGAGGLAIAVEGPSkAEISFEDRk	1	1.18002	1		1.18871	1		2.50034	1		N-Term(iTRAQ4plex); K16(iTRAQ4plex); K25(iTRAQ4plex)	High	50.19	3	2934.59	0.35922	978.868	36.0751	2
	P21333	1	FGGEHVPNSPFQVTALAGDQPSVQPPLR	1											High	65.97	3	2945.49	-1.86413	982.5	40.1038	0
	P21333	1	sADFVVEAIGDDVGTLGFSVEGPSQAk	2										N-Term(iTRAQ4plex); K27(iTRAQ4plex)	High	20.84	3	2983.51	-1.3898	995.175	51.9662	0
	P21333	1	vGSAADIPINISETDLSLLTATVVPPSGR	1										N-Term(iTRAQ4plex)	High	16.44	4	3037.65	-1.10971	760.168	54.5429	0
	P21333	1	vHSPSGALEEcYVTEIDQDkYAVR	6	0.703211	6	68.3323	1.34519	6	21.8587	1.15789	6	12.0217	N-Term(iTRAQ4plex); C11(Methylthio); K20(iTRAQ4plex)	High	65.76	4	3043.48	0.992088	761.625	39.2615	1
	P21333	1	fGGEHVPNSPFQVTALAGDQPSVQPPLR	5										N-Term(iTRAQ4plex)	High	55.8	3	3089.59	-0.0821973	1030.54	40.8063	0
	P21333	1	cAPGVVGPAEADIDFDIIRNDNDTFTVk	1	0.278049	1		1.45004	1		0.849068	1		N-Term(iTRAQ4plex); C1(Methylthio); K28(iTRAQ4plex)	High	48.2	3	3326.63	1.05524	1109.55	47.9315	1
	P21333	1	dLGDGVYGFEYYPmVPGTYIVTITWGGQNIGR	1										N-Term(iTRAQ4plex); M14(Oxidation)	High	11.84	4	3698.8	0.637823	925.455	54.9059	0
	P21333	1	EEGPYEVEVTYDGVPVPGSPFPLEAVAPTkPSk	1										K30(iTRAQ4plex); K33(iTRAQ4plex)	High	12.96	3	3773.94	0.220477	1258.65	45.9637	0
	P21333	1	dGScSVEYIPYEAGTYSLNVTYGGHQVPGSPFk	1										N-Term(iTRAQ4plex); C4(Methylthio); K33(iTRAQ4plex)	High	22.1	4	3856.81	0.818161	964.958	47.9771	0
	P21333	1	eEGPYEVEVTYDGVPVPGSPFPLEAVAPTkPSk	1										N-Term(iTRAQ4plex); K30(iTRAQ4plex); K33(iTRAQ4plex)	High	13.33	3	3918.06	3.60523	1306.69	45.7318	0
	P21333;Q14315	2	NDNDTFTVk	2										K9(iTRAQ4plex)	High	61.24	2	1197.59	1.32951	599.298	22.5158	0
	P21333;Q14315	2	nDNDTFTVk	1										N-Term(iTRAQ4plex); K9(iTRAQ4plex)	High	48.54	2	1341.69	1.54154	671.349	21.6206	0
	P21333;Q14315	2	iEcDDkGDGScDVR	1										N-Term(iTRAQ4plex); C3(Methylthio); K6(iTRAQ4plex); C11(Methylthio)	High	12.13	3	1891.79	-0.0493349	631.268	26.0923	1
	P21333;O75369	2	QMQLENVSVALEFLDR	1											High	86.9	2	1891.95	-1.94712	946.481	52.0357	0
	P21333;O75369	2	qMQLENVSVALEFLDR	4										N-Term(iTRAQ4plex)	High	102.98	2	2036.06	0.223134	1018.53	51.9785	0
	P21333;O75369	2	qmQLENVSVALEFLDR	4										N-Term(iTRAQ4plex); M2(Oxidation)	High	72.39	3	2052.06	1.32465	684.691	51.2491	0
	P21333;Q14315	2	gQHVPGSPFQFTVGPLGEGGAHk	2										N-Term(iTRAQ4plex); K23(iTRAQ4plex)	High	62.88	3	2592.36	0.379804	864.791	36.9325	0
	P21333;O75369	2	qmQLENVSVALEFLDRESIk	2										N-Term(iTRAQ4plex); M2(Oxidation); K20(iTRAQ4plex)	High	61.81	3	2653.42	1.91395	885.144	50.5998	1
	P21333;O75369;Q14315	3	IQQNTFTR	1											High	62.07	2	1007.53	2.24318	504.268	16.1718	0
	P21333;O75369;Q14315	3	iQQNTFTR	5										N-Term(iTRAQ4plex)	High	39.16	2	1151.63	-2.34104	576.317	19.3547	0
	P21333;O75369;Q14315	3	lLGWIQNk	2										N-Term(iTRAQ4plex); K8(iTRAQ4plex)	High	44.64	2	1259.77	1.52069	630.39	42.8094	0
	P21333;O75369;Q14315	3	wcNEHLk	1										N-Term(iTRAQ4plex); C2(Methylthio); K7(iTRAQ4plex)	High	22.91	3	1263.62	2.05197	421.88	26.4068	0
	P21333;O75369;Q14315	3	dLAEDAPWk	1										N-Term(iTRAQ4plex); K9(iTRAQ4plex)	High	28.12	3	1332.7	0.750593	444.906	30.3344	0
	P21333;O75369;Q14315	3	LIALLEVLSQk	2										K11(iTRAQ4plex)	High	80.51	2	1370.88	3.09811	685.943	53.9251	0
	P21333;O75369;Q14315	3	kIQQNTFTR	2										N-Term(iTRAQ4plex); K1(iTRAQ4plex)	High	31.15	3	1423.82	-1.16085	475.28	17.2015	1
	P21333;O75369;Q14315	3	lIALLEVLSQk	3										N-Term(iTRAQ4plex); K11(iTRAQ4plex)	High	76.33	2	1514.98	1.90903	757.993	55.3219	0
	P21333;O75369;Q14315	3	dLAEDAPWkk	1										N-Term(iTRAQ4plex); K9(iTRAQ4plex); K10(iTRAQ4plex)	High	40.49	3	1604.9	0.254825	535.639	27.4807	1
P07437	Tubulin beta chain OS=Homo sapiens GN=TUBB PE=1 SV=2 - [TBB5_HUMAN]	10502.5	76.13	1	7	31	368	0.841713	44	46.4144	1.0514	50	31.7271	1.01358	47	32.6743	444	49.639	4.89404
	Protein Group Accessions	# Proteins	Sequence	# PSMs	115/114	115/114 Count	115/114 Variability [%]	116/114	116/114 Count	116/114 Variability [%]	117/114	117/114 Count	117/114 Variability [%]	Modifications	A4	IonScore	Charge	MH+ [Da]	ΔM [ppm]	m/z [Da]	RT [min]	# Missed Cleavages
	P07437	1	ISVYYNEATGGk	2	0.487559	2	169.707	1.11667	2	8.9301	0.925194	2	1.93008	K12(iTRAQ4plex)	High	85.72	2	1445.74	-1.26575	723.372	23.436	0
	P07437	1	iSVYYNEATGGk	6	0.765635	6	44.3013	0.9482	6	41.4142	1.12065	6	22.2008	N-Term(iTRAQ4plex); K12(iTRAQ4plex)	High	90.39	2	1589.84	-1.92653	795.423	29.0915	0
	P07437	1	ALTVPELTQQVFDAk	1	0.420466	1		1.2922	1		1.10504	1		K15(iTRAQ4plex)	High	65.83	2	1804	0.545629	902.503	47.1024	0
	P07437	1	aLTVPELTQQVFDAk	11	0.856821	7	26.3315	1.18973	10	64.8269	0.999196	9	51.8116	N-Term(iTRAQ4plex); K15(iTRAQ4plex)	High	78.82	2	1948.1	-1.25552	974.552	45.1942	0
	P07437	1	ISVYYNEATGGkYVPR	3	1.23426	3	6.39909	1.2333	3	17.4432	1.65957	3	20.9002	K12(iTRAQ4plex)	High	76.51	2	1961.02	-0.863499	981.015	27.6115	1
	P07437	1	MAVTFIGNSTAIQELFk	1				0.7965	1					K17(iTRAQ4plex)	High	33.63	3	2014.08	2.3016	672.033	51.1986	0
	P07437	1	mAVTFIGNSTAIQELFk	2				1.30215	2	36.4065	1.01358	1		M1(Oxidation); K17(iTRAQ4plex)	High	63.53	2	2030.08	2.23936	1015.54	50.7835	0
	P07437	1	mAVTFIGNSTAIQELFk	5	0.500605	2	64.6066	1.02655	2	3.53203	0.666905	2	34.731	N-Term(iTRAQ4plex); K17(iTRAQ4plex)	High	81.11	3	2158.18	0.841345	720.066	52.0891	0
	P07437	1	mAVTFIGNSTAIQELFk	10	0.663991	7	82.3067	1.04913	8	18.019	0.778157	7	31.6983	N-Term(iTRAQ4plex); M1(Oxidation); K17(iTRAQ4plex)	High	102.3	3	2174.18	1.7984	725.398	50.9155	0
	P07437	1	mAVTFIGNSTAIQELFkR	1	0.947699	1		1.18291	1		1.01003	1		M1(Oxidation); K17(iTRAQ4plex)	High	81.22	3	2186.18	0.963542	729.398	46.5557	1
	P07437	1	mAVTFIGNSTAIQELFkR	1	0.766983	1		1.02401	1		1.49316	1		N-Term(iTRAQ4plex); K17(iTRAQ4plex)	High	76.81	3	2314.28	0.606574	772.1	49.6433	1
	P07437	1	gLKmAVTFIGNSTAIQELFkR	2	0.943977	1		1.46686	1		1.1739	1		N-Term(iTRAQ4plex); M4(Oxidation); K20(iTRAQ4plex)	High	69.43	3	2628.48	0.677033	876.832	47.8959	2
	P07437	1	FWEVISDEHGIDPTGTYHGDSDLQLDR	2											High	23.8	4	3102.41	0.296138	776.358	40.7609	0
	P07437	1	fWEVISDEHGIDPTGTYHGDSDLQLDR	15	0.914198	13	30.6419	0.841996	12	23.4697	1.0078	13	30.9427	N-Term(iTRAQ4plex)	High	46.71	3	3246.52	2.48299	1082.84	42.3675	0
	P68371;P04350;P07437	3	YLTVAAVFR	5											High	75.68	2	1039.59	0.960683	520.301	43.8323	0
	Q9BVA1;P68371;P07437	3	IREEYPDR	1											High	50.02	2	1077.53	-2.37445	539.269	15.4995	1
	P68371;P04350;P07437	3	yLTVAAVFR	11										N-Term(iTRAQ4plex)	High	56.55	2	1183.7	0.936534	592.352	46.2385	0
	Q9BVA1;P68371;P07437	3	EVDEQMLNVQNk	3										K12(iTRAQ4plex)	High	102.08	2	1590.79	-1.01319	795.899	24.1095	0
	Q9BVA1;P68371;P07437	3	EVDEQmLNVQNk	3										M6(Oxidation); K12(iTRAQ4plex)	High	89.64	2	1606.79	-0.649359	803.896	18.7198	0
	Q9BVA1;P07437;Q13509	3	AILVDLEPGTMDSVR	1											High	68.67	2	1615.84	0.167102	808.422	39.3893	0
	Q9BVA1;P07437;Q13509	3	AILVDLEPGTmDSVR	1										M11(Oxidation)	High	38.07	2	1631.83	-1.95481	816.418	34.9393	0
	Q9BVA1;P68371;P07437	3	eVDEQMLNVQNk	4										N-Term(iTRAQ4plex); K12(iTRAQ4plex)	High	98.72	2	1734.89	-0.724994	867.95	27.6434	0
	Q9BVA1;P68371;P07437	3	eVDEQmLNVQNk	13										N-Term(iTRAQ4plex); M6(Oxidation); K12(iTRAQ4plex)	High	73.45	2	1750.89	-0.393737	875.948	21.5595	0
	Q9BVA1;P07437;Q13509	3	aILVDLEPGTMDSVR	8										N-Term(iTRAQ4plex)	High	65.69	2	1759.94	1.11752	880.474	41.6726	0
	Q9BVA1;P07437;Q13509	3	aILVDLEPGTmDSVR	16										N-Term(iTRAQ4plex); M11(Oxidation)	High	60.03	2	1775.93	-0.497088	888.47	38.8893	0
	Q9BVA1;P07437;Q13509;P68371;P04350	3	EIVHIQAGQcGNQIGAk	4										C10(Methylthio); K17(iTRAQ4plex)	High	90.82	2	1955.99	-0.242867	978.499	26.3279	0
	Q9BVA1;P07437;Q13509;P68371;P04350	3	eIVHIQAGQcGNQIGAk	5										N-Term(iTRAQ4plex); C10(Methylthio); K17(iTRAQ4plex)	High	70.61	3	2100.1	1.06941	700.703	27.4437	0
	Q9BVA1;P68371;P07437	3	MSmkEVDEQmLNVQNk	1										M3(Oxidation); K4(iTRAQ4plex); M10(Oxidation); K16(iTRAQ4plex)	High	49.98	3	2244.09	-1.63392	748.701	21.3971	1
	Q9BVA1;P68371;P07437	3	mSmkEVDEQmLNVQNk	2										M1(Oxidation); M3(Oxidation); K4(iTRAQ4plex); M10(Oxidation); K16(iTRAQ4plex)	High	43.19	3	2260.08	-1.26284	754.033	19.5745	1
	Q9BVA1;P68371;P07437	3	mSmkEVDEQmLNVQNk	2										N-Term(iTRAQ4plex); M3(Oxidation); K4(iTRAQ4plex); M10(Oxidation); K16(iTRAQ4plex)	High	54.89	3	2388.19	-0.492607	796.736	22.2189	1
	Q9BVA1;P68371;P07437	3	mSmkEVDEQmLNVQNk	2										N-Term(iTRAQ4plex); M1(Oxidation); M3(Oxidation); K4(iTRAQ4plex); M10(Oxidation); K16(iTRAQ4plex)	High	44.4	3	2404.18	-1.67458	802.066	19.3958	1
	P68371;P04350;P07437	3	eAEScDcLQGFQLTHSLGGGTGSGMGTLLISk	2										N-Term(iTRAQ4plex); C5(Methylthio); C7(Methylthio); K32(iTRAQ4plex)	High	112.65	3	3577.68	3.30467	1193.23	51.681	0
	P68371;P04350;P07437	3	eAEScDcLQGFQLTHSLGGGTGSGmGTLLISk	5										N-Term(iTRAQ4plex); C5(Methylthio); C7(Methylthio); M25(Oxidation); K32(iTRAQ4plex)	High	26.62	4	3593.66	-0.988448	899.171	50.1102	0
	P68371;P04350;P07437	3	kEAEScDcLQGFQLTHSLGGGTGSGmGTLLISk	1										K1(iTRAQ4plex); C6(Methylthio); C8(Methylthio); M26(Oxidation); K33(iTRAQ4plex)	High	30.07	4	3721.77	1.1449	931.197	46.7455	1
	P68371;P04350;P07437	3	kEAEScDcLQGFQLTHSLGGGTGSGmGTLLISk	4										K1(iTRAQ4plex); N-Term(iTRAQ4plex); C6(Methylthio); C8(Methylthio); M26(Oxidation); K33(iTRAQ4plex)	High	59.05	4	3865.85	-2.62697	967.219	44.7006	1
	Q9BVA1;P68371;P04350;P07437	4	TAVcDIPPR	5										C4(Methylthio)	High	70.27	2	1017.48	-1.26856	509.246	31.1674	0
	Q9BVA1;P68371;P04350;P07437	4	tAVcDIPPR	10										N-Term(iTRAQ4plex); C4(Methylthio)	High	62.74	2	1161.59	1.87334	581.299	35.964	0
	P68371;P04350;P07437;Q13509	4	iMNTFSVVPSPK	3										N-Term(iTRAQ4plex)	High	59.95	2	1463.8	-2.04045	732.405	37.0699	0
	P68371;P04350;P07437;Q13509	4	ImNTFSVVPSPk	3										M2(Oxidation); K12(iTRAQ4plex)	High	68.38	2	1479.8	-1.05685	740.403	31.2003	0
	P68371;P04350;P07437;Q13509	4	iMNTFSVVPSPk	2										N-Term(iTRAQ4plex); K12(iTRAQ4plex)	High	94.1	2	1607.91	1.01973	804.458	36.5356	0
	P68371;P04350;P07437;Q13509	4	imNTFSVVPSPk	4										N-Term(iTRAQ4plex); M2(Oxidation); K12(iTRAQ4plex)	High	70.62	2	1623.9	-3.00022	812.452	30.3206	0
	Q9BVA1;P68371;P07437;Q13509	4	GHYTEGAELVDSVLDVVR	3											High	100.67	2	1958.98	0.736436	979.995	49.2248	0
	Q9BVA1;P68371;P07437;Q13509	4	gHYTEGAELVDSVLDVVR	18										N-Term(iTRAQ4plex)	High	107.24	2	2103.08	0.389949	1052.05	37.6698	0
	Q9BVA1;P68371;P04350;P07437	4	LTTPTYGDLNHLVSATMSGVTTcLR	1										C23(Methylthio)	High	65.37	3	2697.3	0.0327428	899.773	54.9562	0
	Q9BVA1;P68371;P04350;P07437	4	LTTPTYGDLNHLVSATmSGVTTcLR	2										M17(Oxidation); C23(Methylthio)	High	61.49	3	2713.3	-0.342829	905.104	49.8896	0
	Q9BVA1;P68371;P04350;P07437	4	lTTPTYGDLNHLVSATMSGVTTcLR	4										N-Term(iTRAQ4plex); C23(Methylthio)	High	80.69	4	2841.4	-0.686811	711.107	55.0787	0
	Q9BVA1;P68371;P04350;P07437	4	lTTPTYGDLNHLVSATmSGVTTcLR	8										N-Term(iTRAQ4plex); M17(Oxidation); C23(Methylthio)	High	62.26	3	2857.4	0.545959	953.139	50.0365	0
	Q9BVA1;P68371;P04350;P07437	4	SGPFGQIFRPDNFVFGQSGAGNNWAk	1										K26(iTRAQ4plex)	High	81.95	3	2942.44	-0.264054	981.486	47.6579	0
	Q9BVA1;P68371;P04350;P07437	4	sGPFGQIFRPDNFVFGQSGAGNNWAk	5										N-Term(iTRAQ4plex); K26(iTRAQ4plex)	High	69.24	3	3086.55	1.80087	1029.52	47.741	0
	Q9BVA1;P68371;P04350;P07437	4	TLkLTTPTYGDLNHLVSATmSGVTTcLR	2										K3(iTRAQ4plex); M20(Oxidation); C26(Methylthio)	High	73.68	3	3199.63	1.10599	1067.22	49.2958	1
	Q9BVA1;P68371;P04350;P07437	4	tLkLTTPTYGDLNHLVSATmSGVTTcLR	1										N-Term(iTRAQ4plex); K3(iTRAQ4plex); M20(Oxidation); C26(Methylthio)	High	19.19	4	3343.73	0.667323	836.689	48.9722	1
	Q9BVA1;P68371;P04350;P07437	4	lTTPTYGDLNHLVSATmSGVTTcLRFPGQLNADLRk	1										N-Term(iTRAQ4plex); M17(Oxidation); C23(Methylthio); K36(iTRAQ4plex)	High	14.3	5	4241.18	1.70059	849.042	51.0889	2
	Q9BVA1;P68371;P04350;P07437	4	tLkLTTPTYGDLNHLVSATmSGVTTcLRFPGQLNADLR	1										N-Term(iTRAQ4plex); K3(iTRAQ4plex); M20(Oxidation); C26(Methylthio)	High	21.2	5	4455.31	-0.0879756	891.867	51.671	2
	Q9BVA1;P68371;P04350;P07437;Q13509	5	ISEQFTAMFR	10											High	82.34	2	1229.6	2.12951	615.304	42.2288	0
	Q9BVA1;P68371;P04350;P07437;Q13509	5	ISEQFTAmFR	6										M8(Oxidation)	High	79.72	2	1245.59	0.794464	623.301	31.5653	0
	Q9BVA1;P68371;P04350;P07437;Q13509	5	iSEQFTAMFR	14										N-Term(iTRAQ4plex)	High	59.22	2	1373.7	1.98609	687.355	46.0997	0
	Q9BVA1;P68371;P04350;P07437;Q13509	5	iSEQFTAmFR	16										N-Term(iTRAQ4plex); M8(Oxidation)	High	47	2	1389.69	-1.0535	695.351	48.6116	0
	Q9BVA1;P68371;P04350;P07437;Q9BUF5	5	LHFFMPGFAPLTSR	2											High	72.47	3	1620.84	3.53609	540.952	48.9566	0
	Q9BVA1;P68371;P04350;P07437;Q9BUF5	5	LHFFmPGFAPLTSR	6										M5(Oxidation)	High	75.8	3	1636.83	1.87251	546.283	40.5683	0
	Q9BVA1;P68371;P04350;P07437;Q9BUF5	5	lHFFMPGFAPLTSR	4										N-Term(iTRAQ4plex)	High	57.92	3	1764.94	3.30962	588.986	48.5735	0
	Q9BVA1;P68371;P04350;P07437;Q9BUF5	5	lHFFmPGFAPLTSR	14										N-Term(iTRAQ4plex); M5(Oxidation)	High	60.02	2	1780.93	-1.19139	890.969	42.3061	0
	Q9BVA1;P68371;P04350;P07437;Q13509;Q9BUF5	6	NMMAAcDPR	1										C6(Methylthio)	High	27.49	2	1054.4	2.74256	527.702	29.4702	0
	Q9BVA1;P68371;P04350;P07437;Q13509;Q9BUF5	6	NMmAAcDPR	2										M3(Oxidation); C6(Methylthio)	High	32.73	2	1070.39	1.17983	535.699	23.0444	0
	Q9BVA1;P68371;P04350;P07437;Q13509;Q9BUF5	6	NmmAAcDPR	2										M2(Oxidation); M3(Oxidation); C6(Methylthio)	High	41.03	2	1086.38	0.899114	543.696	17.3852	0
	Q9BVA1;P68371;P04350;P07437;Q13509;Q9BUF5	6	FPGQLNADLR	3											High	75.16	2	1130.6	2.52152	565.803	29.6212	0
	Q9BVA1;P68371;P04350;P07437;Q13509;Q9BUF5	6	LAVNMVPFPR	2											High	63.23	2	1143.64	2.61919	572.322	38.6891	0
	Q9BVA1;P68371;P04350;P07437;Q13509;Q9BUF5	6	LAVNmVPFPR	2										M5(Oxidation)	High	77.4	2	1159.63	2.23108	580.32	32.209	0
	Q9BVA1;P68371;P04350;P07437;Q13509;Q9BUF5	6	nMMAAcDPR	4										N-Term(iTRAQ4plex); C6(Methylthio)	High	45.85	2	1198.5	1.28223	599.752	30.783	0
	Q9BVA1;P68371;P04350;P07437;Q13509;Q9BUF5	6	nMmAAcDPR	2										N-Term(iTRAQ4plex); M3(Oxidation); C6(Methylthio)	High	43.72	2	1214.49	0.125176	607.749	23.7011	0
	Q9BVA1;P68371;P04350;P07437;Q13509;Q9BUF5	6	nmmAAcDPR	3										N-Term(iTRAQ4plex); M2(Oxidation); M3(Oxidation); C6(Methylthio)	High	22.56	2	1230.49	0.0894543	615.747	25.4233	0
	Q9BVA1;P68371;P04350;P07437;Q13509;Q9BUF5	6	fPGQLNADLR	6										N-Term(iTRAQ4plex)	High	39.13	3	1274.7	1.21082	425.571	33.2848	0
	Q9BVA1;P68371;P04350;P07437;Q13509;Q9BUF5	6	lAVNMVPFPR	6										N-Term(iTRAQ4plex)	High	48.89	2	1287.74	0.799896	644.372	41.0385	0
	Q9BVA1;P68371;P04350;P07437;Q13509;Q9BUF5	6	lAVNmVPFPR	12										N-Term(iTRAQ4plex); M5(Oxidation)	High	45	2	1303.73	1.22606	652.37	36.7984	0
	Q9BVA1;P68371;P04350;P07437;Q13509;Q9BUF5	6	FPGQLNADLRk	2										K11(iTRAQ4plex)	High	29.98	3	1402.8	3.60255	468.271	26.3586	1
	Q9BVA1;P68371;P04350;P07437;Q13509;Q9BUF5	6	kLAVNmVPFPR	1										K1(iTRAQ4plex); M6(Oxidation)	High	27.11	3	1431.83	2.04528	477.948	29.5515	1
	Q9BVA1;P68371;P04350;P07437;Q13509;Q9BUF5	6	fPGQLNADLRk	3										N-Term(iTRAQ4plex); K11(iTRAQ4plex)	High	29.12	3	1546.9	0.9114	516.303	26.5921	1
	Q9BVA1;P68371;P04350;P07437;Q13509;Q9BUF5	6	kLAVNMVPFPR	2										N-Term(iTRAQ4plex); K1(iTRAQ4plex)	High	40.04	3	1559.94	1.66161	520.65	36.3937	1
	Q9BVA1;P68371;P04350;P07437;Q13509;Q9BUF5	6	kLAVNmVPFPR	2										N-Term(iTRAQ4plex); K1(iTRAQ4plex); M6(Oxidation)	High	37.33	3	1575.93	1.46321	525.982	30.1712	1
	Q9BVA1;P68371;P04350;P07437;Q13509;Q9BUF5	6	NSSYFVEWIPNNVk	3										K14(iTRAQ4plex)	High	82.95	2	1840.92	-5.54722	920.966	43.3131	0
	Q9BVA1;P68371;P04350;P07437;Q13509;Q9BUF5	6	nSSYFVEWIPNNVk	8										N-Term(iTRAQ4plex); K14(iTRAQ4plex)	High	106.78	2	1985.04	3.76614	993.026	43.6277	0
Q71U36	Tubulin alpha-1A chain OS=Homo sapiens GN=TUBA1A PE=1 SV=1 - [TBA1A_HUMAN]	10252.4	91.13	1	13	35	336	0.78706	50	41.0821	0.99178	61	34.0599	0.84487	54	43.8829	451	50.1036	5.05908
	Protein Group Accessions	# Proteins	Sequence	# PSMs	115/114	115/114 Count	115/114 Variability [%]	116/114	116/114 Count	116/114 Variability [%]	117/114	117/114 Count	117/114 Variability [%]	Modifications	A4	IonScore	Charge	MH+ [Da]	ΔM [ppm]	m/z [Da]	RT [min]	# Missed Cleavages
	Q71U36	1	LIGQIVSSITASLR	13											High	95.2	2	1457.87	1.27563	729.439	57.1069	0
	Q71U36	1	lIGQIVSSITASLR	16	0.731568	8	11.0812	0.83409	9	13.403	0.644257	7	23.7342	N-Term(iTRAQ4plex)	High	79.9	2	1601.97	1.30565	801.49	53.4732	0
	Q71U36	1	TIQFVDWcPTGFk	2				0.487886	1					C8(Methylthio); K13(iTRAQ4plex)	High	95.68	2	1731.84	0.806289	866.422	52.7602	0
	Q71U36	1	tIQFVDWcPTGFk	4	0.461181	3	36.7514	1.02233	4	30.3943	0.524645	4	38.1324	N-Term(iTRAQ4plex); C8(Methylthio); K13(iTRAQ4plex)	High	77.31	2	1875.94	0.0871241	938.473	51.2316	0
	Q71U36	1	TIQFVDWcPTGFkVGINYQPPTVVPGGDLAk	1										C8(Methylthio); K13(iTRAQ4plex); K31(iTRAQ4plex)	High	30.45	3	3681.9	-0.809753	1227.97	51.8164	1
	Q71U36	2	EIIDLVLDR	1											High	51.16	2	1085.62	0.902754	543.314	42.0539	0
	Q71U36	2	DVNAAIATIk	2										K10(iTRAQ4plex)	High	65.64	2	1159.68	2.20287	580.345	27.8875	0
	Q71U36	2	eIIDLVLDR	4	0.602062	4	10.0865	1.12167	4	9.91436	0.687126	4	11.1369	N-Term(iTRAQ4plex)	High	39.84	2	1229.72	0.687764	615.365	48.7975	0
	Q71U36	2	dVNAAIATIk	4	0.652906	4	36.8254	1.21412	4	48.1605	0.946662	4	19.4799	N-Term(iTRAQ4plex); K10(iTRAQ4plex)	High	89.87	2	1303.78	-0.671555	652.394	29.8257	0
	Q71U36	2	AVFVDLEPTVIDEVR	5											High	85.2	2	1701.91	-0.251596	851.456	45.1532	0
	Q71U36	2	aVFVDLEPTVIDEVR	24	0.875363	12	21.4951	0.924292	12	21.6099	1.10601	12	28.0712	N-Term(iTRAQ4plex)	High	91.26	3	1846.01	1.10974	616.008	46.9901	0
	Q71U36	2	GDVVPkDVNAAIATIk	2	0.983452	1		1.16674	2	15.7457	1.29505	1		K6(iTRAQ4plex); K16(iTRAQ4plex)	High	66.24	2	1899.12	0.571517	950.062	34.3419	1
	Q71U36	2	gDVVPkDVNAAIATIk	1	0.453987	1		0.804666	1		0.807346	1		N-Term(iTRAQ4plex); K6(iTRAQ4plex); K16(iTRAQ4plex)	High	55.24	3	2043.22	1.80314	681.745	34.8902	1
	Q71U36	2	gHYTIGkEIIDLVLDR	3	1.30744	3	1.13112	0.609361	3	13.3062	1.03943	3	9.64177	N-Term(iTRAQ4plex); K7(iTRAQ4plex)	High	73.99	2	2130.22	0.771628	1065.61	51.4362	1
	Q71U36	2	TIGGGDDSFNTFFSETGAGk	3	0.583361	2	43.0062	0.573662	2	50.9459	1.01234	2	61.1053	K20(iTRAQ4plex)	High	73.63	2	2152	1.56992	1076.5	42.3577	0
	Q71U36	2	tIGGGDDSFNTFFSETGAGk	28	1.05472	11	31.3692	1.18782	17	37.7048	0.967012	15	60.9005	N-Term(iTRAQ4plex); K20(iTRAQ4plex)	High	121.1	2	2296.11	3.59263	1148.56	42.618	0
	Q71U36	2	lADQcTGLQGFLVFHSFGGGTGSGFTSLLMER	1										N-Term(iTRAQ4plex); C5(Methylthio)	High	39.54	4	3523.69	-0.77106	881.678	55.8766	0
	Q71U36	2	lADQcTGLQGFLVFHSFGGGTGSGFTSLLmER	2	0.199408	1		1.42365	1		0.342073	1		N-Term(iTRAQ4plex); C5(Methylthio); M30(Oxidation)	High	80.63	3	3539.7	2.17293	1180.57	55.3225	0
	Q71U36	2	kLADQcTGLQGFLVFHSFGGGTGSGFTSLLmER	1										K1(iTRAQ4plex); C6(Methylthio); M31(Oxidation)	High	37.73	4	3667.79	1.64427	917.703	52.6196	1
	Q71U36	2	kLADQcTGLQGFLVFHSFGGGTGSGFTSLLMER	1				0.817505	1					N-Term(iTRAQ4plex); K1(iTRAQ4plex); C6(Methylthio)	High	80.79	4	3795.9	1.53229	949.729	53.3265	1
	Q71U36	2	kLADQcTGLQGFLVFHSFGGGTGSGFTSLLmER	2										K1(iTRAQ4plex); N-Term(iTRAQ4plex); C6(Methylthio); M31(Oxidation)	High	61.52	4	3811.9	2.7958	953.729	52.4425	1
	Q71U36	2	ecISIHVGQAGVQIGNAcWELYcLEHGIQPDGQmPSDk	1										N-Term(iTRAQ4plex); C2(Methylthio); C18(Methylthio); C23(Methylthio); M34(Oxidation); K38(iTRAQ4plex)	High	23.36	4	4568.07	2.75396	1142.77	53.0073	0
	Q71U36	2	mREcISIHVGQAGVQIGNAcWELYcLEHGIQPDGQmPSDk	1										N-Term(iTRAQ4plex); C4(Methylthio); C20(Methylthio); C25(Methylthio); M36(Oxidation); K40(iTRAQ4plex)	High	18.81	4	4855.21	2.58729	1214.56	52.1785	1
	Q71U36	2	mREcISIHVGQAGVQIGNAcWELYcLEHGIQPDGQmPSDk	1										N-Term(iTRAQ4plex); M1(Oxidation); C4(Methylthio); C20(Methylthio); C25(Methylthio); M36(Oxidation); K40(iTRAQ4plex)	High	17.83	4	4871.2	1.01649	1218.55	51.7788	1
	Q71U36;P68366	3	LSVDYGk	1										K7(iTRAQ4plex)	High	48.71	2	925.512	1.34239	463.26	21.6187	0
	Q71U36;P68366	3	EDMAALEk	2										K8(iTRAQ4plex)	High	56.36	2	1050.53	2.06315	525.768	20.5901	0
	Q71U36;P68366	3	gHYTIGk	1										N-Term(iTRAQ4plex); K7(iTRAQ4plex)	High	52.16	2	1063.61	-1.30023	532.31	14.9131	0
	Q71U36;P68366	3	EDmAALEk	2										M3(Oxidation); K8(iTRAQ4plex)	High	39.13	2	1066.52	0.504944	533.764	16.9748	0
	Q71U36;P68366	3	lSVDYGk	4										N-Term(iTRAQ4plex); K7(iTRAQ4plex)	High	57.04	2	1069.61	0.57949	535.311	21.9957	0
	Q71U36;P68366	3	eDAANNYAR	5										N-Term(iTRAQ4plex)	High	53.42	2	1167.55	1.11469	584.28	15.2981	0
	Q71U36;P68366	3	fDLMYAk	2										N-Term(iTRAQ4plex); K7(iTRAQ4plex)	High	48.77	2	1175.64	2.12719	588.324	34.2035	0
	Q71U36;P68366	3	fDLmYAk	1										N-Term(iTRAQ4plex); M4(Oxidation); K7(iTRAQ4plex)	High	33.44	2	1191.63	0.117081	596.32	30.2026	0
	Q71U36;P68366	3	LSVDYGkk	2										K7(iTRAQ4plex); K8(iTRAQ4plex)	High	38.83	2	1197.71	0.5181	599.358	18.9379	1
	Q71U36;P68366	3	eDmAALEk	1										N-Term(iTRAQ4plex); M3(Oxidation); K8(iTRAQ4plex)	High	36.78	2	1210.62	-1.78357	605.814	16.3939	0
	Q71U36;P68366	3	YMAccLLYR	1										C4(Methylthio); C5(Methylthio)	High	60.19	2	1227.49	1.07088	614.247	52.7804	0
	Q71U36;P68366	3	YmAccLLYR	1										M2(Oxidation); C4(Methylthio); C5(Methylthio)	High	37.8	2	1243.48	1.80871	622.245	45.9217	0
	Q71U36;P68366	3	lSVDYGkk	2										N-Term(iTRAQ4plex); K7(iTRAQ4plex); K8(iTRAQ4plex)	High	22.25	3	1341.81	-0.966771	447.941	20.4243	1
	Q71U36;P68366	3	yMAccLLYR	3										N-Term(iTRAQ4plex); C4(Methylthio); C5(Methylthio)	High	44.83	2	1371.58	-6.52652	686.293	54.5964	0
	Q71U36;P68366	3	ymAccLLYR	1										N-Term(iTRAQ4plex); M2(Oxidation); C4(Methylthio); C5(Methylthio)	High	23.96	2	1387.59	2.13991	694.296	49.6268	0
	Q71U36;P68366	3	LDHkFDLmYAk	3										K4(iTRAQ4plex); M8(Oxidation); K11(iTRAQ4plex)	High	43.59	3	1684.9	0.323993	562.304	25.1175	1
	Q71U36;P68366	3	hGKYMAccLLYR	1										N-Term(iTRAQ4plex); C7(Methylthio); C8(Methylthio)	High	51.94	3	1693.77	2.24073	565.26	41.9211	1
	Q71U36;P68366	3	HGkYmAccLLYR	1										K3(iTRAQ4plex); M5(Oxidation); C7(Methylthio); C8(Methylthio)	High	36.58	4	1709.76	1.6162	428.196	36.9457	1
	Q71U36;P68366	3	NLDIERPTYTNLNR	5											High	63.77	2	1718.88	-0.75421	859.944	25.7394	0
	Q71U36;P68366	3	AVcMLSNTTAIAEAWAR	6										C3(Methylthio)	High	122.02	2	1853.87	0.330762	927.439	49.4154	0
	Q71U36;P68366	3	nLDIERPTYTNLNR	7										N-Term(iTRAQ4plex)	High	33.28	3	1862.98	-1.82356	621.665	27.4294	0
	Q71U36;P68366	3	AVcmLSNTTAIAEAWAR	2										C3(Methylthio); M4(Oxidation)	High	109.94	2	1869.87	0.0443641	935.437	45.8919	0
	Q71U36;P68366	3	RNLDIERPTYTNLNR	1											High	24.22	3	1874.98	-0.0394062	625.666	21.5958	1
	Q71U36;P68366	3	IHFPLATYAPVISAEk	3										K16(iTRAQ4plex)	High	89.71	2	1901.07	0.0594331	951.036	39.9453	0
	Q71U36;P68366	3	VGINYQPPTVVPGGDLAk	2										K18(iTRAQ4plex)	High	61.44	2	1969.09	1.17671	985.049	34.4824	0
	Q71U36;P68366	3	aVcMLSNTTAIAEAWAR	25										N-Term(iTRAQ4plex); C3(Methylthio)	High	119.26	2	1997.98	1.27834	999.491	52.5653	0
	Q71U36;P68366	3	aVcmLSNTTAIAEAWAR	20										N-Term(iTRAQ4plex); C3(Methylthio); M4(Oxidation)	High	103.49	2	2013.97	-0.449772	1007.49	48.1505	0
	Q71U36;P68366	3	iHFPLATYAPVISAEk	11										N-Term(iTRAQ4plex); K16(iTRAQ4plex)	High	75.51	2	2045.17	1.42207	1023.09	42.1574	0
	Q71U36;P68366	3	vGINYQPPTVVPGGDLAk	10										N-Term(iTRAQ4plex); K18(iTRAQ4plex)	High	52.83	2	2113.19	1.32175	1057.1	35.0139	0
	Q71U36;P68366	3	AFVHWYVGEGMEEGEFSEAR	8											High	85.53	2	2330.02	0.727818	1165.51	42.5537	0
	Q71U36;P68366	3	AFVHWYVGEGmEEGEFSEAR	9										M11(Oxidation)	High	82.88	3	2346.01	-0.679635	782.675	36.5398	0
	Q71U36;P68366	3	FDGALNVDLTEFQTNLVPYPR	3											High	66.59	2	2409.21	0.888116	1205.11	50.1011	0
	Q71U36;P68366	3	aFVHWYVGEGMEEGEFSEAR	3										N-Term(iTRAQ4plex)	High	56.44	3	2474.12	-1.07648	825.377	43.0728	0
	Q71U36;P68366	3	aFVHWYVGEGmEEGEFSEAR	10										N-Term(iTRAQ4plex); M11(Oxidation)	High	68.39	3	2490.12	1.1686	830.711	37.2937	0
	Q71U36;P68366	3	vGINYQPPTVVPGGDLAkVQR	4										N-Term(iTRAQ4plex); K18(iTRAQ4plex)	High	34.99	3	2496.42	2.22545	832.813	33.0351	1
	Q71U36;P68366	3	fDGALNVDLTEFQTNLVPYPR	13										N-Term(iTRAQ4plex)	High	82.98	2	2553.31	1.12006	1277.16	52.4146	0
	Q71U36;P68366	3	QLFHPEQLITGkEDAANNYAR	2										K12(iTRAQ4plex)	High	38.99	3	2559.3	-1.10451	853.773	33.8543	1
	Q71U36;P68366	3	qLFHPEQLITGkEDAANNYAR	7										N-Term(iTRAQ4plex); K12(iTRAQ4plex)	High	43.35	3	2703.4	-1.95325	901.806	34.629	1
	Q71U36;P68366	3	AYHEQLSVAEITNAcFEPANQMVk	1										C15(Methylthio); K24(iTRAQ4plex)	High	79.92	3	2883.36	-0.480267	961.791	47.6024	0
	Q71U36;P68366	3	AYHEQLSVAEITNAcFEPANQmVk	5										C15(Methylthio); M22(Oxidation); K24(iTRAQ4plex)	High	95.32	3	2899.35	-0.197369	967.123	46.7075	0
	Q71U36;P68366	3	aYHEQLSVAEITNAcFEPANQMVk	2										N-Term(iTRAQ4plex); C15(Methylthio); K24(iTRAQ4plex)	High	45.07	3	3027.46	-0.904974	1009.82	49.4264	0
	Q71U36;P68366	3	aYHEQLSVAEITNAcFEPANQmVk	16										N-Term(iTRAQ4plex); C15(Methylthio); M22(Oxidation); K24(iTRAQ4plex)	High	73.7	3	3043.46	1.7733	1015.16	44.8918	0
	Q71U36;P68366	3	iHFPLATYAPVISAEkAYHEQLSVAEITNAcFEPANQMVk	1										N-Term(iTRAQ4plex); K16(iTRAQ4plex); C31(Methylthio); K40(iTRAQ4plex)	High	16.4	5	4909.51	1.08226	982.709	53.2611	1
	Q71U36;P68366	3	iHFPLATYAPVISAEkAYHEQLSVAEITNAcFEPANQmVk	1										N-Term(iTRAQ4plex); K16(iTRAQ4plex); C31(Methylthio); M38(Oxidation); K40(iTRAQ4plex)	High	17.37	5	4925.5	-1.40811	985.905	52.1711	1
	Q71U36;P68366	3	skLEFSIYPAPQVSTAVVEPYNSILTTHTTLEHSDcAFMVDNEAIYDIcR	1										N-Term(iTRAQ4plex); K2(iTRAQ4plex); C36(Methylthio); C49(Methylthio)	High	22.93	5	5998.89	4.90013	1200.58	54.67	1
	Q71U36;P68366	3	skLEFSIYPAPQVSTAVVEPYNSILTTHTTLEHSDcAFMVDNEAIYDIcRR	1										N-Term(iTRAQ4plex); K2(iTRAQ4plex); C36(Methylthio); C49(Methylthio)	High	14.45	6	6154.94	-2.76031	1026.66	52.3794	2
P06733	Alpha-enolase OS=Homo sapiens GN=ENO1 PE=1 SV=2 - [ENOA_HUMAN]	9396	84.33	1	36	41	312	0.856783	161	41.3598	1.14996	172	27.3982	1.0995	167	33.41	434	47.1393	7.38623
	Protein Group Accessions	# Proteins	Sequence	# PSMs	115/114	115/114 Count	115/114 Variability [%]	116/114	116/114 Count	116/114 Variability [%]	117/114	117/114 Count	117/114 Variability [%]	Modifications	A4	IonScore	Charge	MH+ [Da]	ΔM [ppm]	m/z [Da]	RT [min]	# Missed Cleavages
	P06733	1	TIAPALVSk	2	0.967169	2	18.1135	1.21292	2	3.39724	1.34925	2	7.66667	K9(iTRAQ4plex)	High	60.15	2	1043.66	0.0923902	522.333	25.6658	0
	P06733	1	IEEELGSk	1	0.614185	1		0.972509	1		1.08061	1		K8(iTRAQ4plex)	High	64.05	2	1048.56	0.410623	524.786	18.8438	0
	P06733	1	eGLELLk	2	0.905207	1		1.46435	1		1.0081	1		N-Term(iTRAQ4plex); K7(iTRAQ4plex)	High	43.91	2	1089.68	2.69918	545.343	32.3618	0
	P06733	1	aVEHINk	1	0.993866	1		1.2743	1		1.7143	1		N-Term(iTRAQ4plex); K7(iTRAQ4plex)	High	36.27	2	1098.65	2.16684	549.83	13.4101	0
	P06733	1	LNVTEQEk	1	0.147146	1		1.07619	1		0.597513	1		K8(iTRAQ4plex)	High	60.39	2	1104.6	0.86405	552.805	15.9728	0
	P06733	1	ScNcLLLk	1	0.36373	1		0.900576	1		0.591539	1		C2(Methylthio); C4(Methylthio); K8(iTRAQ4plex)	High	48.78	2	1129.54	0.818444	565.272	44.3399	0
	P06733	1	tIAPALVSk	4	1.11264	4	12.2172	1.33521	4	18.3046	1.45689	4	6.55399	N-Term(iTRAQ4plex); K9(iTRAQ4plex)	High	68.47	2	1187.76	1.2014	594.384	26.6158	0
	P06733	1	iEEELGSk	4	1.00386	4	7.34813	0.995951	4	11.6684	1.30951	4	13.9689	N-Term(iTRAQ4plex); K8(iTRAQ4plex)	High	57.24	2	1192.67	-0.570392	596.836	24.3801	0
	P06733	1	lNVTEQEk	1	1.08088	1		1.91487	1		1.51195	1		N-Term(iTRAQ4plex); K8(iTRAQ4plex)	High	37.7	2	1248.7	-1.10284	624.855	17.8009	0
	P06733	1	lAKYNQLLR	1	1.1965	1		1.18009	1		1.78877	1		N-Term(iTRAQ4plex)	High	52.48	3	1262.77	1.82952	421.596	23.2137	1
	P06733	1	scNcLLLk	1										N-Term(iTRAQ4plex); C2(Methylthio); C4(Methylthio); K8(iTRAQ4plex)	High	29.2	3	1273.64	-0.276706	425.217	45.8373	0
	P06733	1	IGAEVYHNLk	3	0.974274	3	12.4759	1.16526	3	25.0094	1.00985	3	9.45262	K10(iTRAQ4plex)	High	41.7	2	1287.71	-2.62576	644.361	27.4727	0
	P06733	1	SGkYDLDFk	1	0.652236	1		1.17588	1		0.926369	1		K3(iTRAQ4plex); K9(iTRAQ4plex)	High	41.05	3	1360.74	1.99144	454.251	23.9176	1
	P06733	1	kLNVTEQEk	2	0.289273	2	16.2214	1.01519	2	5.80824	1.06761	2	14.9399	K1(iTRAQ4plex); K9(iTRAQ4plex)	High	39.51	3	1376.8	0.630763	459.605	14.1791	1
	P06733	1	LMIEMDGTENk	1	0.615235	1		1.3584	1		0.784216	1		K11(iTRAQ4plex)	High	53.15	2	1424.69	-1.34584	712.847	27.6097	0
	P06733	1	iGAEVYHNLk	6	1.07653	6	19.5898	1.31741	6	14.9979	1.27511	6	40.8014	N-Term(iTRAQ4plex); K10(iTRAQ4plex)	High	59.67	2	1431.82	-1.0912	716.413	24.6815	0
	P06733	1	LMIEmDGTENk	2	0.815182	1		1.39646	2	31.8337	1.31153	1		M5(Oxidation); K11(iTRAQ4plex)	High	65.07	2	1440.68	-0.936366	720.845	22.3747	0
	P06733	1	LmIEmDGTENk	1	0.790978	1		1.12164	1		0.842674	1		M2(Oxidation); M5(Oxidation); K11(iTRAQ4plex)	High	20.75	2	1456.68	-0.787284	728.842	20.0019	0
	P06733	1	sGkYDLDFk	2	0.874601	2	38.7106	1.46262	2	41.067	0.902118	2	87.065	N-Term(iTRAQ4plex); K3(iTRAQ4plex); K9(iTRAQ4plex)	High	32.85	3	1504.84	1.8129	502.285	25.8886	1
	P06733	1	kLNVTEQEk	2	0.750381	2	19.3915	1.3265	2	58.9344	1.12679	2	21.0757	N-Term(iTRAQ4plex); K1(iTRAQ4plex); K9(iTRAQ4plex)	High	62.82	3	1520.9	-3.45014	507.637	16.7976	1
	P06733	1	VVIGMDVAASEFFR	2											High	89.47	2	1540.78	-0.0238756	770.895	48.6998	0
	P06733	1	gNPTVEVDLFTSK	1										N-Term(iTRAQ4plex)	High	12.94	3	1550.82	1.54664	517.612	37.971	0
	P06733	1	lMIEMDGTENk	1	0.699094	1		1.04188	1		0.950566	1		N-Term(iTRAQ4plex); K11(iTRAQ4plex)	High	69.31	2	1568.79	-0.685325	784.898	31.0138	0
	P06733	1	lmIEMDGTENk	6	0.570653	5	27.3566	1.16488	5	9.37829	0.984029	5	29.182	N-Term(iTRAQ4plex); M2(Oxidation); K11(iTRAQ4plex)	High	55.76	2	1584.78	-1.55217	792.895	28.0189	0
	P06733	1	lmIEmDGTENk	3	0.964764	3	6.80399	1.24372	3	25.1334	1.3652	3	12.9987	N-Term(iTRAQ4plex); M2(Oxidation); M5(Oxidation); K11(iTRAQ4plex)	High	45.01	2	1600.78	-1.10533	800.893	20.0352	0
	P06733	1	vVIGMDVAASEFFR	25	0.628236	13	24.3002	1.06759	16	19.3854	0.831839	16	29.3464	N-Term(iTRAQ4plex)	High	88.95	2	1684.89	1.99952	842.948	58.2814	0
	P06733	1	lAQANGWGVmVSHR	1	0.967197	1		0.996836	1		1.1073	1		N-Term(iTRAQ4plex); M10(Oxidation)	High	29.76	3	1685.87	1.74184	562.628	25.7212	0
	P06733	1	gNPTVEVDLFTSk	9	0.920905	8	42.1929	0.982962	8	44.2315	1.1786	8	26.7154	N-Term(iTRAQ4plex); K13(iTRAQ4plex)	High	108.29	2	1694.92	-1.60902	847.962	35.3357	0
	P06733	1	vVIGmDVAASEFFR	16	0.672368	13	26.4762	1.27354	13	21.9773	0.950006	13	24.17	N-Term(iTRAQ4plex); M5(Oxidation)	High	91.76	2	1700.88	-0.268784	850.943	43.071	0
	P06733	1	yISPDQLADLYk	15	0.92879	12	27.8379	1.10344	12	13.1663	1.04627	12	26.5003	N-Term(iTRAQ4plex); K12(iTRAQ4plex)	High	85.29	2	1713.93	0.733275	857.469	41.0524	0
	P06733	1	lNVTEQEkIDk	2	1.3944	2	26.3894	1.23012	2	24.8627	1.59934	2	11.8376	N-Term(iTRAQ4plex); K8(iTRAQ4plex); K11(iTRAQ4plex)	High	64.75	2	1749.01	-1.45531	875.008	20.1513	1
	P06733	1	IEEELGSkAkFAGR	2	1.13717	2	28.3501	1.45143	2	20.5082	2.19475	2	20.1193	K8(iTRAQ4plex); K10(iTRAQ4plex)	High	27.9	3	1823.02	-1.21234	608.346	21.4216	2
	P06733	1	yDLDFkSPDDPSR	5	1.00431	5	4.94863	1.10189	5	12.2629	1.0995	5	32.2095	N-Term(iTRAQ4plex); K6(iTRAQ4plex)	High	66.41	2	1842.91	-0.57705	921.959	29.1117	1
	P06733	1	IGAEVYHNLkNVIk	1										K10(iTRAQ4plex); K14(iTRAQ4plex)	High	21.89	4	1886.11	1.23653	472.284	30.8962	1
	P06733	1	LAMQEFMILPVGAANFR	3											High	79.61	2	1907.98	-1.29695	954.496	53.9163	0
	P06733	1	LAmQEFMILPVGAANFR	2										M3(Oxidation)	High	112.1	2	1923.98	0.976109	962.496	50.2692	0
	P06733	1	IDkLmIEmDGTENk	1	0.64658	1		1.08797	1		1.20969	1		K3(iTRAQ4plex); M5(Oxidation); M8(Oxidation); K14(iTRAQ4plex)	High	44.88	3	1956.99	0.120071	653	23.3277	1
	P06733	1	lAMQEFMILPVGAANFR	5	1.11173	2	14.9206	1.36398	2	35.1064	0.909126	2	33.7141	N-Term(iTRAQ4plex)	High	77.42	2	2052.09	-0.260054	1026.55	53.4174	0
	P06733	1	lAmQEFMILPVGAANFR	10	0.761203	6	40.1106	1.31058	6	35.4846	1.03561	6	21.7266	N-Term(iTRAQ4plex); M3(Oxidation)	High	83.62	2	2068.08	-0.160277	1034.55	50.8316	0
	P06733	1	lAmQEFmILPVGAANFR	6	0.642949	5	15.0356	1.05993	5	16.967	0.796295	5	21.6549	N-Term(iTRAQ4plex); M3(Oxidation); M7(Oxidation)	High	77.95	2	2084.08	1.92944	1042.55	48.008	0
	P06733	1	iDkLMIEmDGTENk	3	0.809894	3	14.4615	1.40539	3	3.50505	1.08888	3	5.67128	N-Term(iTRAQ4plex); K3(iTRAQ4plex); M8(Oxidation); K14(iTRAQ4plex)	High	49.35	3	2085.1	1.09293	695.703	29.1321	1
	P06733	1	iDkLmIEmDGTENk	2	0.936269	2	31.3487	1.24284	2	6.44412	1.14766	2	37.9756	N-Term(iTRAQ4plex); K3(iTRAQ4plex); M5(Oxidation); M8(Oxidation); K14(iTRAQ4plex)	High	42.02	2	2101.09	-1.39815	1051.05	25.3456	1
	P06733	1	DATNVGDEGGFAPNILENk	2										K19(iTRAQ4plex)	High	75.27	2	2105.03	2.11555	1053.02	37.4943	0
	P06733	1	gNPTVEVDLFTSkGLFR	3	0.834934	2	1.64055	1.2466	2	0.706738	1.16711	2	1.67209	N-Term(iTRAQ4plex); K13(iTRAQ4plex)	High	72.67	2	2168.19	-2.07165	1084.6	44.3501	1
	P06733	1	FTASAGIQVVGDDLTVTNPk	3	0.310888	1		0.962837	1		0.754365	1		K20(iTRAQ4plex)	High	83.54	2	2177.16	0.517383	1089.08	37.1202	0
	P06733	1	dATNVGDEGGFAPNILENk	6	1.2407	3	9.89844	1.09635	2	7.03556	1.26402	2	3.97736	N-Term(iTRAQ4plex); K19(iTRAQ4plex)	High	80.59	3	2249.12	-3.40459	750.379	34.4186	0
	P06733	1	fTASAGIQVVGDDLTVTNPk	38	0.563875	7	58.2756	0.92216	12	58.5144	0.79713	9	49.2156	N-Term(iTRAQ4plex); K20(iTRAQ4plex)	High	97.38	2	2321.27	2.58351	1161.14	41.1067	0
	P06733	1	AAVPSGASTGIYEALELRDNDk	1	0.89368	1		0.634498	1		0.54924	1		K22(iTRAQ4plex)	High	17.77	3	2421.24	-0.25875	807.751	36.0108	1
	P06733	1	aGYTDkVVIGMDVAASEFFR	4	1.41619	3	10.1951	0.786758	3	29.5836	1.289	3	42.5308	N-Term(iTRAQ4plex); K6(iTRAQ4plex)	High	61.79	3	2464.28	1.72575	822.099	52.1712	1
	P06733	1	fTASAGIQVVGDDLTVTNPkR	5	0.719913	3	84.2155	0.884056	4	10.9886	1.62683	4	56.4123	N-Term(iTRAQ4plex); K20(iTRAQ4plex)	High	101.92	2	2477.37	2.40224	1239.19	36.6671	1
	P06733	1	aGYTDkVVIGmDVAASEFFR	10	1.28101	8	46.1024	1.09814	8	32.0497	1.82814	8	44.445	N-Term(iTRAQ4plex); K6(iTRAQ4plex); M11(Oxidation)	High	42.76	3	2480.28	0.713377	827.43	43.0045	1
	P06733	1	aAVPSGASTGIYEALELRDNDk	2	0.945058	1		1.09404	1		1.4137	1		N-Term(iTRAQ4plex); K22(iTRAQ4plex)	High	66.7	3	2565.34	-1.34342	855.784	38.7125	1
	P06733	1	yGkDATNVGDEGGFAPNILENk	1	1.16115	1		0.243499	1		1.06248	1		N-Term(iTRAQ4plex); K3(iTRAQ4plex); K22(iTRAQ4plex)	High	64.94	3	2741.4	-2.60148	914.473	34.8773	1
	P06733	1	dYPVVSIEDPFDQDDWGAWQk	4	0.377745	2	30.3687	1.02622	2	29.8357	1.09834	1		N-Term(iTRAQ4plex); K21(iTRAQ4plex)	High	98.18	3	2798.32	1.47763	933.446	50.1194	0
	P06733	1	aAVPSGASTGIYEALELRDNDkTR	1	0.605393	1		1.4016	1		1.35276	1		N-Term(iTRAQ4plex); K22(iTRAQ4plex)	High	10.87	4	2822.49	0.137874	706.378	36.1907	2
	P06733	1	dATNVGDEGGFAPNILENkEGLELLK	2	1.09959	1		1.43197	2	23.5772	1.42733	2	54.4461	N-Term(iTRAQ4plex); K19(iTRAQ4plex)	High	41.97	3	3031.58	-0.308762	1011.2	45.8119	1
	P06733	1	lNVTEQEkIDkLMIEmDGTENk	1	1.89978	1		1.11176	1		1.83398	1		N-Term(iTRAQ4plex); K8(iTRAQ4plex); K11(iTRAQ4plex); M16(Oxidation); K22(iTRAQ4plex)	High	20.12	4	3170.68	-0.475739	793.424	35.8949	2
	P06733	1	dATNVGDEGGFAPNILENkEGLELLk	4	0.875935	3	13.7171	1.3617	4	21.8691	1.73888	4	18.1151	N-Term(iTRAQ4plex); K19(iTRAQ4plex); K26(iTRAQ4plex)	High	76.79	3	3175.69	0.489401	1059.23	44.6026	1
	P06733	1	fGANAILGVSLAVckAGAVEkGVPLYR	3	1.00211	2	17.8601	1.35071	2	3.07013	1.43494	2	18.0508	N-Term(iTRAQ4plex); C14(Methylthio); K15(iTRAQ4plex); K21(iTRAQ4plex)	High	47.62	4	3181.8	2.46845	796.206	54.0614	2
	P06733	1	sFIkDYPVVSIEDPFDQDDWGAWQk	1										N-Term(iTRAQ4plex); K4(iTRAQ4plex); K25(iTRAQ4plex)	High	36.13	3	3417.71	3.23921	1139.91	49.8132	1
	P06733	1	gNPTVEVDLFTSkGLFRAAVPSGASTGIYEALELR	1	0.82254	1		0.900476	1		0.927529	1		N-Term(iTRAQ4plex); K13(iTRAQ4plex)	High	36.13	4	3954.12	0.0170727	989.286	51.1604	2
	P06733	1	hIADLAGNSEVILPVPAFNVINGGSHAGNkLAmQEFmILPVGAANFR	1										N-Term(iTRAQ4plex); K30(iTRAQ4plex); M33(Oxidation); M37(Oxidation)	High	43.81	4	5220.73	-0.859822	1305.94	51.254	1
	P06733;P09104;P13929	3	fGANAILGVSLAVck	12										N-Term(iTRAQ4plex); C14(Methylthio); K15(iTRAQ4plex)	High	103.98	2	1797	0.655694	899.005	52.4043	0
	P06733;P09104;P13929	3	AAVPSGASTGIYEALELR	2											High	111.14	2	1804.94	0.257241	902.976	41.8879	0
	P06733;P09104;P13929	3	aAVPSGASTGIYEALELR	27										N-Term(iTRAQ4plex)	High	80.06	2	1949.05	0.106692	975.027	41.6992	0
	P06733;P09104;P13929	3	skFGANAILGVSLAVck	1										N-Term(iTRAQ4plex); K2(iTRAQ4plex); C16(Methylthio); K17(iTRAQ4plex)	High	29.28	4	2156.23	1.35577	539.814	49.5876	1
	P06733;P09104;P13929	3	SGETEDTFIADLVVGLcTGQIk	1										C17(Methylthio); K22(iTRAQ4plex)	High	72.18	3	2486.23	2.66296	829.416	57.1203	0
	P06733;P09104;P13929	3	sGETEDTFIADLVVGLcTGQIk	14										N-Term(iTRAQ4plex); C17(Methylthio); K22(iTRAQ4plex)	High	79.64	3	2630.35	6.87481	877.454	57.1469	0
	P06733;P09104;P13929	3	SGETEDTFIADLVVGLcTGQIkTGAPcR	1										C17(Methylthio); K22(iTRAQ4plex); C27(Methylthio)	High	22.74	3	3117.49	0.991114	1039.83	57.8452	1
	P06733;P09104;P13929	3	sGETEDTFIADLVVGLcTGQIkTGAPcR	1										N-Term(iTRAQ4plex); C17(Methylthio); K22(iTRAQ4plex); C27(Methylthio)	High	94.63	3	3261.6	2.6652	1087.87	56.6023	1
P49327	Fatty acid synthase OS=Homo sapiens GN=FASN PE=1 SV=3 - [FAS_HUMAN]	9298.69	61.65	1	116	116	289	0.702806	172	44.2004	1.03816	190	26.6268	0.918387	180	37.9674	2511	273.254	6.44287
	Protein Group Accessions	# Proteins	Sequence	# PSMs	115/114	115/114 Count	115/114 Variability [%]	116/114	116/114 Count	116/114 Variability [%]	117/114	117/114 Count	117/114 Variability [%]	Modifications	A4	IonScore	Charge	MH+ [Da]	ΔM [ppm]	m/z [Da]	RT [min]	# Missed Cleavages
	P49327	1	GMGLSLMR	1											High	32.1	2	864.445	1.87104	432.726	34.7261	0
	P49327	1	DGAWGAFR	1											High	33.04	2	879.412	1.85448	440.21	30.8213	0
	P49327	1	gDLSSIR	1	0.501238	1		0.945269	1		0.793073	1		N-Term(iTRAQ4plex)	High	36.49	2	891.497	-5.00883	446.252	18.4313	0
	P49327	1	WVcSSLR	2										C3(Methylthio)	High	35.35	2	896.413	1.14347	448.71	35.3464	0
	P49327	1	GmGLSLmR	1										M2(Oxidation); M7(Oxidation)	High	45.08	2	896.432	-1.4894	448.719	19.643	0
	P49327	1	GYAVLGGER	1											High	46.3	2	921.48	1.48772	461.244	24.2133	0
	P49327	1	lLSAAcR	2	0.613752	2	10.1023	1.17162	2	15.7307	1.05921	2	32.725	N-Term(iTRAQ4plex); C6(Methylthio)	High	36.25	2	923.493	1.13641	462.25	31.8436	0
	P49327	1	TGTVSLEVR	1											High	58.56	2	961.528	-3.39934	481.268	23.997	0
	P49327	1	VmGLVPAk	1	0.707044	1		0.887161	1		1.22652	1		M2(Oxidation); K8(iTRAQ4plex)	High	39.87	2	974.583	0.0706612	487.795	22.6787	0
	P49327	1	aGLYGLPR	1	1.15481	1		1.18023	1		1.30021	1		N-Term(iTRAQ4plex)	High	37.19	2	990.584	-1.2329	495.796	28.6713	0
	P49327	1	dGAWGAFR	1	0.754593	1		1.08194	1		0.99064	1		N-Term(iTRAQ4plex)	High	38.33	2	1023.51	0.806217	512.26	32.1044	0
	P49327	1	gMGLSLmR	1	0.564166	1		0.839667	1		0.951426	1		N-Term(iTRAQ4plex); M7(Oxidation)	High	45.15	2	1024.54	0.0364664	512.774	25.6059	0
	P49327	1	YSGTLNLDR	1											High	67.16	2	1038.52	1.10667	519.765	24.5004	0
	P49327	1	AQVADVVVSR	1											High	73.19	2	1043.58	0.426574	522.296	22.1509	0
	P49327	1	lmSAISk	2	0.740913	2	26.9445	1.08783	2	28.3361	0.990595	2	18.9876	N-Term(iTRAQ4plex); M2(Oxidation); K7(iTRAQ4plex)	High	35.14	2	1053.62	-1.43079	527.314	20.276	0
	P49327	1	vTQQGLk	1	1.11808	1		1.43064	1		1.43411	1		N-Term(iTRAQ4plex); K7(iTRAQ4plex)	High	39.63	2	1061.65	-5.10634	531.329	17.4394	0
	P49327	1	gYAVLGGER	2	1.04046	2	8.55225	1.17546	2	7.26696	1.39028	2	3.35444	N-Term(iTRAQ4plex)	High	45.71	2	1065.58	0.473166	533.294	25.2514	0
	P49327	1	DPSQQELPR	1											High	78.18	2	1069.53	0.531384	535.268	18.0065	0
	P49327	1	QVQPEGPYR	1											High	70.04	2	1073.54	1.75395	537.273	16.07	0
	P49327	1	hGLYLPTR	1	0.954193	1		1.09108	1		1.1206	1		N-Term(iTRAQ4plex)	High	18.27	2	1100.63	0.030964	550.82	21.8497	0
	P49327	1	vmGLVPAk	1	0.894645	1		1.14547	1		1.14994	1		N-Term(iTRAQ4plex); M2(Oxidation); K8(iTRAQ4plex)	High	46.36	2	1118.68	-0.222162	559.846	22.8362	0
	P49327	1	dImLATGk	1	0.477454	1		0.925053	1		0.731949	1		N-Term(iTRAQ4plex); M3(Oxidation); K8(iTRAQ4plex)	High	48.8	2	1152.65	0.23074	576.831	22.4405	0
	P49327	1	lYTLQDk	1	0.574808	1		0.956568	1		0.857188	1		N-Term(iTRAQ4plex); K7(iTRAQ4plex)	High	55.61	2	1168.68	1.32266	584.845	26.3331	0
	P49327	1	ySGTLNLDR	1	0.626318	1		1.05392	1		0.912143	1		N-Term(iTRAQ4plex)	High	62.06	2	1182.63	1.47759	591.816	24.6576	0
	P49327	1	VFTTVGSAEk	1	0.608916	1		0.888008	1		0.767395	1		K10(iTRAQ4plex)	High	46.54	2	1182.65	0.941591	591.829	19.7282	0
	P49327	1	lSPDAIPGk	1	0.987975	1		1.58871	1		1.17684	1		N-Term(iTRAQ4plex); K9(iTRAQ4plex)	High	50.92	2	1185.7	-4.33226	593.355	25.8489	0
	P49327	1	eLNLVLSVR	1	0.631898	1		0.879161	1		0.800153	1		N-Term(iTRAQ4plex)	High	61.73	2	1186.73	0.988486	593.868	39.2043	0
	P49327	1	aQVADVVVSR	2	0.753576	2	6.31146	1.19251	2	19.2539	1.13065	2	0.467151	N-Term(iTRAQ4plex)	High	48.36	2	1187.69	-1.07439	594.346	23.7939	0
	P49327	1	dPSQQELPR	2	0.689655	2	62.8592	1.27426	2	16.4053	0.872133	2	61.59	N-Term(iTRAQ4plex)	High	62.85	2	1213.63	1.7658	607.319	18.7563	0
	P49327	1	qVQPEGPYR	1	0.426395	1		0.871775	1		0.687973	1		N-Term(iTRAQ4plex)	High	31.18	2	1217.64	0.93484	609.324	18.7985	0
	P49327	1	lSFFFDFR	1	0.353229	1		0.715205	1		0.425977	1		N-Term(iTRAQ4plex)	High	40.21	2	1222.64	0.0905269	611.823	54.8205	0
	P49327	1	EVWALVQAGIR	1											High	69.42	2	1241.7	0.86025	621.354	44.215	0
	P49327	1	gLVQALQTk	1	1.10206	1		1.40584	1		1.35172	1		N-Term(iTRAQ4plex); K9(iTRAQ4plex)	High	57.57	2	1245.78	-0.313414	623.392	27.9045	0
	P49327	1	SEGVVAVLLTk	1	0.76206	1		1.28004	1		0.895439	1		K11(iTRAQ4plex)	High	23.79	2	1259.77	1.96841	630.389	40.3864	0
	P49327	1	yHGNVmLLR	1	0.588273	1		0.816226	1		0.582109	1		N-Term(iTRAQ4plex); M6(Oxidation)	High	22.49	3	1262.68	1.52327	421.565	21.8419	0
	P49327	1	LQVVDQPLPVR	1											High	84.59	2	1263.74	1.23963	632.375	31.6911	0
	P49327	1	vLEALLPLk	2	0.302127	1		1.12757	2	12.6457	0.546853	2	23.7703	N-Term(iTRAQ4plex); K9(iTRAQ4plex)	High	59.84	2	1283.86	1.46226	642.432	48.9785	0
	P49327	1	VYQWDDPDPR	1											High	21.01	2	1290.58	1.2354	645.792	28.7483	0
	P49327	1	vAAAVDLIIk	2	0.524685	1		1.5929	2	63.9722	0.801385	2	13.7012	N-Term(iTRAQ4plex); K10(iTRAQ4plex)	High	89.73	2	1300.85	2.14952	650.927	42.6781	0
	P49327	1	gTPLISPLIk	3	0.966999	3	5.03519	1.23126	3	4.98738	1.25966	3	18.8182	N-Term(iTRAQ4plex); K10(iTRAQ4plex)	High	51.9	2	1326.86	0.900081	663.934	36.5376	0
	P49327	1	DNLEFFLAGIGR	2											High	76.85	2	1351.7	1.21679	676.355	52.2239	0
	P49327	1	aFDTAGNGYcR	1	0.4407	1		1.09668	1		0.758279	1		N-Term(iTRAQ4plex); C10(Methylthio)	High	20.99	2	1364.58	0.255826	682.796	27.8386	0
	P49327	1	qEPLLIGSTk	1	1.03056	1		1.0375	1		1.41277	1		N-Term(iTRAQ4plex); K10(iTRAQ4plex)	High	65.23	2	1373.82	-1.25193	687.415	28.1796	0
	P49327	1	eVWALVQAGIR	1	0.894842	1		1.39825	1		1.01729	1		N-Term(iTRAQ4plex)	High	39.31	3	1385.8	-0.921364	462.605	46.2082	0
	P49327	1	FDASFFGVHPk	1	0.825197	1		0.885318	1		1.51488	1		K11(iTRAQ4plex)	High	39.93	3	1395.72	0.155413	465.911	37.6407	0
	P49327	1	LSIPTYGLQcTR	1										C10(Methylthio)	High	55.06	2	1397.69	-0.113366	699.349	42.0048	0
	P49327	1	sEGVVAVLLTk	2	0.508988	1		1.35281	1		0.874997	1		N-Term(iTRAQ4plex); K11(iTRAQ4plex)	High	74.21	2	1403.87	1.4968	702.44	41.586	0
	P49327	1	DLVEAVAHILGIR	2											High	86.18	2	1405.82	2.92271	703.414	57.7529	0
	P49327	1	lQVVDQPLPVR	3	1.18621	2	21.3583	1.23088	2	58.8052	1.31017	2	27.5279	N-Term(iTRAQ4plex)	High	56.34	2	1407.84	-1.23703	704.425	32.2955	0
	P49327	1	vYQWDDPDPR	3	1.07348	3	9.86519	0.976174	3	16.4882	1.17025	3	5.64795	N-Term(iTRAQ4plex)	High	51.3	2	1434.68	0.337033	717.842	28.3658	0
	P49327	1	mEEVVIAGMSGk	3	0.608249	3	11.9749	0.603386	2	56.6111	1.58429	3	26.8826	N-Term(Acetyl); K12(iTRAQ4plex)	High	96.57	2	1436.73	1.79655	718.867	49.6367	0
	P49327	1	vGDPQELNGITR	1	0.60147	1		0.865928	1		0.823185	1		N-Term(iTRAQ4plex)	High	33.25	2	1442.77	-1.27886	721.889	24.7677	0
	P49327	1	mEEVVIAGMSGk	4	0.554277	2	178.868	0.644947	2	12.4182	0.665389	3	15.836	N-Term(Acetyl); M1(Oxidation); K12(iTRAQ4plex)	High	89.16	2	1452.72	-2.2855	726.862	37.0992	0
	P49327	1	mEEVVIAGmSGk	1	1.05835	1		1.01185	1		1.38219	1		N-Term(Acetyl); M1(Oxidation); M9(Oxidation); K12(iTRAQ4plex)	High	64.05	2	1468.71	-1.20869	734.86	25.4542	0
	P49327	1	FPQLDSTSFANSR	1											High	100.5	2	1469.7	-0.0268111	735.355	32.3522	0
	P49327	1	vTAIHIDPATHR	2	1.01587	2	2.87504	1.3632	2	31.0048	1.32197	2	3.8348	N-Term(iTRAQ4plex)	High	49.21	2	1474.81	-8.0909	737.91	19.6242	0
	P49327	1	SDEAVkPFGLk	1	1.12681	1		1.11941	1		1.53549	1		K6(iTRAQ4plex); K11(iTRAQ4plex)	High	14.15	3	1478.85	2.50406	493.621	27.012	0
	P49327	1	QQEQQVPILEk	2	0.887205	2	1.87988	1.2703	2	5.5884	1.13221	2	19.6656	K11(iTRAQ4plex)	High	51.84	2	1483.82	-1.77365	742.414	25.8052	0
	P49327	1	lGmLSPEGTck	1	0.546275	1		0.983058	1		0.866955	1		N-Term(iTRAQ4plex); M3(Oxidation); C10(Methylthio); K11(iTRAQ4plex)	High	44.79	2	1485.74	2.36643	743.373	28.3301	0
	P49327	1	dNLEFFLAGIGR	2	0.854956	1		0.961412	1		1.07991	1		N-Term(iTRAQ4plex)	High	63.9	2	1495.8	1.49944	748.406	52.5031	0
	P49327	1	mVVPGLDGAQIPR	3	0.812046	3	6.12254	0.939436	3	70.4853	1.05052	3	1.44017	N-Term(iTRAQ4plex)	High	70.16	3	1496.84	1.11152	499.618	39.4601	0
	P49327	1	mVVPGLDGAQIPR	3	0.605059	3	23.8881	0.896372	3	23.0246	1.09445	3	1.65079	N-Term(iTRAQ4plex); M1(Oxidation)	High	34.58	2	1512.83	-2.32823	756.918	31.0169	0
	P49327	1	eGGFLLLHTLLR	1	0.341964	1		0.794067	1		0.170116	1		N-Term(iTRAQ4plex)	High	50.08	3	1512.9	1.40926	504.973	51.4727	0
	P49327	1	ADEASELAcPTPk	1	1.35295	1		1.00049	1		1.63336	1		C9(Methylthio); K13(iTRAQ4plex)	High	44.1	2	1521.71	0.977184	761.357	30.5785	0
	P49327	1	fDASFFGVHPk	1	1.08181	1		1.17336	1		1.12291	1		N-Term(iTRAQ4plex); K11(iTRAQ4plex)	High	59.17	3	1539.82	1.57971	513.946	38.7644	0
	P49327	1	lSIPTYGLQcTR	2	0.409574	1		1.37518	2	11.8605	0.798277	2	23.8469	N-Term(iTRAQ4plex); C10(Methylthio)	High	49.23	2	1541.79	0.364349	771.401	41.5948	0
	P49327	1	dLVEAVAHILGIR	3	0.568441	3	10.6391	0.958253	3	4.61909	0.816668	3	27.1028	N-Term(iTRAQ4plex)	High	82.92	2	1549.92	2.09178	775.464	57.3533	0
	P49327	1	vLQGDLVMNVYR	3	0.728169	2	31.5091	1.15929	2	34.3992	1.03211	2	33.4863	N-Term(iTRAQ4plex)	High	71.16	2	1550.85	0.168921	775.928	41.4401	0
	P49327	1	vLQGDLVmNVYR	2	0.804587	2	9.24732	1.30648	2	12.2614	0.646093	2	13.3965	N-Term(iTRAQ4plex); M8(Oxidation)	High	57.48	3	1566.85	1.33942	522.953	36.1344	0
	P49327	1	qkLYTLQDk	1	0.892054	1		0.835843	1		1.27111	1		N-Term(iTRAQ4plex); K2(iTRAQ4plex); K9(iTRAQ4plex)	High	40.4	2	1568.93	-2.59236	784.97	22.3059	1
	P49327	1	sLLVNPEGPTLMR	4	0.881574	3	17.2607	1.11399	4	51.5645	1.1145	3	29.295	N-Term(iTRAQ4plex)	High	49.48	2	1570.87	-0.600695	785.94	37.214	0
	P49327	1	aALQEELQLck	2										N-Term(iTRAQ4plex); C10(Methylthio); K11(iTRAQ4plex)	High	87.07	2	1579.84	0.33481	790.425	42.8682	0
	P49327	1	sLLVNPEGPTLmR	3	1.10183	2	22.5102	1.35539	3	8.59315	1.18893	3	8.66472	N-Term(iTRAQ4plex); M12(Oxidation)	High	35.04	2	1586.87	-0.851854	793.938	31.8475	0
	P49327	1	fPQLDSTSFANSR	2	0.910868	2	20.4218	1.21315	2	8.40721	0.771006	2	45.4373	N-Term(iTRAQ4plex)	High	31.18	3	1613.81	1.4725	538.607	34.0634	0
	P49327	1	EDGLAQQQTQLNLR	1											High	86.35	2	1613.82	0.0911618	807.416	27.5544	0
	P49327	1	sDEAVkPFGLk	3	0.663495	3	45.9743	1.00992	3	39.5039	1.01185	3	14.286	N-Term(iTRAQ4plex); K6(iTRAQ4plex); K11(iTRAQ4plex)	High	63.75	2	1622.94	-2.86977	811.975	26.6699	0
	P49327	1	qQEQQVPILEk	1	0.747831	1		0.757839	1		0.772366	1		N-Term(iTRAQ4plex); K11(iTRAQ4plex)	High	76.79	2	1627.92	-1.32421	814.465	27.0001	0
	P49327	1	aDEASELAcPTPk	2	0.459262	1		1.09995	1		1.30654	1		N-Term(iTRAQ4plex); C9(Methylthio); K13(iTRAQ4plex)	High	96.94	2	1665.8	-4.90383	833.403	27.9237	0
	P49327	1	gVDLVLNSLAEEk	2	0.670452	1		1.17059	1		0.695026	1		N-Term(iTRAQ4plex); K13(iTRAQ4plex)	High	108.58	2	1674.95	-0.497947	837.979	44.7619	0
	P49327	1	sEGVVAVLLTkk	1	1.00938	1		0.730434	1		1.69994	1		N-Term(iTRAQ4plex); K11(iTRAQ4plex); K12(iTRAQ4plex)	High	54.7	3	1676.07	2.33129	559.362	36.5961	1
	P49327	1	vVEVLAGHGHLYSR	3	0.688297	3	9.45024	0.887646	3	12.3216	0.869989	3	7.39526	N-Term(iTRAQ4plex)	High	82.84	3	1680.93	0.699812	560.982	26.0027	0
	P49327	1	AcLDTAVENMPSLk	1	0.649261	1		0.99803	1		0.847563	1		C2(Methylthio); K14(iTRAQ4plex)	High	93.28	2	1681.81	-0.516584	841.407	40.0508	0
	P49327	1	DPETLVGYSMVGcQR	1										C13(Methylthio)	High	79.6	2	1700.74	-1.41437	850.875	40.1156	0
	P49327	1	VLEALLPLkGLEER	1	0.57094	1		1.03153	1		0.889213	1		K9(iTRAQ4plex)	High	35.24	3	1724.05	2.58096	575.354	45.9184	1
	P49327	1	eDGLAQQQTQLNLR	4	0.75577	4	11.5554	1.10018	4	18.1672	1.26833	4	31.6976	N-Term(iTRAQ4plex)	High	92.31	2	1757.92	-1.58982	879.465	25.7512	0
	P49327	1	cTVFHGAQVEDAFR	2	1.26109	1		1.4715	1		1.33949	1		N-Term(iTRAQ4plex); C1(Methylthio)	High	62.67	2	1769.82	-0.607321	885.414	35.3259	0
	P49327	1	GNAGQSNYGFANSAMER	1											High	119.11	2	1773.76	0.156034	887.384	26.9	0
	P49327	1	rQQEQQVPILEk	2	0.996171	2	9.14213	1.22352	2	31.4037	1.12577	2	32.5309	N-Term(iTRAQ4plex); K12(iTRAQ4plex)	High	31.06	3	1784.02	-1.20733	595.346	21.7865	1
	P49327	1	GNAGQSNYGFANSAmER	1										M15(Oxidation)	High	96.23	2	1789.76	-0.0734159	895.382	22.1188	0
	P49327	1	acLDTAVENMPSLk	2	0.28167	1		1.27335	1		0.726312	1		N-Term(iTRAQ4plex); C2(Methylthio); K14(iTRAQ4plex)	High	99.07	2	1825.91	-0.415652	913.458	39.8507	0
	P49327	1	VYATILNAGTNTDGFk	1	0.328859	1		0.589451	1		1.35417	1		K16(iTRAQ4plex)	High	84.31	2	1828.96	0.344682	914.982	36.8772	0
	P49327	1	acLDTAVENmPSLk	2	0.563037	1		1.03039	2	25.7722	0.729706	2	62.2793	N-Term(iTRAQ4plex); C2(Methylthio); M10(Oxidation); K14(iTRAQ4plex)	High	46.18	2	1841.9	-0.037176	921.456	30.8262	0
	P49327	1	dPETLVGYSMVGcQR	1	0.503352	1		1.36104	1		0.77669	1		N-Term(iTRAQ4plex); C13(Methylthio)	High	25.27	2	1844.84	-1.90603	922.925	39.5864	0
	P49327	1	wTSQDSLLGMEFSGR	2	0.530238	1		1.04368	1		0.723937	2	9.16058	N-Term(iTRAQ4plex)	High	88.17	2	1857.89	-0.386034	929.449	43.9663	0
	P49327	1	dPETLVGYSmVGcQR	2	0.329933	1		1.30627	1		0.460935	1		N-Term(iTRAQ4plex); M10(Oxidation); C13(Methylthio)	High	55.41	2	1860.84	0.0557931	930.924	34.0255	0
	P49327	1	vLEALLPLkGLEER	2	0.757161	2	30.1989	1.04646	2	24.9428	0.807866	2	1.00028	N-Term(iTRAQ4plex); K9(iTRAQ4plex)	High	57.33	2	1868.15	1.59842	934.578	48.126	1
	P49327	1	wTSQDSLLGmEFSGR	4	0.636351	3	0.634857	1.0876	3	0.224916	0.792322	3	5.23864	N-Term(iTRAQ4plex); M10(Oxidation)	High	73.73	3	1873.89	2.58426	625.302	41.422	0
	P49327	1	vLFPATGYLSIVWk	2	0.348325	1		1.2769	2	50.2554	0.61068	1		N-Term(iTRAQ4plex); K14(iTRAQ4plex)	High	56.75	2	1882.11	0.369239	941.558	55.0702	0
	P49327	1	gLkPScTIIPLmk	2	0.742468	1		1.04627	2	15.9788	1.07535	2	21.4707	N-Term(iTRAQ4plex); K3(iTRAQ4plex); C6(Methylthio); M12(Oxidation); K13(iTRAQ4plex)	High	22.46	4	1895.09	1.97456	474.529	38.5462	0
	P49327	1	dHRDNLEFFLAGIGR	2	0.744523	1		0.819866	1		0.761485	1		N-Term(iTRAQ4plex)	High	57.89	3	1903.99	2.11721	635.336	42.7349	1
	P49327	1	vVVQVLAEEPEAVLk	2	0.742706	1		1.51768	1		1.17577	1		N-Term(iTRAQ4plex); K15(iTRAQ4plex)	High	93.17	2	1911.14	-0.136522	956.074	43.7602	0
	P49327	1	gNAGQSNYGFANSAMER	3	0.658795	3	70.14	0.871099	3	24.6072	0.606782	2	85.4751	N-Term(iTRAQ4plex)	High	91.09	2	1917.86	0.201588	959.435	26.7109	0
	P49327	1	aINcATSGVVGLVNcLR	2	0.202349	1		1.12367	2	19.1487	0.332319	1		N-Term(iTRAQ4plex); C4(Methylthio); C15(Methylthio)	High	74.96	3	1925.95	-0.546563	642.656	53.6523	0
	P49327	1	gNAGQSNYGFANSAmER	2	0.673744	2	62.2653	0.929955	1		1.03076	2	50.0036	N-Term(iTRAQ4plex); M15(Oxidation)	High	74.1	2	1933.86	1.31443	967.434	22.0225	0
	P49327	1	sNmGHPEPASGLAALAk	2	1.07576	2	82.5161	0.454659	2	225.238	1.02841	2	58.9346	N-Term(iTRAQ4plex); M3(Oxidation); K17(iTRAQ4plex)	High	77.3	3	1955.03	2.19652	652.348	24.5519	0
	P49327	1	QGVQVQVSTSNISSLEGAR	1											High	45.81	2	1960.01	-0.0225954	980.508	30.3751	0
	P49327	1	vYATILNAGTNTDGFk	1				0.837177	1					N-Term(iTRAQ4plex); K16(iTRAQ4plex)	High	29.53	3	1973.06	1.76041	658.359	40.2267	0
	P49327	1	gILADEDSSRPVWLk	2	0.434104	2	4.41761	1.10077	2	17.7885	0.741622	2	1.85319	N-Term(iTRAQ4plex); K15(iTRAQ4plex)	High	46.39	2	1974.09	1.96054	987.551	36.3459	0
	P49327	1	fcFTPHTEEGcLSER	1	0.0884361	1		0.803342	1		0.397723	1		N-Term(iTRAQ4plex); C2(Methylthio); C11(Methylthio)	High	41.89	3	1991.82	-0.0439488	664.613	40.0704	0
	P49327	1	dTSFEQHVLWHTGGk	2	0.763521	2	37.3565	1.02931	2	8.01206	1.04104	2	3.96404	N-Term(iTRAQ4plex); K15(iTRAQ4plex)	High	52.37	3	2030.03	-2.92968	677.347	29.4236	0
	P49327	1	eQGVTFPSGDIQEQLIR	2	0.48243	2	15.66	0.75083	2	2.43974	0.685243	2	4.42457	N-Term(iTRAQ4plex)	High	101.45	2	2061.07	-0.401216	1031.04	37.8975	0
	P49327	1	lPEDPLLSGLLDSPALk	4	0.714517	3	5.41765	1.13767	3	19.2869	1.15665	3	4.87993	N-Term(iTRAQ4plex); K17(iTRAQ4plex)	High	89.25	3	2066.2	1.09702	689.405	52.6528	0
	P49327	1	sEGVVAVLLTkkSLAR	1										N-Term(iTRAQ4plex); K11(iTRAQ4plex); K12(iTRAQ4plex)	High	27.56	4	2103.32	-1.48888	526.585	40.4721	2
	P49327	1	qGVQVQVSTSNISSLEGAR	2	0.661782	1		1.17623	1		0.968351	1		N-Term(iTRAQ4plex)	High	73.36	2	2104.11	1.53955	1052.56	32.3839	0
	P49327	1	wLSTSIPEAQWHSSLAR	1	0.833498	1		1.09173	1		1.14711	1		N-Term(iTRAQ4plex)	High	52.6	3	2113.09	-0.439693	705.036	40.5795	0
	P49327	1	rVYATILNAGTNTDGFk	1	1.03793	1		1.04877	1		1.19221	1		N-Term(iTRAQ4plex); K17(iTRAQ4plex)	High	51.26	3	2129.17	3.07182	710.393	34.479	1
	P49327	1	fDLSQNHPLGmAIFLk	2	0.258544	2	101.572	1.07	2	24.503	0.49672	2	44.25	N-Term(iTRAQ4plex); M11(Oxidation); K16(iTRAQ4plex)	High	62.4	3	2135.16	2.91144	712.392	40.9006	0
	P49327	1	IPGLLSPHPLLQLSYTATDR	1											High	48.71	3	2192.21	-0.820957	731.407	47.2138	0
	P49327	1	lYTLQDkAQVADVVVSR	2	0.708967	2	93.8096	1.32763	2	47.4494	1.07703	2	47.6587	N-Term(iTRAQ4plex); K7(iTRAQ4plex)	High	47.9	3	2193.25	1.19471	731.755	34.8933	1
	P49327	1	aAPLDSIHSLAAYYIDcIR	3	0.439575	2	29.2435	1.00183	2	18.5232	0.562659	2	25.5397	N-Term(iTRAQ4plex); C17(Methylthio)	High	60.84	2	2282.15	1.31385	1141.58	54.7452	0
	P49327	1	vLFPATGYLSIVWkTLAR	1	1.82581	1		0.837771	1		0.930623	1		N-Term(iTRAQ4plex); K14(iTRAQ4plex)	High	62.95	3	2323.39	4.6931	775.135	55.7298	1
	P49327	1	gVDLVLNSLAEEkLQASVR	1	0.634954	1		0.93699	1		1.07115	1		N-Term(iTRAQ4plex); K13(iTRAQ4plex)	High	79.63	3	2329.34	2.33834	777.118	48.3343	1
	P49327	1	rPTPQDSPIFLPVDDTSFR	1										N-Term(iTRAQ4plex)	High	28.2	2	2332.21	1.10672	1166.61	42.5522	0
	P49327	1	iPGLLSPHPLLQLSYTATDR	1	0.698594	1		1.11428	1		0.632883	1		N-Term(iTRAQ4plex)	High	59.82	3	2336.32	3.27375	779.444	47.2458	0
	P49327	1	eAcPELDYFVVFSSVScGR	3	0.0856477	1		1.35491	3	16.7387	0.420149	2	197.273	N-Term(iTRAQ4plex); C3(Methylthio); C17(Methylthio)	High	82.67	2	2344	-9.25402	1172.5	56.5384	0
	P49327	1	dTVTISGPQAPVFEFVEQLR	1										N-Term(iTRAQ4plex)	High	86.27	3	2377.25	0.673871	793.089	53.1465	0
	P49327	1	TLLEGSGLESIISIIHSSLAEPR	2											High	33.29	3	2422.32	0.525218	808.112	55.3736	0
	P49327	1	lLLEVTYEAIVDGGINPDSLR	4				0.895076	1					N-Term(iTRAQ4plex)	High	79.59	2	2431.31	-6.14934	1216.16	56.7066	0
	P49327	1	LHLSGIDANPNALFPPVEFPAPR	1											High	76.31	3	2472.3	0.382725	824.773	47.5676	0
	P49327	1	sYIIAGGLGGFGLELAQWLIQR	4	0.162121	1		1.36677	1					N-Term(iTRAQ4plex)	High	117.78	3	2506.41	5.04109	836.14	58.1158	0
	P49327	1	gYDYGPHFQGILEASLEGDSGR	2	0.494356	2	7.27868	0.899889	2	14.5476	0.878035	2	51.8377	N-Term(iTRAQ4plex)	High	71.85	3	2512.18	-3.22851	838.064	42.5643	0
	P49327	1	LQLNGNLQLELAQVLAQERPk	1										K21(iTRAQ4plex)	High	40.79	3	2519.44	-1.56362	840.484	50.3675	0
	P49327	1	DGLLENQTPEFFQDVckPk	1	0.502982	1		0.77885	1		0.672756	1		C16(Methylthio); K17(iTRAQ4plex); K19(iTRAQ4plex)	High	51.49	3	2542.26	1.07185	848.091	47.9855	0
	P49327	1	tLLEGSGLESIISIIHSSLAEPR	5	0.872864	1		0.942953	2	14.4242	0.880389	2	11.1126	N-Term(iTRAQ4plex)	High	120.69	3	2566.43	3.03565	856.148	56.8861	0
	P49327	1	tGGAYGEDLGADYNLSQVcDGk	3				1.01244	1					N-Term(iTRAQ4plex); C19(Methylthio); K22(iTRAQ4plex)	High	83.7	3	2567.16	0.307091	856.393	41.6898	0
	P49327	1	dNWVSFMDTMLQmSILGSAk	2										N-Term(iTRAQ4plex); M13(Oxidation); K20(iTRAQ4plex)	High	67.18	3	2578.24	-6.22515	860.086	56.1987	0
	P49327	1	lHLSGIDANPNALFPPVEFPAPR	2										N-Term(iTRAQ4plex)	High	68.96	3	2616.41	0.473615	872.807	48.0316	0
	P49327	1	dTVTISGPQAPVFEFVEQLRk	2	0.671282	2	50.4014	0.765636	2	60.6999	0.907098	1		N-Term(iTRAQ4plex); K21(iTRAQ4plex)	High	65.08	3	2649.44	-3.03955	883.819	52.1272	1
	P49327	1	lQLNGNLQLELAQVLAQERPk	2	0.494381	2	110.876	0.897924	2	10.7374	0.627493	2	4.4177	N-Term(iTRAQ4plex); K21(iTRAQ4plex)	High	89.15	3	2663.54	-1.98774	888.518	49.8423	0
	P49327	1	dGLLENQTPEFFQDVckPk	1	0.499346	1		1.1676	1		0.918381	1		N-Term(iTRAQ4plex); C16(Methylthio); K17(iTRAQ4plex); K19(iTRAQ4plex)	High	72.44	3	2686.36	-0.444302	896.124	47.0083	0
	P49327	1	dLAAVNLDSSLADLGLDSLMSVEVR	1										N-Term(iTRAQ4plex)	High	74.18	3	2747.43	2.76414	916.483	56.2761	0
	P49327	1	cVLLSNLSSTSHVPEVDPGSAELQk	1										C1(Methylthio); K25(iTRAQ4plex)	High	35.67	3	2800.39	-1.45814	934.136	41.7056	0
	P49327	1	sLYQSAGVAPESFEYIEAHGTGTk	1	0.720517	1		1.45098	1		0.872047	1		N-Term(iTRAQ4plex); K24(iTRAQ4plex)	High	62.22	3	2830.42	0.997319	944.144	37.2165	0
	P49327	1	tGGmAFHSYFMEAIAPPLLQELk	1	0.826226	1		0.875619	1		0.735611	1		N-Term(iTRAQ4plex); M4(Oxidation); K23(iTRAQ4plex)	High	20.58	4	2855.49	6.94151	714.628	52.2247	0
	P49327	1	tGGmAFHSYFmEAIAPPLLQELk	3	0.866932	2	12.3369	0.844127	2	285.194	0.908931	1		N-Term(iTRAQ4plex); M4(Oxidation); M11(Oxidation); K23(iTRAQ4plex)	High	52.29	3	2871.47	2.76934	957.83	48.7912	0
	P49327	1	hSQDLAFLSmLNDIAAVPATAMPFR	3	0.463135	1		0.615498	1		0.707502	1		N-Term(iTRAQ4plex); M10(Oxidation)	High	76.14	3	2876.46	0.672848	959.491	51.4716	0
	P49327	1	hSQDLAFLSmLNDIAAVPATAmPFR	3										N-Term(iTRAQ4plex); M10(Oxidation); M22(Oxidation)	High	58.4	3	2892.45	1.45648	964.823	50.4722	0
	P49327	1	cVLLSNLSSTSHVPEVDPGSAELQk	3	0.561289	2	665.75	0.901314	2	92.7457	1.14829	2	321.175	N-Term(iTRAQ4plex); C1(Methylthio); K25(iTRAQ4plex)	High	59.92	3	2944.5	1.51107	982.173	45.5612	0
	P49327	1	fLEIGkFDLSQNHPLGMAIFLk	1	0.547169	1		0.72682	1		0.598904	1		N-Term(iTRAQ4plex); K6(iTRAQ4plex); K22(iTRAQ4plex)	High	19.64	4	2950.66	1.77078	738.422	52.0422	1
	P49327	1	hFLLEEDkPEEPTAHAFVSTLTR	3	0.644181	2	6.74868	0.921675	2	20.8652	0.587176	2	45.0579	N-Term(iTRAQ4plex); K8(iTRAQ4plex)	High	51.1	3	2955.54	-0.592426	985.853	36.33	0
	P49327	1	fLEIGkFDLSQNHPLGmAIFLk	1	0.3871	1		1.2458	1		0.282592	1		N-Term(iTRAQ4plex); K6(iTRAQ4plex); M17(Oxidation); K22(iTRAQ4plex)	High	35.79	3	2966.66	1.73105	989.558	49.1966	1
	P49327	1	LFDHPESPTPNPTEPLFLAQAEVYk	1										K25(iTRAQ4plex)	High	59.35	3	2984.52	0.332651	995.511	44.9563	0
	P49327	1	aLGLGVEQLPVVFEDVVLHQATILPk	3				1.35209	1					N-Term(iTRAQ4plex); K26(iTRAQ4plex)	High	53.56	3	3073.79	0.437874	1025.27	55.3179	0
	P49327	1	lFDHPESPTPNPTEPLFLAQAEVYk	2				0.530766	1		0.796107	1		N-Term(iTRAQ4plex); K25(iTRAQ4plex)	High	75.65	3	3128.62	0.586545	1043.54	48.4858	0
	P49327	1	tGGmAFHSYFmEAIAPPLLQELkk	2	0.731875	1		0.713722	2	46.8864	1.26333	1		N-Term(iTRAQ4plex); M4(Oxidation); M11(Oxidation); K23(iTRAQ4plex); K24(iTRAQ4plex)	High	45.18	4	3143.66	-0.313013	786.671	46.8798	1
	P49327	1	gGPEVQQVPAGERPLWFIcSGmGTQWR	1				1.52194	1					N-Term(iTRAQ4plex); C19(Methylthio); M22(Oxidation)	High	25.05	3	3192.54	2.96364	1064.85	50.5396	0
	P49327	1	lPESENLQEFWDNLIGGVDMVTDDDRR	2	0.80183	1		1.45289	1		1.85771	1		N-Term(iTRAQ4plex)	High	20.68	3	3307.57	1.54305	1103.2	55.6083	1
	P49327	1	LNSVQSSERPLFLVHPIEGSTTVFHSLASR	1											High	35.77	4	3308.74	0.202279	827.94	40.4671	0
	P49327	1	mAScLEVLDLFLNQPHMVLSSFVLAEk	2										N-Term(iTRAQ4plex); C4(Methylthio); K27(iTRAQ4plex)	High	43.56	4	3368.75	3.81754	842.943	58.4512	0
	P49327	1	mAScLEVLDLFLNQPHmVLSSFVLAEk	3										N-Term(iTRAQ4plex); M1(Oxidation); C4(Methylthio); M17(Oxidation); K27(iTRAQ4plex)	High	53.49	3	3400.73	2.19947	1134.25	57.9298	0
	P49327	1	vLLSLEHGLWAPNLHFHSPNPEIPALLDGR	2	0.932286	1		0.950234	1		0.373678	1		N-Term(iTRAQ4plex)	High	52.01	4	3486.88	1.97408	872.476	49.8467	0
	P49327	1	lFDHPESPTPNPTEPLFLAQAEVYkELR	1										N-Term(iTRAQ4plex); K25(iTRAQ4plex)	High	52.31	4	3526.85	1.15489	882.468	51.2446	1
	P49327	1	qAHTmDPQLRLLLEVTYEAIVDGGINPDSLR	1										N-Term(iTRAQ4plex); M5(Oxidation)	High	16.42	4	3624.88	0.908984	906.977	55.9437	1
	P49327	1	VYATILNAGTNTDGFkEQGVTFPSGDIQEQLIR	1										K16(iTRAQ4plex)	High	10.89	4	3726.91	-0.228103	932.483	46.6773	1
	P49327	1	GGNVGINSFGFGGSNVHIILRPNTQPPPAPAPHATLPR	1											High	30.58	5	3858	-6.98329	772.407	36.8002	0
	P49327	1	vYATILNAGTNTDGFkEQGVTFPSGDIQEQLIR	2				0.946649	1		0.82876	1		N-Term(iTRAQ4plex); K16(iTRAQ4plex)	High	54.19	4	3871.01	-0.664251	968.508	47.6091	1
	P49327	1	gGNVGINSFGFGGSNVHIILRPNTQPPPAPAPHATLPR	2										N-Term(iTRAQ4plex)	High	36.05	4	4002.13	-1.18026	1001.29	38.8824	0
O75369	Filamin-B OS=Homo sapiens GN=FLNB PE=1 SV=2 - [FLNB_HUMAN]	9266.54	65.26	1	120	133	304	0.979737	189	30.8633	1.16719	196	25.3576	1.29688	194	28.3958	2602	277.99	5.73193
	Protein Group Accessions	# Proteins	Sequence	# PSMs	115/114	115/114 Count	115/114 Variability [%]	116/114	116/114 Count	116/114 Variability [%]	117/114	117/114 Count	117/114 Variability [%]	Modifications	A4	IonScore	Charge	MH+ [Da]	ΔM [ppm]	m/z [Da]	RT [min]	# Missed Cleavages
	O75369	1	VFGPGVER	1											High	45.51	2	860.464	1.46597	430.736	21.8595	0
	O75369	1	yVPPAAGR	1	1.11512	1		1.45305	1		1.52466	1		N-Term(iTRAQ4plex)	High	30.68	2	974.554	0.489104	487.781	19.5116	0
	O75369	1	AYGPGLEk	1	0.812607	1		1.22353	1		1.18392	1		K8(iTRAQ4plex)	High	46.24	2	978.54	2.19533	489.774	19.2279	0
	O75369	1	IAGPGLGSGVR	1											High	73.36	2	983.564	0.392417	492.285	20.4973	0
	O75369	1	YADEEIPR	1											High	65.64	2	992.472	3.42279	496.74	20.6353	0
	O75369	1	vFGPGVER	1	1.17299	1		1.40826	1		1.53324	1		N-Term(iTRAQ4plex)	High	29.82	2	1004.57	1.18276	502.787	24.9224	0
	O75369	1	DEPcLLk	1	1.0016	1		2.1305	1		2.19574	1		C4(Methylthio); K7(iTRAQ4plex)	High	38.02	2	1007.5	1.4535	504.255	31.9839	0
	O75369	1	GDYVLAVk	1	1.17822	1		1.23005	1		1.81701	1		K8(iTRAQ4plex)	High	41.42	2	1008.58	-1.03073	504.795	28.4264	0
	O75369	1	aEGPGLSk	1	0.929608	1		1.07839	1		1.46269	1		N-Term(iTRAQ4plex); K8(iTRAQ4plex)	High	45.88	2	1046.61	-2.70291	523.806	15.6705	0
	O75369	1	aGLAPLEVR	1	1.16554	1		1.57992	1		1.4335	1		N-Term(iTRAQ4plex)	High	44.93	2	1069.65	0.517198	535.328	30.4614	0
	O75369	1	gLEELVk	1	0.865158	1		1.33974	1		1.37934	1		N-Term(iTRAQ4plex); K7(iTRAQ4plex)	High	51.97	2	1075.66	0.601398	538.334	30.2417	0
	O75369	1	LDVTILSPSR	1											High	62.25	2	1100.63	1.64342	550.82	34.964	0
	O75369	1	VNQPASFAIR	1											High	55.15	2	1102.6	-0.0289356	551.804	25.2686	0
	O75369	1	vEPAVDTSR	1	0.786557	1		1.17531	1		1.29829	1		N-Term(iTRAQ4plex)	High	52.56	2	1117.6	1.38157	559.303	16.1296	0
	O75369	1	aYGPGLEk	1	1.28285	1		1.60435	1		1.67851	1		N-Term(iTRAQ4plex); K8(iTRAQ4plex)	High	35	2	1122.64	-1.25066	561.823	21.2656	0
	O75369	1	iAGPGLGSGVR	2	0.899358	2	42.649	0.853969	2	22.7212	1.21844	2	49.4303	N-Term(iTRAQ4plex)	High	45.73	2	1127.66	-0.372193	564.336	25.4119	0
	O75369	1	yADEEIPR	2	0.851476	2	63.4921	1.318	1		1.26783	2	21.8804	N-Term(iTRAQ4plex)	High	49.88	2	1136.57	1.42075	568.79	21.3355	0
	O75369	1	dEPcLLk	2	0.429491	1		0.871398	1		0.569218	1		N-Term(iTRAQ4plex); C4(Methylthio); K7(iTRAQ4plex)	High	41.85	2	1151.6	-0.328989	576.306	31.0569	0
	O75369	1	vFGPGIEGk	1	1.17713	1		1.97093	1		1.85171	1		N-Term(iTRAQ4plex); K9(iTRAQ4plex)	High	57.07	2	1191.7	0.0437482	596.352	28.0271	0
	O75369	1	lDVTILSPSR	3	1.00462	3	7.55426	1.18812	3	10.3122	1.29775	3	7.56074	N-Term(iTRAQ4plex)	High	43.12	2	1244.74	1.63948	622.871	37.5663	0
	O75369	1	IFFAGDTIPk	1	0.779358	1		0.85094	1		1.0404	1		K10(iTRAQ4plex)	High	41.45	2	1252.71	0.790614	626.857	36.0149	0
	O75369	1	iFAQDGEGQR	3	1.31916	3	10.9407	1.09713	3	20.2601	1.44601	3	20.8657	N-Term(iTRAQ4plex)	High	61.16	2	1264.64	-2.58874	632.822	22.8852	0
	O75369	1	AAGSGELGVTmk	1	1.39778	1		1.19353	1		1.29008	1		M11(Oxidation); K12(iTRAQ4plex)	High	57.01	2	1280.66	-1.9981	640.834	19.548	0
	O75369	1	vLPTYDASk	1	1.09354	1		1.57238	1		1.56417	1		N-Term(iTRAQ4plex); K9(iTRAQ4plex)	High	58.06	2	1281.73	-0.953679	641.368	24.6478	0
	O75369	1	aEVSIQNNk	1	0.745909	1		0.916094	1		1.18136	1		N-Term(iTRAQ4plex); K9(iTRAQ4plex)	High	45.2	2	1290.72	-1.68977	645.865	16.3292	0
	O75369	1	NTVELLVEDk	1										K10(iTRAQ4plex)	High	77.03	2	1303.72	0.724111	652.365	34.3602	0
	O75369	1	VNIGQGSHPQk	1										K11(iTRAQ4plex)	High	58.43	3	1308.72	2.08351	436.91	13.7942	0
	O75369	1	sSFLVDcSk	1	0.796316	1		1.17456	1		1.27833	1		N-Term(iTRAQ4plex); C7(Methylthio); K9(iTRAQ4plex)	High	81.07	2	1319.66	0.71284	660.333	36.8757	0
	O75369	1	gIEPTGNMVk	2	0.89768	2	31.2893	0.958523	2	33.2036	1.38485	2	6.19945	N-Term(iTRAQ4plex); K10(iTRAQ4plex)	High	45.05	2	1333.74	-0.663295	667.373	22.775	0
	O75369	1	vAVTEGcQPSR	2	0.552105	2	51.0872	0.87633	2	48.9914	0.898351	2	23.5787	N-Term(iTRAQ4plex); C7(Methylthio)	High	33.4	2	1336.65	-0.460403	668.827	24.367	0
	O75369	1	gIEPTGNmVk	1	0.882448	1		0.986376	1		1.36049	1		N-Term(iTRAQ4plex); M8(Oxidation); K10(iTRAQ4plex)	High	35.73	2	1349.73	-0.0534351	675.37	16.7795	0
	O75369	1	VLQSFTVDSSk	1	1.15924	1		1.1	1		1.17263	1		K11(iTRAQ4plex)	High	36.54	2	1354.73	-0.313327	677.87	27.0473	0
	O75369	1	aEITFDDHk	1	0.699251	1		1.18484	1		1.10287	1		N-Term(iTRAQ4plex); K9(iTRAQ4plex)	High	61.81	2	1363.71	-1.2495	682.358	22.977	0
	O75369	1	tYSVEYLPk	1	1.01583	1		1.32187	1		1.50647	1		N-Term(iTRAQ4plex); K9(iTRAQ4plex)	High	50.8	2	1387.77	-1.04223	694.388	31.1431	0
	O75369	1	iFFAGDTIPk	1	0.96417	1		0.967869	1		1.14475	1		N-Term(iTRAQ4plex); K10(iTRAQ4plex)	High	44.35	2	1396.81	3.58424	698.91	40.2602	0
	O75369	1	eVGEHLVSIk	2	0.894391	2	13.5744	1.10319	2	11.0656	1.02831	2	21.1199	N-Term(iTRAQ4plex); K10(iTRAQ4plex)	High	65.21	2	1398.83	4.43507	699.917	25.3575	0
	O75369	1	IGNLQTDLSDGLR	1											High	77.7	2	1401.73	0.19034	701.37	35.2139	0
	O75369	1	aAGSGELGVTMk	1	1.21464	1		1.2515	1		1.21842	1		N-Term(iTRAQ4plex); K12(iTRAQ4plex)	High	80.64	2	1408.77	-3.35501	704.887	22.3023	0
	O75369	1	aWGPGLHGGIVGR	1	1.44928	1		1.33	1		1.89948	1		N-Term(iTRAQ4plex)	High	52.04	3	1420.79	1.14518	474.27	29.2767	0
	O75369	1	aAGSGELGVTmk	3	1.53392	2	14.0507	1.37453	2	10.4304	1.74591	2	18.1741	N-Term(iTRAQ4plex); M11(Oxidation); K12(iTRAQ4plex)	High	63.61	2	1424.76	-1.63323	712.885	17.6553	0
	O75369	1	vVPcLVTPVTGR	4	0.608525	3	33.4341	1.12144	4	41.6558	1.16757	4	25.0135	N-Term(iTRAQ4plex); C4(Methylthio)	High	67	2	1430.8	0.488086	715.903	44.4467	0
	O75369	1	eRGDYVLAVk	1	0.904745	1		0.987278	1		1.04318	1		N-Term(iTRAQ4plex); K10(iTRAQ4plex)	High	13	3	1437.83	0.714792	479.949	25.0752	1
	O75369	1	nTVELLVEDk	2	0.582371	1		1.13945	1		0.649162	1		N-Term(iTRAQ4plex); K10(iTRAQ4plex)	High	73.21	2	1447.82	0.222037	724.416	36.9166	0
	O75369	1	LTVMSLQESGLk	1	1.06274	1		0.835852	1		1.57141	1		K12(iTRAQ4plex)	High	82.24	2	1449.81	-0.535511	725.408	34.2675	0
	O75369	1	vNIGQGSHPQk	3	1.02114	3	11.9448	1.26842	3	0.412851	1.3542	3	0.0269416	N-Term(iTRAQ4plex); K11(iTRAQ4plex)	High	56.49	3	1452.82	1.19626	484.944	14.9276	0
	O75369	1	TFEMSDFIVDTR	1											High	65.59	2	1460.68	1.90414	730.841	43.0926	0
	O75369	1	LTVmSLQESGLk	2	0.84269	1		1.51742	2	30.9361	1.36031	2	55.2371	M4(Oxidation); K12(iTRAQ4plex)	High	93.5	2	1465.8	-1.22452	733.405	30.9805	0
	O75369	1	VPVkDVVDPSk	1	0.903792	1		1.2216	1		1.23348	1		K4(iTRAQ4plex); K11(iTRAQ4plex)	High	25.28	3	1470.88	-0.690791	490.964	18.7088	1
	O75369	1	ETTDFkVDTk	2	1.12655	2	21.0894	1.02266	2	24.3119	1.87084	2	24.8871	K6(iTRAQ4plex); K10(iTRAQ4plex)	High	34.79	2	1471.79	-0.021534	736.398	19.6699	1
	O75369	1	vTEAEIVPmGk	2	0.975978	2	31.8067	1.54416	2	1.76651	1.19166	2	13.6445	N-Term(iTRAQ4plex); M9(Oxidation); K11(iTRAQ4plex)	High	66.09	2	1477.82	-0.544256	739.412	25.61	0
	O75369	1	LPNNHIGISFIPR	1											High	73.29	3	1477.83	0.671951	493.281	35.7682	0
	O75369	1	yGGELVPHFPAR	4	1.05242	4	15.2242	1.13356	4	4.53133	1.0878	4	29.4228	N-Term(iTRAQ4plex)	High	61.51	2	1486.79	0.110148	743.9	34.054	0
	O75369	1	vkVEPAVDTSR	4	0.799375	3	1.56156	0.969715	3	19.1701	1.34038	3	43.32	N-Term(iTRAQ4plex); K2(iTRAQ4plex)	High	42.57	3	1488.86	1.00007	496.96	16.2939	1
	O75369	1	vLQSFTVDSSk	2	1.02073	1		1.14805	1		1.08215	2	35.2371	N-Term(iTRAQ4plex); K11(iTRAQ4plex)	High	77.14	2	1498.83	-1.35012	749.92	31.0498	0
	O75369	1	lDVTILSPSRk	1	1.27271	1		1.1153	1		1.89346	1		N-Term(iTRAQ4plex); K11(iTRAQ4plex)	High	31.65	3	1516.93	-0.15989	506.315	32.5994	1
	O75369	1	aDIEMPFDPSk	2	0.841766	1		0.902072	2	12.0586	0.894459	2	9.80137	N-Term(iTRAQ4plex); K11(iTRAQ4plex)	High	71.02	2	1537.78	-0.755943	769.394	33.9505	0
	O75369	1	tGEEVGFVVDAk	1	0.850028	1		1.31646	1		1.10885	1		N-Term(iTRAQ4plex); K12(iTRAQ4plex)	High	57.01	2	1538.83	-1.43787	769.918	32.2555	0
	O75369	1	iGNLQTDLSDGLR	2	1.05126	2	31.4328	1.29114	2	44.2688	1.38515	2	37.4581	N-Term(iTRAQ4plex)	High	71.74	2	1545.83	-0.62498	773.421	36.7505	0
	O75369	1	cLATGPGIASTVk	1	0.867904	1		1.1996	1		1.00313	1		N-Term(iTRAQ4plex); C1(Methylthio); K13(iTRAQ4plex)	High	83.8	2	1551.84	-3.09644	776.425	31.9686	0
	O75369	1	aDIEmPFDPSk	1	1.13994	1		1.16027	1		0.925585	1		N-Term(iTRAQ4plex); M5(Oxidation); K11(iTRAQ4plex)	High	59.16	2	1553.77	-3.44634	777.389	27.6496	0
	O75369	1	VLFASQEIPASPFR	1											High	65.47	2	1561.84	-0.659474	781.422	43.8356	0
	O75369	1	fNGSHVVGSPFk	1	0.992497	1		1.03575	1		1.47093	1		N-Term(iTRAQ4plex); K12(iTRAQ4plex)	High	50.58	2	1563.85	0.385907	782.43	24.8971	0
	O75369	1	vTVLFAGQHISk	2	1.61212	2	0.830679	1.01838	2	11.2673	1.29078	2	0.599427	N-Term(iTRAQ4plex); K12(iTRAQ4plex)	High	78.76	2	1587.94	-1.71311	794.475	32.9525	0
	O75369	1	tFEMSDFIVDTR	3	1.05138	1		1.20097	1		1.68546	1		N-Term(iTRAQ4plex)	High	63.24	2	1604.77	-1.6214	802.89	43.3016	0
	O75369	1	lTVmSLQESGLk	2	1.0225	1		1.29524	1		1.44861	1		N-Term(iTRAQ4plex); M4(Oxidation); K12(iTRAQ4plex)	High	88.94	2	1609.91	-1.19833	805.456	33.2947	0
	O75369	1	vPVkDVVDPSk	2	1.07041	2	0.829395	1.19599	2	4.12804	1.0257	2	43.4967	N-Term(iTRAQ4plex); K4(iTRAQ4plex); K11(iTRAQ4plex)	High	49.72	2	1614.98	-2.46137	807.991	23.7269	1
	O75369	1	aPSGRDEPcLLk	1	0.91322	1		1.06443	1		1.47448	1		N-Term(iTRAQ4plex); C9(Methylthio); K12(iTRAQ4plex)	High	16.5	3	1619.85	1.07464	540.622	26.1215	1
	O75369	1	sSTETcYSAIPk	3	0.566089	2	71.4035	0.795401	2	128.499	1.14364	2	80.6643	N-Term(iTRAQ4plex); C6(Methylthio); K12(iTRAQ4plex)	High	67.82	2	1620.78	-0.134868	810.896	30.2195	0
	O75369	1	lPNNHIGISFIPR	2	1.12479	2	14.1804	0.986509	2	6.92898	1.09832	2	8.49473	N-Term(iTRAQ4plex)	High	57.6	2	1621.93	0.876426	811.469	36.5004	0
	O75369	1	MDGTYAcSYTPVk	1	0.275885	1		0.687118	1		0.271843	1		C7(Methylthio); K13(iTRAQ4plex)	High	72.51	2	1625.71	0.0843103	813.36	33.8806	0
	O75369	1	dGTYAVTYIPDk	1	0.6288	1		1.33847	1					N-Term(iTRAQ4plex); K12(iTRAQ4plex)	High	68.04	2	1630.86	0.479609	815.932	28.9827	0
	O75369	1	mDGTYAcSYTPVk	1	0.454421	1		0.885568	1		0.74813	1		M1(Oxidation); C7(Methylthio); K13(iTRAQ4plex)	High	76.15	2	1641.71	-0.090777	821.358	29.0744	0
	O75369	1	mDcQETPEGYk	1	0.721458	1		1.29202	1		1.07116	1		N-Term(iTRAQ4plex); M1(Oxidation); C3(Methylthio); K11(iTRAQ4plex)	High	68.46	2	1650.7	-4.57617	825.852	21.2353	0
	O75369	1	yGGPNHIVGSPFk	2	1.06706	2	17.0199	1.2481	2	11.7118	1.36057	2	2.00504	N-Term(iTRAQ4plex); K13(iTRAQ4plex)	High	55.22	2	1660.9	-1.85696	830.955	25.753	0
	O75369	1	gEAGVPAEFSIWTR	2	1.20948	1		1.15389	1		1.52921	1		N-Term(iTRAQ4plex)	High	69.27	2	1663.85	-0.946305	832.431	44.5034	0
	O75369	1	FADEHVPGSPFTVk	1	0.838198	1		1.0302	1		1.10617	1		K14(iTRAQ4plex)	High	21.02	3	1674.86	-3.34091	558.957	31.1782	0
	O75369	1	aGPGTLSVTIEGPSk	1	1.00193	1		1.04403	1		1.05127	1		N-Term(iTRAQ4plex); K15(iTRAQ4plex)	High	140.27	2	1701.96	-0.797939	851.484	28.1837	0
	O75369	1	kVVPcLVTPVTGR	2	1.00611	2	9.63236	1.16286	2	9.04434	1.45042	2	17.1463	N-Term(iTRAQ4plex); K1(iTRAQ4plex); C5(Methylthio)	High	39.94	2	1702.99	-0.886925	852	34.0591	1
	O75369	1	vLFASQEIPASPFR	4	0.96405	3	18.2354	1.27249	3	7.10037	1.17098	3	9.03148	N-Term(iTRAQ4plex)	High	79.06	2	1705.93	-6.33545	853.468	45.9769	0
	O75369	1	rLTVmSLQESGLk	1	0.692351	1		0.791503	1		1.21148	1		N-Term(iTRAQ4plex); M5(Oxidation); K13(iTRAQ4plex)	High	49.34	3	1766.01	0.0836969	589.341	26.3739	1
	O75369	1	VEVGkDQEFTVDTR	2	1.23284	2	61.1332	1.3474	2	18.2478	1.88456	2	66.053	K5(iTRAQ4plex)	High	67.7	2	1766.9	-1.01474	883.955	23.4499	1
	O75369	1	mDGTYAcSYTPVk	2	0.864577	1		1.44666	1		1.40042	1		N-Term(iTRAQ4plex); C7(Methylthio); K13(iTRAQ4plex)	High	73.67	2	1769.81	-0.895088	885.41	35.3146	0
	O75369	1	rLPNNHIGISFIPR	1	1.91451	1		0.59059	1		1.34378	1		N-Term(iTRAQ4plex)	High	37.56	4	1778.03	0.552643	445.263	32.5546	1
	O75369	1	mDGTYAcSYTPVk	2	0.828356	2	8.29074	1.10448	2	16.9053	1.18841	2	12.3867	N-Term(iTRAQ4plex); M1(Oxidation); C7(Methylthio); K13(iTRAQ4plex)	High	78.61	2	1785.81	-1.04728	893.408	28.615	0
	O75369	1	IEYNDQNDGScDVk	1										C11(Methylthio); K14(iTRAQ4plex)	High	42.74	2	1789.75	0.525341	895.379	22.6942	0
	O75369	1	sPFTVGVAAPLDLSk	2	0.827424	1		1.19916	1		1.17473	1		N-Term(iTRAQ4plex); K15(iTRAQ4plex)	High	100.05	2	1790.03	-0.862097	895.518	41.7118	0
	O75369	1	dAGYGGISLAVEGPSk	2	0.901739	1		1.06522	1		0.467776	1		N-Term(iTRAQ4plex); K16(iTRAQ4plex)	High	109.07	2	1808.96	0.0603688	904.985	34.4165	0
	O75369	1	fADEHVPGSPFTVk	2	0.902818	2	20.5762	0.956326	2	17.0963	1.08789	2	50.5407	N-Term(iTRAQ4plex); K14(iTRAQ4plex)	High	57.93	3	1818.96	0.608099	606.993	32.5179	0
	O75369	1	fVPQEmGVHTVSVk	1	0.506867	1		0.828929	1		0.874943	1		N-Term(iTRAQ4plex); M6(Oxidation); K14(iTRAQ4plex)	High	39.76	3	1862.01	0.767744	621.341	26.4591	0
	O75369	1	ySIAITWGGHHIPk	1	0.923328	1		0.746944	1		1.07135	1		N-Term(iTRAQ4plex); K14(iTRAQ4plex)	High	50.4	4	1868.05	3.78349	467.768	34.2341	0
	O75369	1	fIPHENGVHTIDVk	1	0.68343	1		0.86019	1		0.911241	1		N-Term(iTRAQ4plex); K14(iTRAQ4plex)	High	35.2	3	1894.04	-3.66395	632.017	26.589	0
	O75369	1	vDIQTEDLEDGTck	2										N-Term(iTRAQ4plex); C13(Methylthio); K14(iTRAQ4plex)	High	60.08	2	1899.89	0.141662	950.45	31.5136	0
	O75369	1	sPFEVQVGPEAGmQk	3	0.764005	3	34.5029	0.819264	3	10.357	1.18522	3	74.936	N-Term(iTRAQ4plex); M13(Oxidation); K15(iTRAQ4plex)	High	56.7	3	1907.98	-0.751002	636.664	29.3366	0
	O75369	1	vEVGkDQEFTVDTR	2	0.730786	2	32.3953	1.11041	2	21.0124	1.22376	2	10.1342	N-Term(iTRAQ4plex); K5(iTRAQ4plex)	High	47.3	2	1911.01	0.205178	956.007	24.0914	1
	O75369	1	gAGIGGLGITVEGPSESk	4	0.932714	4	38.3798	1.37562	4	42.9219	1.34389	3	35.2974	N-Term(iTRAQ4plex); K18(iTRAQ4plex)	High	111.8	2	1917.05	-0.73649	959.03	32.6514	0
	O75369	1	yAPTEVGLHEmHIk	2	0.656663	2	48.2502	1.16603	2	28.5146	1.28541	2	19.229	N-Term(iTRAQ4plex); M11(Oxidation); K14(iTRAQ4plex)	High	39.83	4	1929.01	-0.500738	483.009	22.8984	0
	O75369	1	wGEEHIPGSPFHVTVP	1	2.25969	1		1.36408	1		1.74972	1		N-Term(iTRAQ4plex)	High	14.32	3	1932.97	-0.519183	644.995	40.0876	0
	O75369	1	iEYNDQNDGScDVk	2	0.662672	1		1.17123	1		1.56174	1		N-Term(iTRAQ4plex); C11(Methylthio); K14(iTRAQ4plex)	High	41.12	2	1933.85	-0.845705	967.428	27.6677	0
	O75369	1	hVGNQQYNVTYVVk	2	0.842925	2	23.665	1.36163	2	15.4098	1.21774	2	20.1345	N-Term(iTRAQ4plex); K14(iTRAQ4plex)	High	74.79	2	1937.05	2.60965	969.03	25.7082	0
	O75369	1	dGTYAVTYIPDkTGR	1	1.32568	1		0.999246	1		1.39822	1		N-Term(iTRAQ4plex); K12(iTRAQ4plex)	High	40.28	3	1945.03	0.686946	649.014	27.2328	1
	O75369	1	eAFTNkPNVFTVVTR	2	1.21515	2	12.2309	1.44764	2	22.762	1.40502	2	14.5164	N-Term(iTRAQ4plex); K6(iTRAQ4plex)	High	58.36	2	2011.13	3.3186	1006.07	33.6432	0
	O75369	1	sPFVVQVGEAcNPNAcR	2	0.0183062	1		1.3707	2	28.3562	0.0996148	1		N-Term(iTRAQ4plex); C11(Methylthio); C16(Methylthio)	High	77.46	2	2026.91	0.910662	1013.96	46.5384	0
	O75369	1	sGcIVNNLAEFTVDPk	2	0.785245	1		1.03993	1		1.04276	1		N-Term(iTRAQ4plex); C3(Methylthio); K16(iTRAQ4plex)	High	75.7	2	2041.03	0.00524489	1021.02	47.2734	0
	O75369	1	vSYFPTVPGVYIVSTk	4	0.819052	2	78.2568	1.0802	2	75.2157	1.22731	2	77.4722	N-Term(iTRAQ4plex); K16(iTRAQ4plex)	High	75.82	2	2045.16	0.237884	1023.08	48.1179	0
	O75369	1	aPLNVQFNSPLPGDAVk	2	2.24146	1		1.49835	2	23.6062	1.79212	1		N-Term(iTRAQ4plex); K17(iTRAQ4plex)	High	69.63	2	2055.15	1.41355	1028.08	38.7239	0
	O75369	1	vMYTPMAPGNYLISVk	1	0.645362	1		0.912648	1		1.07329	1		N-Term(iTRAQ4plex); K16(iTRAQ4plex)	High	59.91	3	2072.12	0.873444	691.378	46.9037	0
	O75369	1	vmYTPMAPGNYLISVk	1	1.05112	1		0.990377	1		0.64483	1		N-Term(iTRAQ4plex); M2(Oxidation); K16(iTRAQ4plex)	High	51.58	3	2088.09	-8.91618	696.702	41.271	0
	O75369	1	sPFEVSVDkAQGDASk	1	2.23289	1		1.55396	1		3.825	1		N-Term(iTRAQ4plex); K9(iTRAQ4plex); K16(iTRAQ4plex)	High	43.65	3	2097.11	-4.22524	699.708	24.9616	1
	O75369	1	dLDIIDNYDYSHTVk	2	1.37924	2	70.2237	1.5387	2	16.4601	1.61041	2	3.79924	N-Term(iTRAQ4plex); K15(iTRAQ4plex)	High	91.85	2	2099.06	1.25897	1050.03	33.6331	0
	O75369	1	vmYTPmAPGNYLISVk	2	1.78823	1		1.03099	2	115.721	1.40586	1		N-Term(iTRAQ4plex); M2(Oxidation); M6(Oxidation); K16(iTRAQ4plex)	High	48.56	3	2104.11	0.588227	702.041	38.4478	0
	O75369	1	tATPEIVDNkDGTVTVR	3	0.93066	3	5.25041	1.361	3	13.836	1.51009	3	27.1523	N-Term(iTRAQ4plex); K10(iTRAQ4plex)	High	50.32	3	2104.14	-3.103	702.052	25.5942	1
	O75369	1	hTIAVVWGGVNIPHSPYR	4	0.919792	3	26.9122	1.54268	4	16.662	1.58928	4	24.3926	N-Term(iTRAQ4plex)	High	67.21	3	2147.16	-1.16743	716.392	35.1258	0
	O75369	1	yMIGVTYGGDDIPLSPYR	2	0.887961	1		1.07795	1		1.26712	1		N-Term(iTRAQ4plex)	High	64.75	2	2161.08	2.17279	1081.04	44.5811	0
	O75369	1	nTVELLVEDkGNQVYR	2	0.931293	2	6.68424	1.02045	2	46.2319	1.81442	2	15.3465	N-Term(iTRAQ4plex); K10(iTRAQ4plex)	High	60	2	2165.18	1.66837	1083.1	36.7114	1
	O75369	1	ymIGVTYGGDDIPLSPYR	3	0.730302	1		1.05884	1		1.34389	1		N-Term(iTRAQ4plex); M2(Oxidation)	High	71.62	2	2177.07	0.119004	1089.04	42.4198	0
	O75369	1	fVPQEmGVHTVSVkYR	1	1.01291	1		0.403767	1		0.76502	1		N-Term(iTRAQ4plex); M6(Oxidation); K14(iTRAQ4plex)	High	21.7	3	2181.17	-2.81964	727.727	25.4901	1
	O75369	1	lVSPGSANETSSILVESVTR	5	1.05529	3	38.2314	1.72366	3	17.9551	1.6248	3	41.3703	N-Term(iTRAQ4plex)	High	86.73	3	2190.18	1.53353	730.73	42.1811	0
	O75369	1	YTIkVLFASQEIPASPFR	1	0.674152	1		0.844605	1		1.24258	1		K4(iTRAQ4plex)	High	32.28	3	2211.24	3.35889	737.75	46.3288	1
	O75369	1	dFLDGVYAFEYYPSTPGR	2	0.293075	1		0.898837	1		0.737396	1		N-Term(iTRAQ4plex)	High	73.16	2	2241.06	0.0799434	1121.03	49.0813	0
	O75369	1	iPYLPITNFNQNWQDGk	1	1.16154	1		1.62465	1		1.38806	1		N-Term(iTRAQ4plex); K17(iTRAQ4plex)	High	58.94	2	2336.23	-0.299166	1168.62	47.7419	0
	O75369	1	dAGEGLLAVQITDQEGkPk	2	1.42793	2	1.92145	1.0618	2	19.5369	1.66787	2	11.4307	N-Term(iTRAQ4plex); K17(iTRAQ4plex); K19(iTRAQ4plex)	High	57.3	3	2401.33	-1.18216	801.114	33.7288	0
	O75369	1	AIVHDNkDGTYAVTYIPDk	2	1.81227	2	55.8128	1.14919	2	31.183	1.69697	2	78.0906	K7(iTRAQ4plex); K19(iTRAQ4plex)	High	47.56	3	2408.27	-0.204254	803.428	24.8395	1
	O75369	1	GQHVTGSPFQFTVGPLGEGGAHk	1	1.0981	1		1.06491	1		1.47559	1		K23(iTRAQ4plex)	High	36.72	4	2452.25	1.13262	613.818	33.9087	0
	O75369	1	gLHVVEVTYDDVPIPNSPFk	3										N-Term(iTRAQ4plex); K20(iTRAQ4plex)	High	60.55	3	2514.35	1.34883	838.789	41.4781	0
	O75369	1	nGScGVSYIAQEPGNYEVSIk	1							1.28654	1		N-Term(iTRAQ4plex); C4(Methylthio); K21(iTRAQ4plex)	High	57.54	3	2549.23	1.4125	850.415	39.1625	0
	O75369	1	aIVHDNkDGTYAVTYIPDk	1	1.03047	1		1.44473	1		1.02895	1		N-Term(iTRAQ4plex); K7(iTRAQ4plex); K19(iTRAQ4plex)	High	52.78	3	2552.37	0.782928	851.463	27.9228	1
	O75369	1	nGNHVANSPVSImVVQSEIGDAR	1										N-Term(iTRAQ4plex); M13(Oxidation)	High	97.22	3	2554.28	-0.957696	852.097	32.1963	0
	O75369	1	dAGEGLLAVQITDQEGkPkR	1	1.17973	1		0.64332	1		1.74228	1		N-Term(iTRAQ4plex); K17(iTRAQ4plex); K19(iTRAQ4plex)	High	49.09	4	2557.43	-1.82527	640.112	30.6305	1
	O75369	1	FNDEHIPESPYLVPVIAPSDDAR	1											High	24.19	3	2581.25	-1.78471	861.089	42.1379	0
	O75369	1	dGTYAVTYVPLTAGMYTLTMk	3	0.947929	2	12.248	1.23842	2	37.0794	1.05652	2	1.37056	N-Term(iTRAQ4plex); K21(iTRAQ4plex)	High	84.43	3	2584.33	-0.621075	862.114	51.7363	0
	O75369	1	dGTcTVTYLPTLPGDYSILVk	1										N-Term(iTRAQ4plex); C4(Methylthio); K21(iTRAQ4plex)	High	50.46	3	2590.34	0.675569	864.118	52.1361	0
	O75369	1	gQHVTGSPFQFTVGPLGEGGAHk	2	2.24246	1		1.52855	1		1.91448	1		N-Term(iTRAQ4plex); K23(iTRAQ4plex)	High	96.82	3	2596.35	-0.504811	866.121	36.2244	0
	O75369	1	dGTYAVTYVPLTAGMYTLTmk	2										N-Term(iTRAQ4plex); M20(Oxidation); K21(iTRAQ4plex)	High	56.62	3	2600.33	1.10355	867.447	49.4369	0
	O75369	1	dGTYAVTYVPLTAGmYTLTmk	3	0.963784	1		1.18284	1		1.21942	1		N-Term(iTRAQ4plex); M15(Oxidation); M20(Oxidation); K21(iTRAQ4plex)	High	42.36	3	2616.32	1.7573	872.779	43.1574	0
	O75369	1	qkDFLDGVYAFEYYPSTPGR	2										N-Term(iTRAQ4plex); K2(iTRAQ4plex)	High	67.27	3	2641.32	0.64128	881.111	43.7213	1
	O75369	1	eATTDFTVDSRPLTQVGGDHIk	2	0.928592	1		1.12822	1		1.57503	1		N-Term(iTRAQ4plex); K22(iTRAQ4plex)	High	34.24	3	2675.39	0.0898733	892.468	30.5878	0
	O75369	1	vTASGPGLSSYGVPASLPVDFAIDAR	2	0.928676	1		0.916097	1		0.615614	1		N-Term(iTRAQ4plex)	High	126.17	2	2691.42	2.73846	1346.21	50.1279	0
	O75369	1	yTPTQQGNmQVLVTYGGDPIPk	2										N-Term(iTRAQ4plex); M9(Oxidation); K22(iTRAQ4plex)	High	22.01	3	2711.4	0.00241919	904.47	33.4067	0
	O75369	1	AIVHDNkDGTYAVTYIPDkTGR	1	1.43125	1		0.369468	1		2.11856	1		K7(iTRAQ4plex); K19(iTRAQ4plex)	High	35.63	4	2722.44	-0.986074	681.365	24.6538	2
	O75369	1	fNDEHIPESPYLVPVIAPSDDAR	2	1.0869	1		1.05258	1		0.718783	1		N-Term(iTRAQ4plex)	High	74.13	3	2725.36	0.43273	909.125	41.0346	0
	O75369	1	aGSNmLLIGVHGPTTPcEEVSmk	3	1.20473	3	21.2715	1.51872	3	8.91615	0.882315	3	30.0732	N-Term(iTRAQ4plex); M5(Oxidation); C17(Methylthio); M22(Oxidation); K23(iTRAQ4plex)	High	65.15	3	2737.33	0.552072	913.114	36.0893	0
	O75369	1	lGSAADFLLDISETDLSSLTASIk	4	0.788387	2	33.7228	1.38653	2	51.7922	1.13569	2	35.9785	N-Term(iTRAQ4plex); K24(iTRAQ4plex)	High	109.77	2	2755.49	3.01463	1378.25	56.3944	0
	O75369	1	aNEPTHFTVDcTEAGEGDVSVGIk	3	0.845253	2	45.407	1.64372	2	55.1131	1.41358	2	29.9551	N-Term(iTRAQ4plex); C11(Methylthio); K24(iTRAQ4plex)	High	96.95	3	2810.32	0.825324	937.446	37.8397	0
	O75369	1	eAGAGGLSIAVEGPSkAEITFDDHk	3	0.885393	3	0.186601	1.09126	3	4.78724	1.2768	3	17.3089	N-Term(iTRAQ4plex); K16(iTRAQ4plex); K25(iTRAQ4plex)	High	84.95	3	2931.55	1.12917	977.853	33.459	1
	O75369	1	sADFVVESIGSEVGSLGFAIEGPSQAk	1										N-Term(iTRAQ4plex); K27(iTRAQ4plex)	High	22.56	3	2969.53	-0.443476	990.516	53.3325	0
	O75369	1	vHSPSGAVEEcHVSELEPDkYAVR	3	1.41028	3	11.6539	0.73341	3	19.8611	1.12347	3	10.5847	N-Term(iTRAQ4plex); C11(Methylthio); K20(iTRAQ4plex)	High	42.8	5	2972.45	2.15815	595.297	31.4757	1
	O75369	1	vLSEDEEDVDFDIIHNANDTFTVk	2	1.29925	2	126.779	1.94834	2	66.4445	1.58943	2	45.7221	N-Term(iTRAQ4plex); K24(iTRAQ4plex)	High	79.83	3	3053.48	0.35622	1018.5	46.1215	0
	O75369	1	lGSAADFLLDISETDLSSLTASIkAPSGR	1	1.04773	1		0.864442	1		1.52568	1		N-Term(iTRAQ4plex); K24(iTRAQ4plex)	High	96.83	3	3223.73	1.18949	1075.25	55.4827	1
	O75369	1	dAGYGGISLAVEGPSkVDIQTEDLEDGTck	1				1.44626	1		1.1878	1		N-Term(iTRAQ4plex); K16(iTRAQ4plex); C29(Methylthio); K30(iTRAQ4plex)	High	22.34	3	3545.75	3.59267	1182.59	42.4393	1
	O75369	1	dGScSAEYIPFAPGDYDVNITYGGAHIPGSPFR	1										N-Term(iTRAQ4plex); C4(Methylthio)	High	18.7	3	3663.67	0.717296	1221.89	48.9139	0
	O75369	1	aEVSIQNNkDGTYAVTYVPLTAGmYTLTmk	1										N-Term(iTRAQ4plex); K9(iTRAQ4plex); M24(Oxidation); M29(Oxidation); K30(iTRAQ4plex)	High	46.64	4	3743.92	-2.21541	936.734	38.9534	1
	O75369	1	gLVEPVNVVDNGDGTHTVTYTPSQEGPYMVSVk	1										N-Term(iTRAQ4plex); K33(iTRAQ4plex)	High	32.95	4	3777.89	0.662967	945.228	37.7601	0
	O75369	1	gLVEPVNVVDNGDGTHTVTYTPSQEGPYmVSVk	1										N-Term(iTRAQ4plex); M29(Oxidation); K33(iTRAQ4plex)	High	71.02	4	3793.88	-0.058748	949.226	36.8838	0
	O75369	1	ymGSHIPESPLQFYVNYPNSGSVSAYGPGLVYGVANk	1										N-Term(iTRAQ4plex); M2(Oxidation); K37(iTRAQ4plex)	High	12.98	4	4267.1	-1.56429	1067.53	47.9765	0
	O75369	1	fTVDTISAGQGDVmVFVEDPEGNkEEAQVTPDSDkNk	2										N-Term(iTRAQ4plex); M14(Oxidation); K24(iTRAQ4plex); K35(iTRAQ4plex); K37(iTRAQ4plex)	High	16.48	4	4589.27	0.70319	1148.07	37.9648	2
	O75369	1	eAmQQADDWLGVPQVITPEEIIHPDVDEHSVmTYLSQFPk	1										N-Term(iTRAQ4plex); M3(Oxidation); M32(Oxidation); K40(iTRAQ4plex)	High	12.89	4	4913.38	-1.81004	1229.1	52.7402	0
	O75369;Q14315	2	hIPGSPFTAk	1										N-Term(iTRAQ4plex); K10(iTRAQ4plex)	High	44.04	3	1342.77	-0.899699	448.262	24.2527	0
	O75369;Q14315	2	LIALLEVLSQkR	1										K11(iTRAQ4plex)	High	48.46	3	1526.98	1.96317	509.664	50.1809	1
	O75369;Q14315	2	lIALLEVLSQkR	2										N-Term(iTRAQ4plex); K11(iTRAQ4plex)	High	59.14	2	1671.08	1.41111	836.043	54.8763	1
	O75369;Q14315	2	eAGAGGLSIAVEGPSk	2										N-Term(iTRAQ4plex); K16(iTRAQ4plex)	High	95.19	2	1730.95	0.516236	865.98	27.6099	0
	P21333;O75369	2	QMQLENVSVALEFLDR	1											High	86.9	2	1891.95	-1.94712	946.481	52.0357	0
	O75369;Q14315	2	gAGTGGLGLTVEGPcEAk	2										N-Term(iTRAQ4plex); C15(Methylthio); K18(iTRAQ4plex)	High	96.32	2	1950.98	-1.4054	975.996	35.4202	0
	P21333;O75369	2	qMQLENVSVALEFLDR	4										N-Term(iTRAQ4plex)	High	102.98	2	2036.06	0.223134	1018.53	51.9785	0
	P21333;O75369	2	qmQLENVSVALEFLDR	4										N-Term(iTRAQ4plex); M2(Oxidation)	High	72.39	3	2052.06	1.32465	684.691	51.2491	0
	P21333;O75369	2	qmQLENVSVALEFLDRESIk	2										N-Term(iTRAQ4plex); M2(Oxidation); K20(iTRAQ4plex)	High	61.81	3	2653.42	1.91395	885.144	50.5998	1
	P21333;O75369;Q14315	3	IQQNTFTR	1											High	62.07	2	1007.53	2.24318	504.268	16.1718	0
	P21333;O75369;Q14315	3	iQQNTFTR	5										N-Term(iTRAQ4plex)	High	39.16	2	1151.63	-2.34104	576.317	19.3547	0
	P21333;O75369;Q14315	3	lLGWIQNk	2										N-Term(iTRAQ4plex); K8(iTRAQ4plex)	High	44.64	2	1259.77	1.52069	630.39	42.8094	0
	P21333;O75369;Q14315	3	wcNEHLk	1										N-Term(iTRAQ4plex); C2(Methylthio); K7(iTRAQ4plex)	High	22.91	3	1263.62	2.05197	421.88	26.4068	0
	P21333;O75369;Q14315	3	dLAEDAPWk	1										N-Term(iTRAQ4plex); K9(iTRAQ4plex)	High	28.12	3	1332.7	0.750593	444.906	30.3344	0
	P21333;O75369;Q14315	3	LIALLEVLSQk	2										K11(iTRAQ4plex)	High	80.51	2	1370.88	3.09811	685.943	53.9251	0
	P21333;O75369;Q14315	3	kIQQNTFTR	2										N-Term(iTRAQ4plex); K1(iTRAQ4plex)	High	31.15	3	1423.82	-1.16085	475.28	17.2015	1
	P21333;O75369;Q14315	3	lIALLEVLSQk	3										N-Term(iTRAQ4plex); K11(iTRAQ4plex)	High	76.33	2	1514.98	1.90903	757.993	55.3219	0
	P21333;O75369;Q14315	3	dLAEDAPWkk	1										N-Term(iTRAQ4plex); K9(iTRAQ4plex); K10(iTRAQ4plex)	High	40.49	3	1604.9	0.254825	535.639	27.4807	1
Q9BVA1	Tubulin beta-2B chain OS=Homo sapiens GN=TUBB2B PE=1 SV=1 - [TBB2B_HUMAN]	9109.54	75.96	1	7	31	321	0.726029	24	41.7581	1.0501	27	35.7763	0.96258	27	26.835	445	49.9209	4.89404
	Protein Group Accessions	# Proteins	Sequence	# PSMs	115/114	115/114 Count	115/114 Variability [%]	116/114	116/114 Count	116/114 Variability [%]	117/114	117/114 Count	117/114 Variability [%]	Modifications	A4	IonScore	Charge	MH+ [Da]	ΔM [ppm]	m/z [Da]	RT [min]	# Missed Cleavages
	Q9BVA1	1	YLTVAAIFR	1											High	70.59	2	1053.61	2.66206	527.31	47.4964	0
	Q9BVA1	1	yLTVAAIFR	5	0.688911	5	9.6478	1.15023	5	10.7034	0.861301	5	9.1325	N-Term(iTRAQ4plex)	High	50.82	2	1197.71	1.82198	599.36	48.097	0
	Q9BVA1	1	INVYYNEATGNk	1	0.71705	1		0.9612	1		1.04419	1		K12(iTRAQ4plex)	High	71.14	2	1529.77	-2.5602	765.388	22.9365	0
	Q9BVA1	1	iNVYYNEATGNk	2	1.12784	2	5.0635	1.0222	2	23.6721	1.19964	2	17.4188	N-Term(iTRAQ4plex); K12(iTRAQ4plex)	High	80.69	2	1673.87	-1.98246	837.439	27.9777	0
	Q9BVA1	1	ALTVPELTQQMFDSk	2	0.661945	2	5.07094	0.86893	2	77.3156	0.98182	2	7.9873	K15(iTRAQ4plex)	High	86.8	2	1851.96	-0.561493	926.485	47.5636	0
	Q9BVA1	1	aLTVPELTQQMFDSk	2	0.602418	2	84.2617	1.58285	2	12.7217	0.904407	2	9.26186	N-Term(iTRAQ4plex); K15(iTRAQ4plex)	High	54.29	3	1996.07	-0.0139939	666.027	45.5283	0
	Q9BVA1	1	aLTVPELTQQmFDSk	7	0.801365	6	38.5373	0.994883	6	12.2705	0.999061	6	37.6025	N-Term(iTRAQ4plex); M11(Oxidation); K15(iTRAQ4plex)	High	44.16	2	2012.06	0.0629533	1006.53	39.018	0
	Q9BVA1	1	INVYYNEATGNkYVPR	2	0.664119	1		0.951509	1		1.22607	1		K12(iTRAQ4plex)	High	54.16	3	2045.06	-0.78046	682.357	27.6027	1
	Q9BVA1	1	iNVYYNEATGNkYVPR	3	1.51021	3	52.785	0.779229	3	9.54862	3.03444	3	13.623	N-Term(iTRAQ4plex); K12(iTRAQ4plex)	High	57.8	2	2189.16	1.16736	1095.08	29.1904	1
	Q9BVA1	1	fWEVISDEHGIDPTGSYHGDSDLQLER	3	0.93832	2	15.547	0.938503	2	36.0758	0.938763	2	36.885	N-Term(iTRAQ4plex)	High	45.1	3	3246.5	-1.46505	1082.84	42.0694	0
	Q9BVA1	1	eSEScDcLQGFQLTHSLGGGTGSGMGTLLISk	2										N-Term(iTRAQ4plex); C5(Methylthio); C7(Methylthio); K32(iTRAQ4plex)	High	44.6	4	3593.67	0.507544	899.172	63.6746	0
	Q9BVA1	1	eSEScDcLQGFQLTHSLGGGTGSGmGTLLISk	3				0.974105	2	113.567	0.943122	2	58.0517	N-Term(iTRAQ4plex); C5(Methylthio); C7(Methylthio); M25(Oxidation); K32(iTRAQ4plex)	High	35.3	4	3609.67	2.8609	903.173	49.2346	0
	Q9BVA1	1	kESEScDcLQGFQLTHSLGGGTGSGmGTLLISk	5				1.40572	1		0.824109	1		K1(iTRAQ4plex); N-Term(iTRAQ4plex); C6(Methylthio); C8(Methylthio); M26(Oxidation); K33(iTRAQ4plex)	High	45.98	4	3881.86	1.2108	971.221	44.4602	1
	Q9BVA1;Q9BUF5	2	IMNTFSVMPSPk	1										K12(iTRAQ4plex)	High	81.68	2	1495.78	-1.12192	748.391	34.0802	0
	Q9BVA1;Q9BUF5	2	IMNTFSVmPSPk	2										M8(Oxidation); K12(iTRAQ4plex)	High	90.46	2	1511.77	-0.168846	756.389	29.6707	0
	Q9BVA1;Q9BUF5	2	ImNTFSVmPSPk	2										M2(Oxidation); M8(Oxidation); K12(iTRAQ4plex)	High	79.63	2	1527.76	-2.43178	764.385	23.6786	0
	Q9BVA1;Q9BUF5	2	iMNTFSVmPSPk	2										N-Term(iTRAQ4plex); M8(Oxidation); K12(iTRAQ4plex)	High	81.22	2	1655.87	-0.30897	828.44	31.1754	0
	Q9BVA1;Q9BUF5	2	imNTFSVmPSPk	5										N-Term(iTRAQ4plex); M2(Oxidation); M8(Oxidation); K12(iTRAQ4plex)	High	65.39	2	1671.87	-1.64537	836.437	27.683	0
	Q9BVA1;P68371	2	mSATFIGNSTAIQELFk	3										N-Term(iTRAQ4plex); M1(Oxidation); K17(iTRAQ4plex)	High	105.9	2	2162.14	0.0140133	1081.57	47.3108	0
	Q9BVA1;P68371	2	mSATFIGNSTAIQELFkR	1										M1(Oxidation); K17(iTRAQ4plex)	High	88.2	3	2174.14	1.87322	725.386	44.2349	1
	Q9BVA1;P68371	2	gLKmSATFIGNSTAIQELFkR	1										N-Term(iTRAQ4plex); M4(Oxidation); K20(iTRAQ4plex)	High	26.94	4	2616.45	2.14963	654.867	43.7797	2
	Q9BVA1;P68371;P07437	3	IREEYPDR	1											High	50.02	2	1077.53	-2.37445	539.269	15.4995	1
	Q9BVA1;P68371;P07437	3	EVDEQMLNVQNk	3										K12(iTRAQ4plex)	High	102.08	2	1590.79	-1.01319	795.899	24.1095	0
	Q9BVA1;P68371;P07437	3	EVDEQmLNVQNk	3										M6(Oxidation); K12(iTRAQ4plex)	High	89.64	2	1606.79	-0.649359	803.896	18.7198	0
	Q9BVA1;P07437;Q13509	3	AILVDLEPGTMDSVR	1											High	68.67	2	1615.84	0.167102	808.422	39.3893	0
	Q9BVA1;P07437;Q13509	3	AILVDLEPGTmDSVR	1										M11(Oxidation)	High	38.07	2	1631.83	-1.95481	816.418	34.9393	0
	Q9BVA1;P68371;P07437	3	eVDEQMLNVQNk	4										N-Term(iTRAQ4plex); K12(iTRAQ4plex)	High	98.72	2	1734.89	-0.724994	867.95	27.6434	0
	Q9BVA1;P68371;P07437	3	eVDEQmLNVQNk	13										N-Term(iTRAQ4plex); M6(Oxidation); K12(iTRAQ4plex)	High	73.45	2	1750.89	-0.393737	875.948	21.5595	0
	Q9BVA1;P07437;Q13509	3	aILVDLEPGTMDSVR	8										N-Term(iTRAQ4plex)	High	65.69	2	1759.94	1.11752	880.474	41.6726	0
	Q9BVA1;P07437;Q13509	3	aILVDLEPGTmDSVR	16										N-Term(iTRAQ4plex); M11(Oxidation)	High	60.03	2	1775.93	-0.497088	888.47	38.8893	0
	Q9BVA1;P07437;Q13509;P68371;P04350	3	EIVHIQAGQcGNQIGAk	4										C10(Methylthio); K17(iTRAQ4plex)	High	90.82	2	1955.99	-0.242867	978.499	26.3279	0
	Q9BVA1;P07437;Q13509;P68371;P04350	3	eIVHIQAGQcGNQIGAk	5										N-Term(iTRAQ4plex); C10(Methylthio); K17(iTRAQ4plex)	High	70.61	3	2100.1	1.06941	700.703	27.4437	0
	Q9BVA1;P68371;P07437	3	MSmkEVDEQmLNVQNk	1										M3(Oxidation); K4(iTRAQ4plex); M10(Oxidation); K16(iTRAQ4plex)	High	49.98	3	2244.09	-1.63392	748.701	21.3971	1
	Q9BVA1;P68371;P07437	3	mSmkEVDEQmLNVQNk	2										M1(Oxidation); M3(Oxidation); K4(iTRAQ4plex); M10(Oxidation); K16(iTRAQ4plex)	High	43.19	3	2260.08	-1.26284	754.033	19.5745	1
	Q9BVA1;P68371;P07437	3	mSmkEVDEQmLNVQNk	2										N-Term(iTRAQ4plex); M3(Oxidation); K4(iTRAQ4plex); M10(Oxidation); K16(iTRAQ4plex)	High	54.89	3	2388.19	-0.492607	796.736	22.2189	1
	Q9BVA1;P68371;P07437	3	mSmkEVDEQmLNVQNk	2										N-Term(iTRAQ4plex); M1(Oxidation); M3(Oxidation); K4(iTRAQ4plex); M10(Oxidation); K16(iTRAQ4plex)	High	44.4	3	2404.18	-1.67458	802.066	19.3958	1
	Q9BVA1;P68371;P04350;P07437	4	TAVcDIPPR	5										C4(Methylthio)	High	70.27	2	1017.48	-1.26856	509.246	31.1674	0
	Q9BVA1;P68371;P04350;P07437	4	tAVcDIPPR	10										N-Term(iTRAQ4plex); C4(Methylthio)	High	62.74	2	1161.59	1.87334	581.299	35.964	0
	Q9BVA1;P68371;P07437;Q13509	4	GHYTEGAELVDSVLDVVR	3											High	100.67	2	1958.98	0.736436	979.995	49.2248	0
	Q9BVA1;P68371;P07437;Q13509	4	gHYTEGAELVDSVLDVVR	18										N-Term(iTRAQ4plex)	High	107.24	2	2103.08	0.389949	1052.05	37.6698	0
	Q9BVA1;P68371;P04350;P07437	4	LTTPTYGDLNHLVSATMSGVTTcLR	1										C23(Methylthio)	High	65.37	3	2697.3	0.0327428	899.773	54.9562	0
	Q9BVA1;P68371;P04350;P07437	4	LTTPTYGDLNHLVSATmSGVTTcLR	2										M17(Oxidation); C23(Methylthio)	High	61.49	3	2713.3	-0.342829	905.104	49.8896	0
	Q9BVA1;P68371;P04350;P07437	4	lTTPTYGDLNHLVSATMSGVTTcLR	4										N-Term(iTRAQ4plex); C23(Methylthio)	High	80.69	4	2841.4	-0.686811	711.107	55.0787	0
	Q9BVA1;P68371;P04350;P07437	4	lTTPTYGDLNHLVSATmSGVTTcLR	8										N-Term(iTRAQ4plex); M17(Oxidation); C23(Methylthio)	High	62.26	3	2857.4	0.545959	953.139	50.0365	0
	Q9BVA1;P68371;P04350;P07437	4	SGPFGQIFRPDNFVFGQSGAGNNWAk	1										K26(iTRAQ4plex)	High	81.95	3	2942.44	-0.264054	981.486	47.6579	0
	Q9BVA1;P68371;P04350;P07437	4	sGPFGQIFRPDNFVFGQSGAGNNWAk	5										N-Term(iTRAQ4plex); K26(iTRAQ4plex)	High	69.24	3	3086.55	1.80087	1029.52	47.741	0
	Q9BVA1;P68371;P04350;P07437	4	TLkLTTPTYGDLNHLVSATmSGVTTcLR	2										K3(iTRAQ4plex); M20(Oxidation); C26(Methylthio)	High	73.68	3	3199.63	1.10599	1067.22	49.2958	1
	Q9BVA1;P68371;P04350;P07437	4	tLkLTTPTYGDLNHLVSATmSGVTTcLR	1										N-Term(iTRAQ4plex); K3(iTRAQ4plex); M20(Oxidation); C26(Methylthio)	High	19.19	4	3343.73	0.667323	836.689	48.9722	1
	Q9BVA1;P68371;P04350;P07437	4	lTTPTYGDLNHLVSATmSGVTTcLRFPGQLNADLRk	1										N-Term(iTRAQ4plex); M17(Oxidation); C23(Methylthio); K36(iTRAQ4plex)	High	14.3	5	4241.18	1.70059	849.042	51.0889	2
	Q9BVA1;P68371;P04350;P07437	4	tLkLTTPTYGDLNHLVSATmSGVTTcLRFPGQLNADLR	1										N-Term(iTRAQ4plex); K3(iTRAQ4plex); M20(Oxidation); C26(Methylthio)	High	21.2	5	4455.31	-0.0879756	891.867	51.671	2
	Q9BVA1;P68371;P04350;P07437;Q13509	5	ISEQFTAMFR	10											High	82.34	2	1229.6	2.12951	615.304	42.2288	0
	Q9BVA1;P68371;P04350;P07437;Q13509	5	ISEQFTAmFR	6										M8(Oxidation)	High	79.72	2	1245.59	0.794464	623.301	31.5653	0
	Q9BVA1;P68371;P04350;P07437;Q13509	5	iSEQFTAMFR	14										N-Term(iTRAQ4plex)	High	59.22	2	1373.7	1.98609	687.355	46.0997	0
	Q9BVA1;P68371;P04350;P07437;Q13509	5	iSEQFTAmFR	16										N-Term(iTRAQ4plex); M8(Oxidation)	High	47	2	1389.69	-1.0535	695.351	48.6116	0
	Q9BVA1;P68371;P04350;P07437;Q9BUF5	5	LHFFMPGFAPLTSR	2											High	72.47	3	1620.84	3.53609	540.952	48.9566	0
	Q9BVA1;P68371;P04350;P07437;Q9BUF5	5	LHFFmPGFAPLTSR	6										M5(Oxidation)	High	75.8	3	1636.83	1.87251	546.283	40.5683	0
	Q9BVA1;P68371;P04350;P07437;Q9BUF5	5	lHFFMPGFAPLTSR	4										N-Term(iTRAQ4plex)	High	57.92	3	1764.94	3.30962	588.986	48.5735	0
	Q9BVA1;P68371;P04350;P07437;Q9BUF5	5	lHFFmPGFAPLTSR	14										N-Term(iTRAQ4plex); M5(Oxidation)	High	60.02	2	1780.93	-1.19139	890.969	42.3061	0
	Q9BVA1;P68371;P04350;P07437;Q13509;Q9BUF5	6	NMMAAcDPR	1										C6(Methylthio)	High	27.49	2	1054.4	2.74256	527.702	29.4702	0
	Q9BVA1;P68371;P04350;P07437;Q13509;Q9BUF5	6	NMmAAcDPR	2										M3(Oxidation); C6(Methylthio)	High	32.73	2	1070.39	1.17983	535.699	23.0444	0
	Q9BVA1;P68371;P04350;P07437;Q13509;Q9BUF5	6	NmmAAcDPR	2										M2(Oxidation); M3(Oxidation); C6(Methylthio)	High	41.03	2	1086.38	0.899114	543.696	17.3852	0
	Q9BVA1;P68371;P04350;P07437;Q13509;Q9BUF5	6	FPGQLNADLR	3											High	75.16	2	1130.6	2.52152	565.803	29.6212	0
	Q9BVA1;P68371;P04350;P07437;Q13509;Q9BUF5	6	LAVNMVPFPR	2											High	63.23	2	1143.64	2.61919	572.322	38.6891	0
	Q9BVA1;P68371;P04350;P07437;Q13509;Q9BUF5	6	LAVNmVPFPR	2										M5(Oxidation)	High	77.4	2	1159.63	2.23108	580.32	32.209	0
	Q9BVA1;P68371;P04350;P07437;Q13509;Q9BUF5	6	nMMAAcDPR	4										N-Term(iTRAQ4plex); C6(Methylthio)	High	45.85	2	1198.5	1.28223	599.752	30.783	0
	Q9BVA1;P68371;P04350;P07437;Q13509;Q9BUF5	6	nMmAAcDPR	2										N-Term(iTRAQ4plex); M3(Oxidation); C6(Methylthio)	High	43.72	2	1214.49	0.125176	607.749	23.7011	0
	Q9BVA1;P68371;P04350;P07437;Q13509;Q9BUF5	6	nmmAAcDPR	3										N-Term(iTRAQ4plex); M2(Oxidation); M3(Oxidation); C6(Methylthio)	High	22.56	2	1230.49	0.0894543	615.747	25.4233	0
	Q9BVA1;P68371;P04350;P07437;Q13509;Q9BUF5	6	fPGQLNADLR	6										N-Term(iTRAQ4plex)	High	39.13	3	1274.7	1.21082	425.571	33.2848	0
	Q9BVA1;P68371;P04350;P07437;Q13509;Q9BUF5	6	lAVNMVPFPR	6										N-Term(iTRAQ4plex)	High	48.89	2	1287.74	0.799896	644.372	41.0385	0
	Q9BVA1;P68371;P04350;P07437;Q13509;Q9BUF5	6	lAVNmVPFPR	12										N-Term(iTRAQ4plex); M5(Oxidation)	High	45	2	1303.73	1.22606	652.37	36.7984	0
	Q9BVA1;P68371;P04350;P07437;Q13509;Q9BUF5	6	FPGQLNADLRk	2										K11(iTRAQ4plex)	High	29.98	3	1402.8	3.60255	468.271	26.3586	1
	Q9BVA1;P68371;P04350;P07437;Q13509;Q9BUF5	6	kLAVNmVPFPR	1										K1(iTRAQ4plex); M6(Oxidation)	High	27.11	3	1431.83	2.04528	477.948	29.5515	1
	Q9BVA1;P68371;P04350;P07437;Q13509;Q9BUF5	6	fPGQLNADLRk	3										N-Term(iTRAQ4plex); K11(iTRAQ4plex)	High	29.12	3	1546.9	0.9114	516.303	26.5921	1
	Q9BVA1;P68371;P04350;P07437;Q13509;Q9BUF5	6	kLAVNMVPFPR	2										N-Term(iTRAQ4plex); K1(iTRAQ4plex)	High	40.04	3	1559.94	1.66161	520.65	36.3937	1
	Q9BVA1;P68371;P04350;P07437;Q13509;Q9BUF5	6	kLAVNmVPFPR	2										N-Term(iTRAQ4plex); K1(iTRAQ4plex); M6(Oxidation)	High	37.33	3	1575.93	1.46321	525.982	30.1712	1
	Q9BVA1;P68371;P04350;P07437;Q13509;Q9BUF5	6	NSSYFVEWIPNNVk	3										K14(iTRAQ4plex)	High	82.95	2	1840.92	-5.54722	920.966	43.3131	0
	Q9BVA1;P68371;P04350;P07437;Q13509;Q9BUF5	6	nSSYFVEWIPNNVk	8										N-Term(iTRAQ4plex); K14(iTRAQ4plex)	High	106.78	2	1985.04	3.76614	993.026	43.6277	0
P07900	Heat shock protein HSP 90-alpha OS=Homo sapiens GN=HSP90AA1 PE=1 SV=5 - [HS90A_HUMAN]	9012.77	66.94	1	32	51	297	0.935011	104	45.1948	1.06647	107	25.6462	1.09037	105	28.8749	732	84.6067	5.021
	Protein Group Accessions	# Proteins	Sequence	# PSMs	115/114	115/114 Count	115/114 Variability [%]	116/114	116/114 Count	116/114 Variability [%]	117/114	117/114 Count	117/114 Variability [%]	Modifications	A4	IonScore	Charge	MH+ [Da]	ΔM [ppm]	m/z [Da]	RT [min]	# Missed Cleavages
	P07900	1	FYEQFSk	1	0.140641	1		1.20181	1		1.15377	1		K7(iTRAQ4plex)	High	44.31	2	1092.55	0.689666	546.778	25.564	0
	P07900	1	tDTGEPMGR	1	3.09785	1		2.40034	1		2.61383	1		N-Term(iTRAQ4plex)	High	28.74	2	1107.52	1.76172	554.266	15.0574	0
	P07900	1	APFDLFENR	2											High	68.29	2	1108.54	2.13069	554.776	39.5866	0
	P07900	1	DQVANSAFVER	2											High	74.07	2	1235.6	0.146381	618.305	22.9747	0
	P07900	1	fYEQFSk	2	1.02144	2	4.08609	1.09204	2	3.44142	1.13894	2	8.07983	N-Term(iTRAQ4plex); K7(iTRAQ4plex)	High	41.48	2	1236.65	0.994263	618.829	29.0714	0
	P07900	1	aPFDLFENR	2	0.90391	2	43.1958	1.01889	2	32.8366	0.982745	2	26.676	N-Term(iTRAQ4plex)	High	53.77	2	1252.65	0.901325	626.826	42.2216	0
	P07900	1	RAPFDLFENR	1											High	29.84	2	1264.65	2.31411	632.827	36.6737	1
	P07900	1	lGIHEDSQNR	5	1.20823	5	24.1237	0.891187	5	22.0431	1.17695	5	16.1725	N-Term(iTRAQ4plex)	High	49.92	2	1312.67	-1.56511	656.839	15.4574	0
	P07900	1	DNSTMGYmAAk	1	0.48922	1		1.15603	1		1.28996	1		M8(Oxidation); K11(iTRAQ4plex)	High	74.97	2	1348.6	0.545718	674.804	16.9585	0
	P07900	1	DNSTmGYmAAk	2	0.590271	2	45.7656	1.02758	2	17.7246	1.02565	2	7.17959	M5(Oxidation); M8(Oxidation); K11(iTRAQ4plex)	High	78.76	2	1364.6	1.76095	682.802	15.5424	0
	P07900	1	HIYYITGETk	1	0.397528	1		1.07636	1		0.824971	1		K10(iTRAQ4plex)	High	59.73	2	1368.73	-2.08153	684.866	22.6756	0
	P07900	1	dQVANSAFVER	10	1.189	9	6.08816	1.11064	9	9.35359	1.03917	9	27.0308	N-Term(iTRAQ4plex)	High	58.36	2	1379.7	0.122237	690.356	24.9428	0
	P07900	1	rAPFDLFENR	5	0.691799	5	31.662	0.904621	5	40.6841	0.780828	5	9.39038	N-Term(iTRAQ4plex)	High	63.49	3	1408.75	0.196172	470.253	35.2146	1
	P07900	1	iMkDILEk	1	1.00166	1		0.922823	1		1.18082	1		N-Term(iTRAQ4plex); K3(iTRAQ4plex); K8(iTRAQ4plex)	High	47.91	2	1421.88	-0.660086	711.441	33.1397	1
	P07900	1	ELISNSSDALDk	1	0.628435	1		1.46934	1		1.43059	1		K12(iTRAQ4plex)	High	73.93	2	1435.74	1.15362	718.374	25.4991	0
	P07900	1	tkFENLck	2	0.71762	2	8.79171	0.979481	2	22.8879	1.01011	2	15.3524	N-Term(iTRAQ4plex); K2(iTRAQ4plex); C7(Methylthio); K8(iTRAQ4plex)	High	33.24	2	1460.79	-1.52121	730.901	30.6282	1
	P07900	1	dNSTMGYMAAk	1	0.856117	1		0.633073	1		1.06628	1		N-Term(iTRAQ4plex); K11(iTRAQ4plex)	High	22.69	3	1476.71	0.323412	492.907	21.7308	0
	P07900	1	eLHINLIPNk	3	0.731588	3	6.65151	0.789277	3	24.0573	0.919423	3	11.1315	N-Term(iTRAQ4plex); K10(iTRAQ4plex)	High	58.44	2	1478.9	1.73394	739.952	33.6704	0
	P07900	1	dNSTMGYmAAk	3	1.3221	3	30.2515	1.00083	3	42.1169	1.16287	3	19.8337	N-Term(iTRAQ4plex); M8(Oxidation); K11(iTRAQ4plex)	High	70.34	2	1492.7	-1.47783	746.853	18.2598	0
	P07900	1	dNSTmGYmAAk	4	1.12037	3	12.454	1.07139	3	11.1849	1.07972	3	25.293	N-Term(iTRAQ4plex); M5(Oxidation); M8(Oxidation); K11(iTRAQ4plex)	High	44.63	3	1508.7	0.665495	503.571	15.5397	0
	P07900	1	hIYYITGETk	3	1.10131	3	15.0339	0.846237	3	48.4307	1.08304	3	13.8892	N-Term(iTRAQ4plex); K10(iTRAQ4plex)	High	58.31	2	1512.83	-1.16512	756.918	24.2741	0
	P07900	1	eLISNSSDALDk	2	0.891269	2	37.3107	0.71387	2	9.17997	0.694437	2	28.1837	N-Term(iTRAQ4plex); K12(iTRAQ4plex)	High	87.3	2	1579.84	-2.74545	790.422	26.0419	0
	P07900	1	YYTSASGDEMVSLk	1	0.434551	1		1.08005	1		0.764606	1		K14(iTRAQ4plex)	High	112.6	2	1694.81	1.02594	847.908	28.7034	0
	P07900	1	ELHINLIPNkQDR	1	1.01796	1		1.2066	1		1.80119	1		K10(iTRAQ4plex)	High	18.17	3	1733.98	0.771577	578.665	26.5625	1
	P07900	1	HLEINPDHSIIETLR	2											High	71.85	3	1786.94	-0.692097	596.319	30.7868	0
	P07900	1	yYTSASGDEMVSLk	2	0.601675	1		0.899532	1		0.849228	1		N-Term(iTRAQ4plex); K14(iTRAQ4plex)	High	105.37	2	1838.91	0.739752	919.959	33.0317	0
	P07900	1	eLISNSSDALDkIR	2	1.75367	2	48.7428	1.22238	2	4.91657	1.84562	2	6.78615	N-Term(iTRAQ4plex); K12(iTRAQ4plex)	High	56.53	3	1849.02	-1.76391	617.013	28.1263	1
	P07900	1	yYTSASGDEmVSLk	11	0.835402	10	54.1323	1.13566	10	37.0018	1.1726	10	53.2232	N-Term(iTRAQ4plex); M10(Oxidation); K14(iTRAQ4plex)	High	82.59	2	1854.9	-0.342196	927.955	27.7236	0
	P07900	1	eLHINLIPNkQDR	3	0.711363	3	77.027	0.986632	3	55.4933	1.03731	3	4.60584	N-Term(iTRAQ4plex); K10(iTRAQ4plex)	High	65.53	2	1878.08	0.323045	939.544	29.2453	1
	P07900	1	HSQFIGYPITLFVEk	1				1.85184	1		1.71559	1		K15(iTRAQ4plex)	High	32.8	3	1923.05	2.13297	641.689	47.6061	0
	P07900	1	hLEINPDHSIIETLR	6	0.932236	6	42.8336	0.942386	6	29.8356	1.12783	6	10.8152	N-Term(iTRAQ4plex)	High	75.35	2	1931.05	0.340012	966.027	33.8251	0
	P07900	1	NPDDITNEEYGEFYk	2	0.794667	1		1.43468	2	29.7268	1.55821	2	41.7826	K15(iTRAQ4plex)	High	72.72	2	1977.89	1.4125	989.447	31.1133	0
	P07900	1	kHLEINPDHSIIETLR	2	0.574246	2	11.9757	0.884081	2	1.45428	1.08784	2	2.16582	N-Term(iTRAQ4plex)	High	49.76	3	2059.14	-1.1101	687.051	29.3632	1
	P07900	1	hSQFIGYPITLFVEk	2	0.236165	1		1.30304	1		0.837272	2	28.1784	N-Term(iTRAQ4plex); K15(iTRAQ4plex)	High	61.14	3	2067.16	1.94885	689.723	47.0257	0
	P07900	1	nPDDITNEEYGEFYk	7	0.868009	6	25.1244	1.2076	6	12.8146	1.2668	6	14.2634	N-Term(iTRAQ4plex); K15(iTRAQ4plex)	High	96.08	2	2121.99	0.735558	1061.5	31.7563	0
	P07900	1	hSQFIGYPITLFVEkER	3	1.81298	3	103.185	0.95727	3	85.7261	1.98261	3	50.6242	N-Term(iTRAQ4plex); K15(iTRAQ4plex)	High	65.29	3	2352.3	1.79801	784.771	42.9176	1
	P07900	1	cLELFTELAEDkENYk	4	0.504581	3	50.9724	0.628755	3	48.7313	0.618014	2	17.915	N-Term(iTRAQ4plex); C1(Methylthio); K12(iTRAQ4plex); K16(iTRAQ4plex)	High	54.14	3	2423.23	2.43143	808.413	52.1602	1
	P07900	1	yYTSASGDEMVSLkDYcTR	2	1.30522	2	64.4935	1.06547	2	89.7879	2.40914	2	46.877	N-Term(iTRAQ4plex); K14(iTRAQ4plex); C17(Methylthio)	High	50.27	3	2523.14	-2.83618	841.717	43.4534	1
	P07900	1	yYTSASGDEmVSLkDYcTR	3	0.941304	3	10.5961	0.933177	3	19.9903	1.54801	3	11.558	N-Term(iTRAQ4plex); M10(Oxidation); K14(iTRAQ4plex); C17(Methylthio)	High	38.61	3	2539.14	-0.0464552	847.051	63.9391	1
	P07900	1	vFIMDNcEELIPEYLNFIR	5	0.710266	1		1.34854	1		0.513635	1		N-Term(iTRAQ4plex); C7(Methylthio)	High	80.23	2	2548.25	3.07562	1274.63	56.3918	0
	P07900	1	cLELFTELAEDkENYkk	2	0.38761	1		2.44871	1		1.38151	1		C1(Methylthio); K12(iTRAQ4plex); K16(iTRAQ4plex); K17(iTRAQ4plex)	High	45.71	3	2551.32	3.434	851.113	45.468	2
	P07900	1	RVFIMDNcEELIPEYLNFIR	1										C8(Methylthio)	High	14.29	3	2560.25	2.3515	854.087	56.5824	1
	P07900	1	vFImDNcEELIPEYLNFIR	4	0.484353	2	47.0507	1.27025	2	51.8701	0.607501	2	52.6972	N-Term(iTRAQ4plex); M4(Oxidation); C7(Methylthio)	High	91.51	2	2564.24	-0.101839	1282.62	55.3733	0
	P07900	1	lVTSPccIVTSTYGWTANMER	1										N-Term(iTRAQ4plex); C6(Methylthio); C7(Methylthio)	High	67.48	3	2568.16	0.451519	856.723	55.1462	0
	P07900	1	lVTSPccIVTSTYGWTANmER	1										N-Term(iTRAQ4plex); C6(Methylthio); C7(Methylthio); M19(Oxidation)	High	32.64	3	2584.15	-0.370558	862.054	52.5097	0
	P07900	1	rVFImDNcEELIPEYLNFIR	1										N-Term(iTRAQ4plex); M5(Oxidation); C8(Methylthio)	High	36.45	3	2720.33	-0.745993	907.45	54.0784	1
	P07900	1	hIYYITGETkDQVANSAFVER	2	1.52681	2	46.1124	0.874366	2	20.489	1.70449	2	111.163	N-Term(iTRAQ4plex); K10(iTRAQ4plex)	High	47.18	3	2729.41	-1.04216	910.475	29.4809	1
	P07900	1	hGLEVIYMIEPIDEYcVQQLk	2				1.06395	1					N-Term(iTRAQ4plex); C16(Methylthio); K21(iTRAQ4plex)	High	81.8	3	2854.45	0.888298	952.153	55.065	0
	P07900	1	hGLEVIYmIEPIDEYcVQQLk	4	0.888482	2	9.81415	1.008	3	14.0729	0.618336	2	7.57204	N-Term(iTRAQ4plex); M8(Oxidation); C16(Methylthio); K21(iTRAQ4plex)	High	75.14	3	2870.44	1.61295	957.486	50.7314	0
	P07900;P08238	1	TLTIVDTGIGmTkADLINNLGTIAk	1										M11(Oxidation); K13(iTRAQ4plex); K25(iTRAQ4plex)	High	10.36	3	2877.63	2.23561	959.881	48.5791	1
	P07900	1	kHGLEVIYmIEPIDEYcVQQLk	1										K1(iTRAQ4plex); M9(Oxidation); C17(Methylthio); K22(iTRAQ4plex)	High	32.59	4	2998.53	-0.170023	750.389	47.154	1
	P07900;P08238	1	tLTIVDTGIGmTkADLINNLGTIAk	1										N-Term(iTRAQ4plex); M11(Oxidation); K13(iTRAQ4plex); K25(iTRAQ4plex)	High	51.72	3	3021.72	-2.50057	1007.91	50.0133	1
	P07900	1	kHGLEVIYMIEPIDEYcVQQLk	2										N-Term(iTRAQ4plex); K1(iTRAQ4plex); C17(Methylthio); K22(iTRAQ4plex)	High	84.04	3	3126.63	-1.80853	1042.88	52.7356	1
	P07900	1	kHGLEVIYmIEPIDEYcVQQLk	2	0.391788	1		1.50418	1					N-Term(iTRAQ4plex); K1(iTRAQ4plex); M9(Oxidation); C17(Methylthio); K22(iTRAQ4plex)	High	69.07	4	3142.64	1.15456	786.415	49.1012	1
	P07900	1	dLVILLYETALLSSGFSLEDPQTHANR	18	0.883456	2	42.7748	0.800131	1		0.490944	2	29.9663	N-Term(iTRAQ4plex)	High	123.64	3	3146.65	0.587861	1049.56	57.9272	0
	P07900	1	sVkDLVILLYETALLSSGFSLEDPQTHANR	1										N-Term(iTRAQ4plex); K3(iTRAQ4plex)	High	12.71	5	3604.96	4.68824	721.799	56.3499	1
	P07900	1	lGLGIDEDDPTADDTSAAVTEEMPPLEGDDDTSR	2										N-Term(iTRAQ4plex)	High	17.67	4	3691.65	2.62572	923.668	43.3105	0
	P07900;Q58FG1	2	tLVSVTk	3										N-Term(iTRAQ4plex); K7(iTRAQ4plex)	High	48.6	2	1035.67	1.62254	518.337	21.7922	0
	P07900;P08238	2	emLQQSk	3										N-Term(iTRAQ4plex); M2(Oxidation); K7(iTRAQ4plex)	High	43.22	2	1167.63	-1.24673	584.317	13.1333	0
	P07900;P08238	2	YIDQEELNk	4										K9(iTRAQ4plex)	High	68.1	2	1295.66	-2.09943	648.332	21.9919	0
	P07900;P08238	2	ADLINNLGTIAk	2										K12(iTRAQ4plex)	High	69.89	2	1386.81	-0.480295	693.907	36.896	0
	P07900;P08238	2	yIDQEELNk	9										N-Term(iTRAQ4plex); K9(iTRAQ4plex)	High	64.59	2	1439.77	2.59582	720.387	24.9508	0
	P07900;Q58FG1;P08238	2	TLTIVDTGIGMTk	2										K13(iTRAQ4plex)	High	95.77	2	1493.84	0.314245	747.422	37.4655	0
	P07900;Q58FG1;P08238	2	TLTIVDTGIGmTk	3										M11(Oxidation); K13(iTRAQ4plex)	High	105.39	2	1509.83	-1.73813	755.418	30.4557	0
	P07900;P08238	2	aDLINNLGTIAk	2										N-Term(iTRAQ4plex); K12(iTRAQ4plex)	High	98.94	2	1530.91	0.19483	765.958	37.6487	0
	P07900;Q58FG1;P08238	2	tLTIVDTGIGMTk	4										N-Term(iTRAQ4plex); K13(iTRAQ4plex)	High	97.15	2	1637.94	-1.43498	819.472	36.4114	0
	P07900;Q58FG1;P08238	2	tLTIVDTGIGmTk	9										N-Term(iTRAQ4plex); M11(Oxidation); K13(iTRAQ4plex)	High	87.27	2	1653.93	-0.0441502	827.47	34.2187	0
	P07900;P08238	2	EkYIDQEELNk	1										K2(iTRAQ4plex); K11(iTRAQ4plex)	High	47.72	3	1696.9	1.2253	566.305	21.8481	1
	P07900;P08238	2	sLTNDWEDHLAVk	4										N-Term(iTRAQ4plex); K13(iTRAQ4plex)	High	88.42	2	1815.95	-0.908969	908.477	31.1112	0
	P07900;P08238	2	YESLTDPSkLDSGk	2										K9(iTRAQ4plex); K14(iTRAQ4plex)	High	70.29	2	1827.96	-1.1046	914.482	21.9663	1
	P07900;P08238	2	ekYIDQEELNk	3										N-Term(iTRAQ4plex); K2(iTRAQ4plex); K11(iTRAQ4plex)	High	63.92	2	1841	1.0306	921.005	22.2349	1
	P07900;P08238	2	yESLTDPSkLDSGk	6										N-Term(iTRAQ4plex); K9(iTRAQ4plex); K14(iTRAQ4plex)	High	81.21	2	1972.06	-1.09198	986.533	23.8163	1
	P07900;P08238	2	iRYESLTDPSkLDSGk	2										N-Term(iTRAQ4plex); K11(iTRAQ4plex); K16(iTRAQ4plex)	High	21.96	3	2241.25	0.0910857	747.753	27.1868	2
	P07900;P08238	2	hNDDEQYAWESSAGGSFTVR	1										N-Term(iTRAQ4plex)	High	86.65	3	2400.06	-0.240152	800.692	30.5244	0
	P07900;P08238	2	sLTNDWEDHLAVkHFSVEGQLEFR	4										N-Term(iTRAQ4plex); K13(iTRAQ4plex)	High	53.36	4	3145.6	2.87102	787.156	41.2829	1
	P07900;P08238	2	aFMEALQAGADISMIGQFGVGFYSAYLVAEk	3										N-Term(iTRAQ4plex); K31(iTRAQ4plex)	High	57	4	3572.81	0.861173	893.957	56.8125	0
	P07900;P08238;Q58FF6	3	YESLTDPSk	3										K9(iTRAQ4plex)	High	70.01	2	1183.59	-1.20655	592.301	20.4713	0
	P07900;P08238;Q58FF6	3	EDQTEYLEER	2											High	82.13	2	1311.57	0.397134	656.289	20.0937	0
	P07900;P08238;Q58FF6	3	yESLTDPSk	5										N-Term(iTRAQ4plex); K9(iTRAQ4plex)	High	59.94	2	1327.7	0.386261	664.353	21.0357	0
	P07900;P08238;Q58FF6	3	eDQTEYLEER	8										N-Term(iTRAQ4plex)	High	74.97	2	1455.67	1.02029	728.34	23.2002	0
	P07900;P08238;Q58FG1	3	hFSVEGQLEFR	9										N-Term(iTRAQ4plex)	High	62.15	3	1492.77	2.9029	498.262	32.2481	0
	P07900;P08238;Q58FF6	3	EGLELPEDEEEk	1										K12(iTRAQ4plex)	High	58.57	2	1560.74	-0.0850096	780.873	28.8816	0
	P07900;P08238;Q58FF6	3	eGLELPEDEEEk	3										N-Term(iTRAQ4plex); K12(iTRAQ4plex)	High	73.96	2	1704.84	-0.657809	852.924	25.8793	0
	P07900;P08238;Q58FF6	3	eGLELPEDEEEkk	3										N-Term(iTRAQ4plex); K12(iTRAQ4plex); K13(iTRAQ4plex)	High	55.89	3	1977.04	1.61204	659.686	21.9952	1
	P07900;P08238;Q58FF6	3	vILHLkEDQTEYLEER	36										N-Term(iTRAQ4plex); K6(iTRAQ4plex)	High	60.85	2	2303.25	1.68966	1152.13	63.7744	1
Q01082	Spectrin beta chain, non-erythrocytic 1 OS=Homo sapiens GN=SPTBN1 PE=1 SV=2 - [SPTB2_HUMAN]	8558.52	63.87	1	115	123	265	0.881974	179	30.9457	1.10319	181	26.952	1.0363	177	30.3112	2364	274.439	5.56689
	Protein Group Accessions	# Proteins	Sequence	# PSMs	115/114	115/114 Count	115/114 Variability [%]	116/114	116/114 Count	116/114 Variability [%]	117/114	117/114 Count	117/114 Variability [%]	Modifications	A4	IonScore	Charge	MH+ [Da]	ΔM [ppm]	m/z [Da]	RT [min]	# Missed Cleavages
	Q01082	1	IDDIFER	1											High	28.73	2	907.453	0.999675	454.23	32.256	0
	Q01082	1	lSGIEER	2	0.934301	2	33.3236	0.955942	2	31.8185	1.04918	2	31.508	N-Term(iTRAQ4plex)	High	28.99	2	947.529	0.78916	474.268	21.8362	0
	Q01082	1	eVAELTR	1	0.515987	1		0.827722	1		0.549311	1		N-Term(iTRAQ4plex)	High	39.86	2	961.543	-0.263962	481.275	19.4072	0
	Q01082	1	vDSIDDR	1	0.513441	1		0.498162	1		0.542623	1		N-Term(iTRAQ4plex)	High	34.23	2	963.49	3.33816	482.248	17.8219	0
	Q01082	1	dLTSVMR	1	0.686808	1		1.04087	1		0.845072	1		N-Term(iTRAQ4plex)	High	46.78	2	965.521	0.698657	483.264	26.9464	0
	Q01082	1	VAVVNQIAR	1											High	67.28	2	969.584	0.116281	485.296	20.2976	0
	Q01082	1	AFEDEMSGR	1											High	58.89	2	1041.43	0.761244	521.219	21.7357	0
	Q01082	1	ETASELLMR	1											High	72.69	2	1049.53	-0.50591	525.268	30.864	0
	Q01082	1	iDDIFER	1	1.12791	1		1.33355	1		1.31033	1		N-Term(iTRAQ4plex)	High	41.44	2	1051.55	-0.541964	526.28	36.7059	0
	Q01082	1	vQAVVAVAR	1	0.97066	1		1.43421	1		1.10603	1		N-Term(iTRAQ4plex)	High	56.64	2	1056.66	0.0720667	528.836	25.0497	0
	Q01082	1	ETASELLmR	1										M8(Oxidation)	High	46.52	2	1065.53	1.18076	533.267	26.1773	0
	Q01082	1	eIHQFNR	1	0.848235	1		0.907264	1		0.931745	1		N-Term(iTRAQ4plex)	High	28.38	2	1087.58	0.832931	544.292	15.301	0
	Q01082	1	iNAVVETGR	1	1.12616	1		1.43736	1		0.912542	1		N-Term(iTRAQ4plex)	High	49.26	2	1102.63	-1.12496	551.82	23.0819	0
	Q01082	1	vAVVNQIAR	1	1.24456	1		1.14993	1		1.16194	1		N-Term(iTRAQ4plex)	High	37.24	2	1113.69	0.5287	557.347	25.3285	0
	Q01082	1	dLVAIEAk	1	0.92292	1		1.31572	1		1.18285	1		N-Term(iTRAQ4plex); K8(iTRAQ4plex)	High	58.04	2	1146.7	-1.46775	573.851	26.455	0
	Q01082	1	lLEVLSGER	2	0.770822	2	3.99484	1.12959	2	12.344	0.882501	2	2.52267	N-Term(iTRAQ4plex)	High	59.09	2	1159.68	1.36077	580.345	42.3544	0
	Q01082	1	sLLDAcESR	1	0.69086	1		1.20885	1		1.04987	1		N-Term(iTRAQ4plex); C6(Methylthio)	High	42.44	2	1183.56	2.27326	592.283	39.5831	0
	Q01082	1	aFEDEMSGR	2	1.30495	2	33.5415	1.46357	2	41.1244	1.11638	2	8.06163	N-Term(iTRAQ4plex)	High	45.64	2	1185.53	-0.371258	593.27	24.3631	0
	Q01082	1	LTTLELLEVR	1											High	21.68	2	1186.71	2.3051	593.857	45.6988	0
	Q01082	1	LVSDGNINSDR	1											High	89	2	1189.58	0.449845	595.294	17.2334	0
	Q01082	1	eTASELLMR	1	0.757837	1		0.998961	1		0.909507	1		N-Term(iTRAQ4plex)	High	38.22	2	1193.63	0.772146	597.32	29.456	0
	Q01082	1	aFEDEmSGR	2	0.944946	2	83.4452	1.12434	2	93.5206	1.07868	2	46.0574	N-Term(iTRAQ4plex); M6(Oxidation)	High	41.66	2	1201.53	0.513131	601.268	16.1871	0
	Q01082	1	DQNTVETLQR	1											High	61.64	2	1203.6	-0.582069	602.302	17.2973	0
	Q01082	1	eTASELLmR	1	0.621369	1		1.02237	1		0.729121	1		N-Term(iTRAQ4plex); M8(Oxidation)	High	36.86	2	1209.63	-0.786483	605.316	24.8809	0
	Q01082	1	lQAAYAGDk	1	0.74582	1		1.34817	1		1.14731	1		N-Term(iTRAQ4plex); K9(iTRAQ4plex)	High	56.22	2	1224.68	-2.60994	612.843	18.6489	0
	Q01082	1	iTDLYTDLR	1	0.847761	1		1.17878	1		0.844706	1		N-Term(iTRAQ4plex)	High	44.15	2	1253.69	0.700978	627.347	37.4348	0
	Q01082	1	iNAVVETGRR	2	0.910029	2	2.2267	0.952162	2	10.9822	1.06452	2	8.82102	N-Term(iTRAQ4plex)	High	31.9	3	1258.74	1.27074	420.25	18.3693	1
	Q01082	1	ENEVLEAWk	1	0.379542	1		0.735484	1		0.696392	1		K9(iTRAQ4plex)	High	62.16	2	1261.66	0.720329	631.331	32.4721	0
	Q01082	1	hYASEEIk	1	1.12896	1		1.26594	1		1.00672	1		N-Term(iTRAQ4plex); K8(iTRAQ4plex)	High	47.88	3	1264.68	1.88071	422.232	16.8398	0
	Q01082	1	sGHFEQAIk	1	1.00941	1		0.888244	1		0.745311	1		N-Term(iTRAQ4plex); K9(iTRAQ4plex)	High	35.65	3	1304.72	1.72292	435.579	16.2227	0
	Q01082	1	ALVADSHPESER	2											High	67.75	2	1310.63	0.1017	655.82	15.6497	0
	Q01082	1	sTDEVDSkR	1	0.75331	1		1.02999	1		1.20999	1		N-Term(iTRAQ4plex); K8(iTRAQ4plex)	High	26.76	3	1324.7	1.65	442.237	12.866	1
	Q01082	1	lTTLELLEVR	4	1.09426	2	43.7491	0.939028	4	16.2572	1.20745	3	19.7153	N-Term(iTRAQ4plex)	High	67.1	2	1330.81	1.86287	665.908	45.6948	0
	Q01082	1	lVSDGNINSDR	2	1.07699	2	14.1231	1.27505	2	23.4558	1.1946	2	8.5885	N-Term(iTRAQ4plex)	High	58.87	2	1333.68	0.666664	667.346	21.7316	0
	Q01082	1	dQNTVETLQR	1	0.814489	1		1.06394	1		0.835426	1		N-Term(iTRAQ4plex)	High	53.43	2	1347.7	0.739178	674.353	17.6589	0
	Q01082	1	LWEYLLELLR	1											High	58.85	2	1347.77	1.52944	674.388	57.3612	0
	Q01082	1	lEmNLGLQk	3	0.763251	3	16.0384	1.05061	3	4.41484	1.13141	3	5.45165	N-Term(iTRAQ4plex); M3(Oxidation); K9(iTRAQ4plex)	High	41.35	2	1349.77	-0.779194	675.388	27.8812	0
	Q01082	1	TALPAQSAATLPAR	1											High	61.46	2	1367.76	-1.25207	684.385	25.0182	0
	Q01082	1	DLDDFQSWLSR	1											High	62.05	2	1381.64	0.811062	691.323	46.2194	0
	Q01082	1	lILEVHQFSR	2	0.870796	2	0.172505	1.27001	2	19.9668	1.0566	2	33.9844	N-Term(iTRAQ4plex)	High	44.88	3	1385.8	1.66959	462.606	36.061	0
	Q01082	1	qIEAQEkPR	2	0.942484	2	9.86187	1.04798	2	11.4266	0.826019	2	2.23591	N-Term(iTRAQ4plex); K7(iTRAQ4plex)	High	43.63	2	1386.79	-1.59753	693.9	13.1133	0
	Q01082	1	FMELLEPLNER	1											High	50.13	2	1390.71	1.45445	695.856	45.7029	0
	Q01082	1	eNEVLEAWk	2	1.46451	2	19.4137	1.38652	2	0.865704	1.38095	2	16.0662	N-Term(iTRAQ4plex); K9(iTRAQ4plex)	High	43.88	2	1405.76	-0.317399	703.382	33.2627	0
	Q01082	1	vLVLSQDYGk	1	0.657952	1		1.07171	1		0.857894	1		N-Term(iTRAQ4plex); K10(iTRAQ4plex)	High	28.06	3	1409.83	1.18034	470.613	31.8011	0
	Q01082	1	vDkLYAGLk	1	0.905636	1		1.0753	1		1.20085	1		N-Term(iTRAQ4plex); K3(iTRAQ4plex); K9(iTRAQ4plex)	High	23.35	3	1438.9	-2.20791	480.304	28.3055	1
	Q01082	1	aLVADSHPESER	2	1.1997	2	2.26543	1.03327	2	5.94731	1.06018	2	4.14224	N-Term(iTRAQ4plex)	High	88.5	3	1454.74	0.766259	485.584	15.1379	0
	Q01082	1	DVEDEILWVGER	2											High	89.24	2	1459.71	1.61439	730.358	45.6964	0
	Q01082	1	IQEkVDSIDDR	1	1.17483	1		1.15747	1		0.7416	1		K4(iTRAQ4plex)	High	49	2	1461.76	-2.48142	731.385	16.3423	1
	Q01082	1	lWEYLLELLR	2	1.00835	1		1.3362	1		0.807704	1		N-Term(iTRAQ4plex)	High	41.31	2	1491.87	1.37352	746.439	58.5125	0
	Q01082	1	tALPAQSAATLPAR	2	1.05579	2	8.10777	1.1626	2	5.58694	0.927672	2	34.2962	N-Term(iTRAQ4plex)	High	96.31	2	1511.86	-1.62526	756.436	25.7303	0
	Q01082	1	eIGQSVDEVEk	1	1.14352	1		1.59955	1		1.50778	1		N-Term(iTRAQ4plex); K11(iTRAQ4plex)	High	85.2	2	1520.8	-2.85161	760.904	23.2952	0
	Q01082	1	dGmAFNALIHk	2	0.85603	2	8.2829	1.07882	2	26.37	1.15588	2	1.80344	N-Term(iTRAQ4plex); M3(Oxidation); K11(iTRAQ4plex)	High	55.61	2	1520.81	0.15382	760.91	27.7179	0
	Q01082	1	dLDDFQSWLSR	3	1.1053	2	19.7298	1.151	2	4.77008	0.965103	2	11.0394	N-Term(iTRAQ4plex)	High	65.77	2	1525.74	-1.43375	763.373	45.5109	0
	Q01082	1	fMELLEPLNER	4	1.00403	2	48.3693	1.23512	2	27.4309	1.28615	2	35.8566	N-Term(iTRAQ4plex)	High	53.72	2	1534.81	1.15086	767.907	48.3966	0
	Q01082	1	qQMLENQMEVR	1	1.00814	1		0.949565	1		0.983379	1		N-Term(iTRAQ4plex)	High	54.05	2	1549.76	-0.574549	775.382	27.116	0
	Q01082	1	fmELLEPLNER	3	0.848973	2	5.14237	1.08943	2	30.8884	1.00022	2	2.33543	N-Term(iTRAQ4plex); M2(Oxidation)	High	43.67	2	1550.8	0.560936	775.904	41.2998	0
	Q01082	1	hLLGVEDLLQk	2	0.725139	2	9.21697	1.32892	2	9.96081	0.828033	2	7.95263	N-Term(iTRAQ4plex); K11(iTRAQ4plex)	High	82.4	2	1552.93	-1.20871	776.968	39.7237	0
	Q01082	1	EQWANLEQLSAIR	1											High	99.83	2	1557.8	-0.706368	779.404	43.4771	0
	Q01082	1	dLMLWMEDVIR	3	0.698979	3	8.26176	1.12811	2	11.7458	0.858046	2	20.4517	N-Term(iTRAQ4plex)	High	72.57	2	1564.8	1.42669	782.904	55.0404	0
	Q01082	1	qQmLENQMEVR	4	0.903354	4	14.3847	0.933686	4	33.1214	1.10929	4	16.8766	N-Term(iTRAQ4plex); M3(Oxidation)	High	52.79	2	1565.75	-1.29714	783.379	20.6506	0
	Q01082	1	eAVcEVALDYk	1										N-Term(iTRAQ4plex); C4(Methylthio); K11(iTRAQ4plex)	High	25.78	3	1573.78	-0.316817	525.266	40.6854	0
	Q01082	1	dLmLWMEDVIR	3	0.814652	3	20.6057	1.19956	3	11.0051	0.935789	3	71.8283	N-Term(iTRAQ4plex); M3(Oxidation)	High	55.28	2	1580.79	0.922386	790.901	53.5135	0
	Q01082	1	qQmLENQmEVR	1	0.93898	1		1.07461	1		0.938981	1		N-Term(iTRAQ4plex); M3(Oxidation); M8(Oxidation)	High	28.07	2	1581.75	-1.61924	791.376	16.8941	0
	Q01082	1	dVEDEILWVGER	2	0.48605	2	72.5105	1.1747	2	2.66048	1.02287	2	24.8994	N-Term(iTRAQ4plex)	High	65.43	2	1603.8	-5.31235	802.404	45.2706	0
	Q01082	1	eVDDLEQWIAER	2	0.710384	1		1.21425	2	13.9714	0.981961	2	3.52028	N-Term(iTRAQ4plex)	High	72.89	2	1646.81	0.415775	823.911	45.4635	0
	Q01082	1	eLEAENYHDIk	1	1.01922	1		1.36182	1		1.01126	1		N-Term(iTRAQ4plex); K11(iTRAQ4plex)	High	49.64	3	1648.84	0.831902	550.286	21.2383	0
	Q01082	1	hQAFmAELASNk	1	0.710665	1		0.826406	1		0.699337	1		N-Term(iTRAQ4plex); M5(Oxidation); K12(iTRAQ4plex)	High	33.68	3	1650.85	-2.34248	550.954	19.0415	0
	Q01082	1	FESLEPEMNNQASR	1											High	109.76	2	1651.74	-0.847208	826.372	25.5122	0
	Q01082	1	nDSFTTcIELGk	2	0.64997	1		1.00916	1		0.944408	1		N-Term(iTRAQ4plex); C7(Methylthio); K12(iTRAQ4plex)	High	97.64	2	1661.81	-0.914688	831.409	42.2008	0
	Q01082	1	tQILAASYELHk	2	0.836366	2	32.1435	0.643444	2	70.1795	0.935972	2	17.4578	N-Term(iTRAQ4plex); K12(iTRAQ4plex)	High	95.1	2	1661.94	-1.86548	831.475	27.8786	0
	Q01082	1	lYAGLkDLAEER	1	1.91591	1		1.10414	1		1.82876	1		N-Term(iTRAQ4plex); K6(iTRAQ4plex)	High	18.61	3	1665.94	-3.81441	555.983	36.929	1
	Q01082	1	mLTAQDMSYDEAR	1	1.34023	1		1.33812	1		1.33406	1		N-Term(iTRAQ4plex)	High	48.12	2	1674.76	-2.02526	837.881	30.804	0
	Q01082	1	hEVSASTQSTPASSR	1	2.55518	1								N-Term(iTRAQ4plex)	High	60.29	3	1688.83	0.440259	563.616	13.0605	0
	Q01082	1	mLTAQDMSYDEAR	4	0.905547	4	12.0712	1.16836	4	7.16344	0.940799	4	24.6453	N-Term(iTRAQ4plex); M1(Oxidation)	High	67.35	2	1690.76	1.07363	845.881	25.7798	0
	Q01082	1	hTLVEADIGIQAER	2	0.886521	2	18.9767	0.714245	2	117.77	0.747019	2	43.6167	N-Term(iTRAQ4plex)	High	55.55	2	1695.91	-0.482537	848.461	25.907	0
	Q01082	1	lNDGNEYLFQAk	1	0.901232	1		1.29477	1		0.972711	1		N-Term(iTRAQ4plex); K12(iTRAQ4plex)	High	52.07	2	1699.89	0.31936	850.449	33.878	0
	Q01082	1	eQWANLEQLSAIR	4	0.824798	3	4.57749	0.996087	3	10.1435	0.829938	3	0.504605	N-Term(iTRAQ4plex)	High	87.18	3	1701.91	1.84876	567.974	43.82	0
	Q01082	1	mLTAQDmSYDEAR	2	0.849496	2	4.09782	1.04204	2	30.3944	0.930406	2	8.12149	N-Term(iTRAQ4plex); M1(Oxidation); M7(Oxidation)	High	72.81	2	1706.75	-0.892106	853.877	20.3739	0
	Q01082	1	WDVDDWDNENSSAR	1											High	96.89	2	1708.68	-0.751922	854.845	32.9018	0
	Q01082	1	TQETPSAQMEGFLNR	1											High	99.68	2	1708.8	-0.169362	854.901	36.338	0
	Q01082	1	lAEISDVWEEMk	1				2.68534	1		1.84147	1		N-Term(iTRAQ4plex); K12(iTRAQ4plex)	High	49.92	3	1737.9	-0.647921	579.97	49.0365	0
	Q01082	1	mWEVLESTTQTk	1										N-Term(iTRAQ4plex); K12(iTRAQ4plex)	High	35.43	3	1740.91	2.25408	580.976	39.8143	0
	Q01082	1	qLWGLLIEETEk	1				0.866859	1		0.676096	1		N-Term(iTRAQ4plex); K12(iTRAQ4plex)	High	62.34	3	1746.99	1.12026	583.002	50.576	0
	Q01082	1	lAEISDVWEEmk	3	0.592658	2	24.72	0.669739	2	52.8407	0.907419	2	1.52	N-Term(iTRAQ4plex); M11(Oxidation); K12(iTRAQ4plex)	High	80.69	2	1753.89	-0.971464	877.449	40.8982	0
	Q01082	1	akDEQSAVSmLk	2	1.00471	2	54.2595	1.45873	2	0.373066	1.06866	2	48.3835	N-Term(iTRAQ4plex); K2(iTRAQ4plex); M10(Oxidation); K12(iTRAQ4plex)	High	48.04	2	1754.97	-0.554167	877.987	19.7478	1
	Q01082	1	aELFTQScADLDk	1	0.529352	1		0.894213	1		0.538167	1		N-Term(iTRAQ4plex); C8(Methylthio); K13(iTRAQ4plex)	High	59.69	2	1774.86	-0.559066	887.933	42.209	0
	Q01082	1	fESLEPEMNNQASR	2	0.830234	1		1.81861	1		1.00912	2	68.9254	N-Term(iTRAQ4plex)	High	79.56	3	1795.84	-1.13339	599.284	29.1051	0
	Q01082	1	eLEAENYHDIkR	2	0.82995	2	19.6576	1.16762	2	2.29026	1.30797	2	0.788123	N-Term(iTRAQ4plex); K11(iTRAQ4plex)	High	53.98	4	1804.94	0.219908	451.991	19.9286	1
	Q01082	1	fESLEPEmNNQASR	4	0.918932	4	21.2804	1.52986	4	3.45338	0.87231	4	26.4332	N-Term(iTRAQ4plex); M8(Oxidation)	High	73.76	2	1811.84	0.8821	906.422	24.7621	0
	Q01082	1	QNLLSQSHAYQQFLR	2											High	76.43	2	1832.94	-1.60826	916.972	37.0513	0
	Q01082	1	lESEHPDQAQAILSR	1	0.806244	1		1.03527	1		0.979912	1		N-Term(iTRAQ4plex)	High	66.94	3	1837.95	-1.84633	613.321	25.5233	0
	Q01082	1	eAVcEVALDYkk	2	0.80133	2	43.6071	0.900149	2	21.3836	1.11779	2	24.5199	N-Term(iTRAQ4plex); C4(Methylthio); K11(iTRAQ4plex); K12(iTRAQ4plex)	High	51.42	3	1845.98	0.351873	615.999	37.0591	1
	Q01082	1	nEIDNYEEDYQk	1	0.428754	1		1.0315	1		0.706896	1		N-Term(iTRAQ4plex); K12(iTRAQ4plex)	High	54.45	2	1847.85	0.0769188	924.431	23.9026	0
	Q01082	1	wDVDDWDNENSSAR	2	0.687316	2	1.02176	1.03428	2	11.458	0.66783	2	13.6052	N-Term(iTRAQ4plex)	High	72.18	2	1852.79	1.34239	926.898	35.9445	0
	Q01082	1	tQETPSAQMEGFLNR	4	1.12558	4	25.1031	1.27408	4	54.5787	1.1257	4	28.9774	N-Term(iTRAQ4plex)	High	78.91	2	1852.9	-0.228665	926.952	36.2143	0
	Q01082	1	kQQmLENQmEVR	1	1.84968	1		1.40249	1		1.566	1		K1(iTRAQ4plex); N-Term(iTRAQ4plex); M4(Oxidation); M9(Oxidation)	High	19.76	3	1853.94	-0.30855	618.653	15.193	1
	Q01082	1	tQETPSAQmEGFLNR	3	0.825839	3	10.2124	0.898506	3	28.2481	0.864445	3	14.0447	N-Term(iTRAQ4plex); M9(Oxidation)	High	61.21	2	1868.89	0.0774282	934.95	26.4243	0
	Q01082	1	fFWEMAEEEGWIR	1	0.971652	1		1.56419	1		1.35528	1		N-Term(iTRAQ4plex)	High	54.54	2	1873.87	-0.662953	937.438	54.3091	0
[truncated: 72,530 more rows]
