# Supplementary material for: Differential Expression of Multiple Disease-Related Protein Groups Induced by Valproic Acid in Human SH-SY5Y Neuroblastoma Cells
Source: Brain Sci. 2020 Aug 12;10(8):545. doi: 10.3390/brainsci10080545 (PMC7465595; doi:10.3390/brainsci10080545)
Supplement: Supplementary file 1 [file brainsci-10-00545-s001.zip › S3 Table.xlsx]

## Sheet: Differential Proteins
Accession	Description	Gene symbol	ΣCoverage	Σ# PSMs	0.2 mM VPA/PBS				2 mM VPA/PBS				20 mM VPA/PBS
					Norm. Ratio	Trend	Count	Variability [%]	Norm. Ratio	Trend	Count	Variability [%]	Norm. Ratio	Trend	Count	Variability [%]
P68366	Tubulin alpha-4A chain GN=TUBA4A PE=1 SV=1 - [TBA4A_HUMAN]	TUBA4A	79.24	260	0.816009	-	18	38.9069	0.906912	-	21	36.6968	0.644161	down-regulated	19	60.8902
P11021	78 kDa glucose-regulated protein GN=HSPA5 PE=1 SV=2 - [GRP78_HUMAN]	HSPA5	58.56	182	1.12071	-	119	32.144	1.0985	-	120	26.0227	1.40732	up-regulated	119	27.5645
O15240	Neurosecretory protein VGF GN=VGF PE=1 SV=2 - [VGF_HUMAN]	VGF	54.8	92	1.07015	-	54	35.7407	1.30151	up-regulated	57	29.3316	1.44335	up-regulated	56	29.2735
P06576	ATP synthase subunit beta, mitochondrial GN=ATP5B PE=1 SV=3 - [ATPB_HUMAN]	ATP5B	68.05	100	1.229	-	65	35.9466	1.13464	-	69	33.4416	1.5486	up-regulated	67	36.1213
P04264	Keratin, type II cytoskeletal 1 GN=KRT1 PE=1 SV=6 - [K2C1_HUMAN]	KRT1	49.38	91	0.557846	down-regulated	43	89.7114	0.615064	down-regulated	54	62.8758	2.37705	up-regulated	59	41.1278
P09493	Tropomyosin alpha-1 chain GN=TPM1 PE=1 SV=2 - [TPM1_HUMAN]	TPM1	62.32	107	1.03394	-	28	28.7108	1.36697	up-regulated	30	34.1969	1.40327	up-regulated	31	41.1581
Q562R1	Beta-actin-like protein 2 GN=ACTBL2 PE=1 SV=2 - [ACTBL_HUMAN]	ACTBL2	41.49	118	1.96621	up-regulated	2	11.9293	1.23091	-	2	48.2515	0.86678	-	1
P35527	Keratin, type I cytoskeletal 9 GN=KRT9 PE=1 SV=3 - [K1C9_HUMAN]	KRT9	58.11	66	0.668492	down-regulated	19	41.7647	0.700012	down-regulated	29	31.5397	3.43706	up-regulated	30	60.5487
P02545	Prelamin-A/C GN=LMNA PE=1 SV=1 - [LMNA_HUMAN]	LMNA	50.75	72	1.07001	-	52	34.587	1.542	up-regulated	53	36.7729	1.9898	up-regulated	53	29.8847
P25705	ATP synthase subunit alpha, mitochondrial GN=ATP5A1 PE=1 SV=1 - [ATPA_HUMAN]	ATP5A1	62.57	68	1.16727	-	41	35.5469	1.15971	-	41	27.0198	1.39645	up-regulated	43	30.4522
Q8TEX9	Importin-4 GN=IPO4 PE=1 SV=2 - [IPO4_HUMAN]	IPO4	41.72	73	0.694014	down-regulated	33	57.3755	0.917167	-	40	23.8334	0.753549	-	39	37.0808
Q14152	Eukaryotic translation initiation factor 3 subunit A GN=EIF3A PE=1 SV=1 - [EIF3A_HUMAN]	EIF3A	35.82	85	1.03248	-	59	22.5031	0.724267	down-regulated	59	22.1353	0.841163	-	60	28.2569
P12270	Nucleoprotein TPR GN=TPR PE=1 SV=3 - [TPR_HUMAN]	TPR	23.78	73	1.19158	-	59	30.7441	1.01301	-	57	19.4792	1.42096	up-regulated	57	28.3502
P06753	Tropomyosin alpha-3 chain GN=TPM3 PE=1 SV=2 - [TPM3_HUMAN]	TPM3	52.98	78	1.17884	-	16	28.2703	1.28721	up-regulated	16	20.1167	1.52557	up-regulated	16	18.739
P19338	Nucleolin GN=NCL PE=1 SV=3 - [NUCL_HUMAN]	NCL	35.35	69	0.99371	-	56	39.519	0.759364	down-regulated	54	28.3681	0.806455	-	54	35.1274
P63244	Guanine nucleotide-binding protein subunit beta-2-like 1 GN=GNB2L1 PE=1 SV=3 - [GBLP_HUMAN]	GNB2L1	72.56	56	0.651124	down-regulated	32	54.3387	1.05602	-	33	40.8255	0.76129	-	31	39.651
P35241	Radixin GN=RDX PE=1 SV=1 - [RADI_HUMAN]	RDX	57.29	66	1.11819	-	31	33.2253	1.04627	-	31	23.4349	1.40926	up-regulated	30	21.2869
Q9Y262	Eukaryotic translation initiation factor 3 subunit L GN=EIF3L PE=1 SV=1 - [EIF3L_HUMAN]	EIF3L	48.94	48	0.827113	-	36	47.0181	0.711911	down-regulated	36	29.9522	0.756575	-	37	30.6881
P13489	Ribonuclease inhibitor GN=RNH1 PE=1 SV=2 - [RINI_HUMAN]	RNH1	65.08	38	0.677869	down-regulated	20	79.729	1.27791	-	23	27.1603	0.770625	-	22	61.2567
P06899	Histone H2B type 1-J GN=HIST1H2BJ PE=1 SV=3 - [H2B1J_HUMAN]	HIST1H2BJ	47.62	41	1.0891	-	5	12.5813	1.49599	up-regulated	6	16.6608	1.7775	up-regulated	6	45.8293
O60814	Histone H2B type 1-K GN=HIST1H2BK PE=1 SV=3 - [H2B1K_HUMAN]	HIST1H2BK	47.62	40	1.49014	up-regulated	3	26.0708	1.7745	up-regulated	4	15.8841	1.9041	up-regulated	4	37.0316
Q9P2E9	Ribosome-binding protein 1 GN=RRBP1 PE=1 SV=4 - [RRBP1_HUMAN]	RRBP1	26.74	47	1.31553	-	36	30.6917	1.28298	up-regulated	38	30.6713	1.35375	-	38	24.7361
Q99613	Eukaryotic translation initiation factor 3 subunit C GN=EIF3C PE=1 SV=1 - [EIF3C_HUMAN]	EIF3C	30.89	46	0.940601	-	33	34.7357	0.714096	down-regulated	33	32.3543	0.800983	-	32	31.2737
O15355	Protein phosphatase 1G GN=PPM1G PE=1 SV=1 - [PPM1G_HUMAN]	PPM1G	45.05	45	1.03313	-	35	27.8046	0.61151	down-regulated	33	29.0154	0.904157	-	34	30.7819
P02538	Keratin, type II cytoskeletal 6A GN=KRT6A PE=1 SV=3 - [K2C6A_HUMAN]	KRT6A	35.82	31	0.395367	down-regulated	2	144.591	0.424294	down-regulated	4	136.192	0.33695	down-regulated	3	62.4823
P78347	General transcription factor II-I GN=GTF2I PE=1 SV=2 - [GTF2I_HUMAN]	GTF2I	41.18	65	0.920468	-	51	32.137	0.8227	-	55	25.6075	0.717842	down-regulated	56	33.0326
Q58FG1	Putative heat shock protein HSP 90-alpha A4 GN=HSP90AA4P PE=5 SV=1 - [HS904_HUMAN]	HSP90AA4P	13.4	35	0.697947	down-regulated	4	64.0811	0.851279	-	4	31.6601	1.51267	up-regulated	4	28.452
P19105	Myosin regulatory light chain 12A GN=MYL12A PE=1 SV=2 - [ML12A_HUMAN]	MYL12A	63.16	48	1.37381	up-regulated	13	33.1371	1.26158	-	13	56.9418	1.26089	-	13	27.2764
Q8NE71	ATP-binding cassette sub-family F member 1 GN=ABCF1 PE=1 SV=2 - [ABCF1_HUMAN]	ABCF1	24.73	34	0.956573	-	29	25.2959	0.632991	down-regulated	31	32.7714	0.829892	-	29	27.6145
P62805	Histone H4 GN=HIST1H4A PE=1 SV=2 - [H4_HUMAN]	HIST1H4A	65.05	39	1.09669	-	27	24.6954	1.95803	up-regulated	28	38.477	2.36517	up-regulated	27	63.9085
P12955	Xaa-Pro dipeptidase GN=PEPD PE=1 SV=3 - [PEPD_HUMAN]	PEPD	44.62	43	0.682147	down-regulated	25	50.4737	1.18951	-	28	28.5608	1.01136	-	27	42.6862
P04792	Heat shock protein beta-1 GN=HSPB1 PE=1 SV=2 - [HSPB1_HUMAN]	HSPB1	64.88	40	1.24321	-	29	38.1878	1.34093	up-regulated	29	19.3718	1.33453	-	29	31.2721
Q14839	Chromodomain-helicase-DNA-binding protein 4 GN=CHD4 PE=1 SV=2 - [CHD4_HUMAN]	CHD4	19.46	40	1.05093	-	20	33.7134	0.654185	down-regulated	20	19.9894	0.788266	-	21	23.6847
P21399	Cytoplasmic aconitate hydratase GN=ACO1 PE=1 SV=3 - [ACOC_HUMAN]	ACO1	45.33	44	1.11202	-	28	25.7049	1.26435	-	31	24.978	1.39269	up-regulated	27	15.2403
P30154	Serine/threonine-protein phosphatase 2A 65 kDa regulatory subunit A beta isoform GN=PPP2R1B PE=1 SV=3 - [2AAB_HUMAN]	PPP2R1B	34.44	33	1.02407	-	8	13.911	1.18393	-	8	27.2625	1.49452	up-regulated	8	22.2789
P62714	Serine/threonine-protein phosphatase 2A catalytic subunit beta isoform GN=PPP2CB PE=1 SV=1 - [PP2AB_HUMAN]	PPP2CB	77.67	39	0.620636	down-regulated	1		0.603065	down-regulated	2	2.16751	0.76807	-	3	20.5079
Q99873	Protein arginine N-methyltransferase 1 GN=PRMT1 PE=1 SV=2 - [ANM1_HUMAN]	PRMT1	53.46	33	0.735583	-	21	45.3557	1.00966	-	27	27.0572	0.653449	down-regulated	24	39.6866
P04259	Keratin, type II cytoskeletal 6B GN=KRT6B PE=1 SV=5 - [K2C6B_HUMAN]	KRT6B	35.82	30	0.285125	down-regulated	2	233.344	0.487921	down-regulated	2	114.932	0.582414	down-regulated	2	127.59
P35232	Prohibitin GN=PHB PE=1 SV=1 - [PHB_HUMAN]	PHB	85.29	32	1.49629	up-regulated	18	17.1596	1.45609	up-regulated	17	22.0957	1.40314	up-regulated	17	22.5455
P13645	Keratin, type I cytoskeletal 10 GN=KRT10 PE=1 SV=6 - [K1C10_HUMAN]	KRT10	50.51	38	0.300902	down-regulated	11	31.6366	0.350132	down-regulated	13	46.6748	0.793209	-	15	73.7841
Q07065	Cytoskeleton-associated protein 4 GN=CKAP4 PE=1 SV=2 - [CKAP4_HUMAN]	CKAP4	45.68	36	1.4178	up-regulated	27	19.4165	1.23813	-	27	23.3868	1.3455	-	28	20.3352
P07384	Calpain-1 catalytic subunit GN=CAPN1 PE=1 SV=1 - [CAN1_HUMAN]	CAPN1	49.16	43	0.751466	-	28	38.6901	0.963959	-	29	22.8186	0.718081	down-regulated	28	31.8656
Q9UMX0	Ubiquilin-1 GN=UBQLN1 PE=1 SV=2 - [UBQL1_HUMAN]	UBQLN1	25.64	44	1.06816	-	7	38.0631	1.12868	-	6	24.2022	1.44338	up-regulated	7	23.0278
Q9UBB4	Ataxin-10 GN=ATXN10 PE=1 SV=1 - [ATX10_HUMAN]	ATXN10	35.58	30	0.811263	-	22	54.9414	0.969959	-	24	22.8731	0.649709	down-regulated	23	54.1858
O60271	C-Jun-amino-terminal kinase-interacting protein 4 GN=SPAG9 PE=1 SV=4 - [JIP4_HUMAN]	SPAG9	26.95	42	1.00053	-	26	35.253	1.06646	-	26	23.7844	1.52381	up-regulated	26	29.1811
P23921	Ribonucleoside-diphosphate reductase large subunit GN=RRM1 PE=1 SV=1 - [RIR1_HUMAN]	RRM1	36.11	34	0.785456	-	23	47.9694	0.845612	-	24	28.5211	0.679915	down-regulated	25	30.2266
P40763	Signal transducer and activator of transcription 3 GN=STAT3 PE=1 SV=2 - [STAT3_HUMAN]	STAT3	41.69	33	1.08748	-	23	26.7901	1.07608	-	23	16.8348	1.48998	up-regulated	24	20.6853
P28289	Tropomodulin-1 GN=TMOD1 PE=1 SV=1 - [TMOD1_HUMAN]	TMOD1	51.25	30	0.970594	-	24	20.3322	0.812438	-	24	30.7418	0.599776	down-regulated	25	42.0649
Q5JRA6	Melanoma inhibitory activity protein 3 GN=MIA3 PE=1 SV=1 - [MIA3_HUMAN]	MIA3	22.02	40	1.06288	-	35	25.6918	1.12854	-	36	28.5839	1.59906	up-regulated	37	26.6714
P62495	Eukaryotic peptide chain release factor subunit 1 GN=ETF1 PE=1 SV=3 - [ERF1_HUMAN]	ETF1	44.39	33	0.674959	down-regulated	26	45.3426	0.979326	-	28	30.4896	0.778551	-	28	29.2107
Q99623	Prohibitin-2 GN=PHB2 PE=1 SV=2 - [PHB2_HUMAN]	PHB2	69.9	36	1.41966	up-regulated	22	34.0596	1.41602	up-regulated	22	34.252	1.48286	up-regulated	22	24.1389
O43852	Calumenin GN=CALU PE=1 SV=2 - [CALU_HUMAN]	CALU	46.98	35	0.878081	-	23	39.1616	1.27952	up-regulated	27	23.1186	1.07585	-	26	34.2369
P07602	Prosaposin GN=PSAP PE=1 SV=2 - [SAP_HUMAN]	PSAP	38.17	32	0.605955	down-regulated	20	61.0571	1.31726	up-regulated	26	43.7139	0.751007	-	22	41.2826
Q96EP5	DAZ-associated protein 1 GN=DAZAP1 PE=1 SV=1 - [DAZP1_HUMAN]	DAZAP1	28.5	22	1.06854	-	12	29.2185	1.30688	up-regulated	13	29.8291	1.0902	-	14	16.7337
P15121	Aldose reductase GN=AKR1B1 PE=1 SV=3 - [ALDR_HUMAN]	AKR1B1	66.14	43	0.621324	down-regulated	30	62.827	1.0025	-	32	24.0998	0.736203	-	31	47.1307
O15460	Prolyl 4-hydroxylase subunit alpha-2 GN=P4HA2 PE=1 SV=1 - [P4HA2_HUMAN]	P4HA2	37.57	24	1.07314	-	19	20.5094	1.28058	up-regulated	20	18.2604	1.34413	-	19	17.3406
O75122	CLIP-associating protein 2 GN=CLASP2 PE=1 SV=2 - [CLAP2_HUMAN]	CLASP2	20.02	29	0.92785	-	21	33.1926	0.755389	down-regulated	20	13.8719	0.823835	-	21	38.0187
P99999	Cytochrome c GN=CYCS PE=1 SV=2 - [CYC_HUMAN]	CYCS	60.95	28	1.02915	-	21	35.7276	1.12475	-	22	25.2275	0.616737	down-regulated	19	49.7372
P21964	Catechol O-methyltransferase GN=COMT PE=1 SV=2 - [COMT_HUMAN]	COMT	50.18	25	0.716271	down-regulated	14	53.383	1.03707	-	14	26.5482	0.916335	-	13	34.8182
P52292	Importin subunit alpha-1 GN=KPNA2 PE=1 SV=1 - [IMA1_HUMAN]	KPNA2	45.75	30	1.10703	-	19	37.5894	1.159	-	23	19.0919	1.61337	up-regulated	23	22.6087
Q6ZU35	Uncharacterized protein KIAA1211 GN=KIAA1211 PE=1 SV=3 - [K1211_HUMAN]	KIAA1211	22.79	29	0.931854	-	21	43.4372	0.891115	-	21	27.0971	0.641838	down-regulated	18	27.1396
P42166	Lamina-associated polypeptide 2, isoform alpha GN=TMPO PE=1 SV=2 - [LAP2A_HUMAN]	TMPO	30.4	28	1.14339	-	6	25.452	1.31453	up-regulated	6	7.89494	1.35043	-	6	8.16668
Q13765	Nascent polypeptide-associated complex subunit alpha GN=NACA PE=1 SV=1 - [NACA_HUMAN]	NACA	33.95	20	0.983098	-	17	42.5345	0.739147	down-regulated	14	24.1985	0.84904	-	16	44.5762
P29762	Cellular retinoic acid-binding protein 1 GN=CRABP1 PE=1 SV=2 - [RABP1_HUMAN]	CRABP1	83.94	35	1.29007	-	25	28.6752	1.31514	up-regulated	25	29.261	1.26737	-	25	19.6598
Q14651	Plastin-1 GN=PLS1 PE=1 SV=2 - [PLSI_HUMAN]	PLS1	28.93	27	1.02886	-	12	37.632	1.21788	-	12	14.9435	1.40141	up-regulated	12	16.8602
P28074	Proteasome subunit beta type-5 GN=PSMB5 PE=1 SV=3 - [PSB5_HUMAN]	PSMB5	45.25	23	1.19264	-	15	24.2085	1.08195	-	14	35.0385	0.67733	down-regulated	13	17.4988
P06748	Nucleophosmin GN=NPM1 PE=1 SV=2 - [NPM_HUMAN]	NPM1	36.39	26	0.892551	-	18	45.3901	0.725881	down-regulated	18	33.9322	0.871607	-	17	52.9566
Q9BTT0	Acidic leucine-rich nuclear phosphoprotein 32 family member E GN=ANP32E PE=1 SV=1 - [AN32E_HUMAN]	ANP32E	29.48	21	0.960168	-	14	76.7406	0.67983	down-regulated	16	43.2949	0.874059	-	15	45.122
Q53EL6	Programmed cell death protein 4 GN=PDCD4 PE=1 SV=2 - [PDCD4_HUMAN]	PDCD4	43.07	28	0.806018	-	22	31.8013	0.767822	-	23	23.3806	0.655014	down-regulated	23	28.9495
Q9Y4E1	WASH complex subunit FAM21C GN=FAM21C PE=1 SV=3 - [FA21C_HUMAN]	FAM21C	25.27	26	0.809648	-	1		0.36325	down-regulated	1		1.31577	-	2	33.8679
P35908	Keratin, type II cytoskeletal 2 epidermal GN=KRT2 PE=1 SV=2 - [K22E_HUMAN]	KRT2	27.23	26	0.73105	-	3	17.5313	0.940847	-	4	36.6357	2.7645	up-regulated	4	44.7463
Q09161	Nuclear cap-binding protein subunit 1 GN=NCBP1 PE=1 SV=1 - [NCBP1_HUMAN]	NCBP1	27.97	28	0.714623	down-regulated	20	45.3723	0.940345	-	21	16.8672	0.807649	-	21	42.7172
Q00534	Cyclin-dependent kinase 6 GN=CDK6 PE=1 SV=1 - [CDK6_HUMAN]	CDK6	58.9	27	0.896674	-	20	33.9357	0.937552	-	22	22.0579	0.654097	down-regulated	21	32.9255
Q9P258	Protein RCC2 GN=RCC2 PE=1 SV=2 - [RCC2_HUMAN]	RCC2	32.18	27	0.939481	-	22	62.0492	0.748795	down-regulated	21	26.7069	0.698039	down-regulated	22	64.2143
Q14376	UDP-glucose 4-epimerase GN=GALE PE=1 SV=2 - [GALE_HUMAN]	GALE	55.75	25	0.705121	down-regulated	16	26.3177	1.19222	-	19	28.5272	1.07725	-	19	37.2625
P08134	Rho-related GTP-binding protein RhoC GN=RHOC PE=1 SV=1 - [RHOC_HUMAN]	RHOC	67.88	28	0.992589	-	2	9.93113	1.39652	up-regulated	2	33.6592	1.2689	-	2	12.0762
P21266	Glutathione S-transferase Mu 3 GN=GSTM3 PE=1 SV=3 - [GSTM3_HUMAN]	GSTM3	53.78	26	0.616197	down-regulated	18	79.4287	1.24081	-	19	21.471	0.801849	-	19	45.5705
P62140	Serine/threonine-protein phosphatase PP1-beta catalytic subunit GN=PPP1CB PE=1 SV=3 - [PP1B_HUMAN]	PPP1CB	52.91	26	0.651958	down-regulated	6	15.6872	1.05622	-	6	10.3932	0.814872	-	6	13.8573
P21796	Voltage-dependent anion-selective channel protein 1 GN=VDAC1 PE=1 SV=2 - [VDAC1_HUMAN]	VDAC1	70.32	20	1.20134	-	15	15.9342	1.28289	up-regulated	16	26.8098	1.14894	-	16	43.6988
P06454	Prothymosin alpha GN=PTMA PE=1 SV=2 - [PTMA_HUMAN]	PTMA	37.84	38	0.929394	-	10	41.9614	0.729659	down-regulated	9	11.9366	0.880388	-	11	21.9115
Q9C0C9	E2/E3 hybrid ubiquitin-protein ligase UBE2O GN=UBE2O PE=1 SV=3 - [UBE2O_HUMAN]	UBE2O	22.91	27	1.01499	-	22	18.7699	0.740377	down-regulated	22	14.0587	0.882914	-	22	21.1356
Q6UW63	KDEL motif-containing protein 1 GN=KDELC1 PE=1 SV=1 - [KDEL1_HUMAN]	KDELC1	33.27	26	0.966907	-	19	22.9241	1.12953	-	20	18.5523	1.40919	up-regulated	19	25.3366
P62820	Ras-related protein Rab-1A GN=RAB1A PE=1 SV=3 - [RAB1A_HUMAN]	RAB1A	63.9	26	1.16896	-	11	46.791	0.976751	-	12	17.2813	1.40033	up-regulated	11	38.1893
O43290	U4/U6.U5 tri-snRNP-associated protein 1 GN=SART1 PE=1 SV=1 - [SNUT1_HUMAN]	SART1	32.38	25	0.928002	-	22	24.7594	0.752656	down-regulated	22	30.0247	0.983756	-	21	23.359
P16401	Histone H1.5 GN=HIST1H1B PE=1 SV=3 - [H15_HUMAN]	HIST1H1B	30.97	22	1.00533	-	14	35.9257	0.83126	-	14	19.3458	1.45294	up-regulated	14	39.5977
Q96FJ2	Dynein light chain 2, cytoplasmic GN=DYNLL2 PE=1 SV=1 - [DYL2_HUMAN]	DYNLL2	50.56	19	1.5373	up-regulated	11	60.4419	1.45657	up-regulated	12	31.8961	1.60165	up-regulated	11	40.4863
P61970	Nuclear transport factor 2 GN=NUTF2 PE=1 SV=1 - [NTF2_HUMAN]	NUTF2	94.49	28	0.901157	-	19	24.9704	1.14207	-	20	18.6274	0.716168	down-regulated	19	36.4097
Q9UID3	Vacuolar protein sorting-associated protein 51 homolog GN=VPS51 PE=1 SV=2 - [VPS51_HUMAN]	VPS51	29.03	25	0.879829	-	15	9.23128	0.857392	-	16	15.1511	0.700291	down-regulated	15	12.9576
P51532	Transcription activator BRG1 GN=SMARCA4 PE=1 SV=2 - [SMCA4_HUMAN]	SMARCA4	14.15	27	0.955913	-	22	29.7316	0.649266	down-regulated	21	14.0734	0.739748	-	22	23.9374
P18085	ADP-ribosylation factor 4 GN=ARF4 PE=1 SV=3 - [ARF4_HUMAN]	ARF4	64.44	30	0.662255	down-regulated	15	24.7971	1.0815	-	16	24.9185	0.673718	down-regulated	17	24.3064
Q15121	Astrocytic phosphoprotein PEA-15 GN=PEA15 PE=1 SV=2 - [PEA15_HUMAN]	PEA15	70.77	19	1.02526	-	17	63.6676	1.30931	up-regulated	16	33.2576	0.933937	-	17	65.1237
P60228	Eukaryotic translation initiation factor 3 subunit E GN=EIF3E PE=1 SV=1 - [EIF3E_HUMAN]	EIF3E	40	31	0.809024	-	22	36.6751	0.72339	down-regulated	22	15.7767	0.742737	-	22	36.0913
P08243	Asparagine synthetase [glutamine-hydrolyzing] GN=ASNS PE=1 SV=4 - [ASNS_HUMAN]	ASNS	49.73	28	0.909416	-	22	32.2733	0.923831	-	23	20.2731	0.670084	down-regulated	22	17.2024
Q96CW5	Gamma-tubulin complex component 3 GN=TUBGCP3 PE=1 SV=2 - [GCP3_HUMAN]	TUBGCP3	24.04	26	0.740541	-	17	27.7811	0.966251	-	17	17.4153	0.701203	down-regulated	17	29.2835
Q9NR50	Translation initiation factor eIF-2B subunit gamma GN=EIF2B3 PE=1 SV=1 - [EI2BG_HUMAN]	EIF2B3	36.28	20	0.891926	-	14	47.4482	0.732441	down-regulated	14	12.9466	0.814048	-	15	21.0676
P08779	Keratin, type I cytoskeletal 16 GN=KRT16 PE=1 SV=4 - [K1C16_HUMAN]	KRT16	31.5	24	0.321958	down-regulated	7	82.5221	0.425152	down-regulated	7	87.8958	0.793969	-	6	27.6528
Q92974	Rho guanine nucleotide exchange factor 2 GN=ARHGEF2 PE=1 SV=4 - [ARHG2_HUMAN]	ARHGEF2	33.87	29	1.0165	-	24	29.8422	0.763693	-	24	32.9712	0.665789	down-regulated	23	33.2252
Q9Y2T7	Y-box-binding protein 2 GN=YBX2 PE=1 SV=2 - [YBOX2_HUMAN]	YBX2	26.37	24	1.33402	-	3	66.5863	1.54189	up-regulated	3	11.8872	1.82595	up-regulated	3	5.03556
Q9UQ35	Serine/arginine repetitive matrix protein 2 GN=SRRM2 PE=1 SV=2 - [SRRM2_HUMAN]	SRRM2	9.45	26	1.16832	-	23	16.1373	0.743336	down-regulated	22	29.7432	0.771779	-	22	20.5267
Q13151	Heterogeneous nuclear ribonucleoprotein A0 GN=HNRNPA0 PE=1 SV=1 - [ROA0_HUMAN]	HNRNPA0	34.1	18	0.923887	-	13	31.507	0.815209	-	14	23.7418	0.70852	down-regulated	12	28.6698
Q9Y3P9	Rab GTPase-activating protein 1 GN=RABGAP1 PE=1 SV=3 - [RBGP1_HUMAN]	RABGAP1	21.98	29	1.08795	-	24	28.749	1.12178	-	24	25.0512	1.47988	up-regulated	25	29.2827
O15371	Eukaryotic translation initiation factor 3 subunit D GN=EIF3D PE=1 SV=1 - [EIF3D_HUMAN]	EIF3D	41.97	24	0.900339	-	17	37.81	0.662848	down-regulated	17	22.7959	0.719984	down-regulated	15	45.985
P62081	40S ribosomal protein S7 GN=RPS7 PE=1 SV=1 - [RS7_HUMAN]	RPS7	39.18	23	1.37382	up-regulated	12	48.667	1.03679	-	13	32.28	1.13972	-	14	37.0728
Q92922	SWI/SNF complex subunit SMARCC1 GN=SMARCC1 PE=1 SV=3 - [SMRC1_HUMAN]	SMARCC1	17.65	26	1.09296	-	11	30.2515	0.756029	down-regulated	11	15.1689	0.876415	-	11	14.4286
P51178	1-phosphatidylinositol 4,5-bisphosphate phosphodiesterase delta-1 GN=PLCD1 PE=1 SV=2 - [PLCD1_HUMAN]	PLCD1	26.19	17	1.13172	-	12	30.3636	1.34475	up-regulated	12	27.9188	1.44546	up-regulated	12	26.594
P15259	Phosphoglycerate mutase 2 GN=PGAM2 PE=1 SV=3 - [PGAM2_HUMAN]	PGAM2	38.34	22	1.05986	-	4	17.5309	0.715347	down-regulated	3	9.5765	1.31522	-	3	0.0390096
P24844	Myosin regulatory light polypeptide 9 GN=MYL9 PE=1 SV=4 - [MYL9_HUMAN]	MYL9	50.58	29	0.726599	down-regulated	3	1.47693	1.04569	-	3	0.320316	1.00375	-	3	17.3354
P02533	Keratin, type I cytoskeletal 14 GN=KRT14 PE=1 SV=4 - [K1C14_HUMAN]	KRT14	18.43	18	0.0362409	down-regulated	1		0.162929	down-regulated	2	18.0021	0.126143	down-regulated	2	0.642473
P62306	Small nuclear ribonucleoprotein F GN=SNRPF PE=1 SV=1 - [RUXF_HUMAN]	SNRPF	15.12	16	0.671962	down-regulated	7	32.1768	1.25841	-	7	53.6613	1.07011	-	7	29.324
Q16527	Cysteine and glycine-rich protein 2 GN=CSRP2 PE=1 SV=3 - [CSRP2_HUMAN]	CSRP2	45.6	16	1.04013	-	15	25.6052	1.40431	up-regulated	15	18.7357	1.31094	-	15	22.7514
P55957	BH3-interacting domain death agonist GN=BID PE=1 SV=1 - [BID_HUMAN]	BID	55.38	17	0.768425	-	10	41.2637	0.853081	-	10	19.0119	0.699533	down-regulated	10	40.4521
Q15631	Translin GN=TSN PE=1 SV=1 - [TSN_HUMAN]	TSN	62.28	24	1.3036	-	14	22.6933	1.28178	up-regulated	14	17.4655	1.19985	-	14	32.9191
Q96C36	Pyrroline-5-carboxylate reductase 2 GN=PYCR2 PE=1 SV=1 - [P5CR2_HUMAN]	PYCR2	50.31	19	0.962179	-	8	20.412	1.28848	up-regulated	11	33.6552	1.15883	-	10	16.7164
O75914	Serine/threonine-protein kinase PAK 3 GN=PAK3 PE=1 SV=2 - [PAK3_HUMAN]	PAK3	17.89	23	1.40013	up-regulated	2	47.0457	1.11096	-	2	25.9016	1.20259	-	2	29.0212
Q03252	Lamin-B2 GN=LMNB2 PE=1 SV=3 - [LMNB2_HUMAN]	LMNB2	34.83	29	1.05485	-	18	22.0351	1.32297	up-regulated	20	33.9726	1.50169	up-regulated	20	27.8442
P31040	Succinate dehydrogenase [ubiquinone] flavoprotein subunit, mitochondrial GN=SDHA PE=1 SV=2 - [SDHA_HUMAN]	SDHA	20.63	17	1.17046	-	10	21.7186	1.22222	-	11	29.4043	1.86522	up-regulated	10	33.6548
P13647	Keratin, type II cytoskeletal 5 GN=KRT5 PE=1 SV=3 - [K2C5_HUMAN]	KRT5	23.73	22	0.123653	down-regulated	5	25.9657	0.29188	down-regulated	5	15.9767	0.651715	down-regulated	5	51.2388
Q96KK5	Histone H2A type 1-H GN=HIST1H2AH PE=1 SV=3 - [H2A1H_HUMAN]	HIST1H2AH	61.72	29	1.68507	up-regulated	4	71.6863	1.8481	up-regulated	6	55.7029	2.63498	up-regulated	6	38.6222
Q12860	Contactin-1 GN=CNTN1 PE=1 SV=1 - [CNTN1_HUMAN]	CNTN1	17.29	22	1.60647	up-regulated	17	42.8776	1.14409	-	17	27.5881	1.24969	-	19	25.0557
O94973	AP-2 complex subunit alpha-2 GN=AP2A2 PE=1 SV=2 - [AP2A2_HUMAN]	AP2A2	23.11	23	0.765359	-	12	39.5255	0.82026	-	12	9.25753	0.715519	down-regulated	12	26.5762
Q92599	Septin-8 GN=SEPT8 PE=1 SV=4 - [SEPT8_HUMAN]	SEPT8	22.36	22	1.07561	-	7	15.5243	1.39175	up-regulated	7	37.3704	1.09199	-	7	22.2642
Q9NRF8	CTP synthase 2 GN=CTPS2 PE=1 SV=1 - [PYRG2_HUMAN]	CTPS2	18.6	15	0.722448	down-regulated	11	24.9051	0.835318	-	10	15.3143	0.787895	-	10	33.3908
Q9BWF3	RNA-binding protein 4 GN=RBM4 PE=1 SV=1 - [RBM4_HUMAN]	RBM4	30.77	18	1.55347	up-regulated	5	39.2881	0.830712	-	5	46.0362	0.944495	-	4	36.497
Q15836	Vesicle-associated membrane protein 3 GN=VAMP3 PE=1 SV=3 - [VAMP3_HUMAN]	VAMP3	52	13	1.3645	up-regulated	1		1.27959	up-regulated	1		1.86912	up-regulated	1
P07948	Tyrosine-protein kinase Lyn GN=LYN PE=1 SV=3 - [LYN_HUMAN]	LYN	39.84	22	1.08696	-	16	32.1473	0.967068	-	17	18.766	0.644256	down-regulated	16	35.2119
Q6P1X6	UPF0598 protein C8orf82 GN=C8orf82 PE=2 SV=2 - [CH082_HUMAN]	C8orf82	43.98	14	0.713829	down-regulated	7	73.9481	0.864457	-	9	31.8145	0.687726	down-regulated	8	23.5082
Q9BUQ8	Probable ATP-dependent RNA helicase DDX23 GN=DDX23 PE=1 SV=3 - [DDX23_HUMAN]	DDX23	22.07	18	0.979852	-	15	33.9227	0.708215	down-regulated	16	38.4082	0.889084	-	16	16.2759
O60841	Eukaryotic translation initiation factor 5B GN=EIF5B PE=1 SV=4 - [IF2P_HUMAN]	EIF5B	24.02	20	1.06167	-	18	49.3723	0.563869	down-regulated	15	36.512	0.934931	-	17	36.0438
Q9BYV8	Centrosomal protein of 41 kDa GN=CEP41 PE=1 SV=1 - [CEP41_HUMAN]	CEP41	39.41	16	0.86098	-	10	52.0868	1.07653	-	7	22.409	0.684657	down-regulated	9	33.4381
P63167	Dynein light chain 1, cytoplasmic GN=DYNLL1 PE=1 SV=1 - [DYL1_HUMAN]	DYNLL1	50.56	19	1.93715	up-regulated	5	61.8613	1.07524	-	7	24.6621	1.22612	-	6	44.5044
P28370	Probable global transcription activator SNF2L1 GN=SMARCA1 PE=1 SV=2 - [SMCA1_HUMAN]	SMARCA1	18.98	27	0.769061	-	11	21.0977	0.771184	-	12	20.7323	0.631437	down-regulated	11	28.098
P30533	Alpha-2-macroglobulin receptor-associated protein GN=LRPAP1 PE=1 SV=1 - [AMRP_HUMAN]	LRPAP1	33.33	21	1.12157	-	19	35.7966	1.04706	-	19	23.1315	1.39975	up-regulated	19	38.6802
Q8IVF2	Protein AHNAK2 GN=AHNAK2 PE=1 SV=2 - [AHNK2_HUMAN]	AHNAK2	12.46	26	1.1664	-	17	32.0071	1.08742	-	19	39.4515	1.64362	up-regulated	17	39.9427
P26583	High mobility group protein B2 GN=HMGB2 PE=1 SV=2 - [HMGB2_HUMAN]	HMGB2	32.06	18	1.44151	up-regulated	7	15.0567	0.336184	down-regulated	7	12.9838	1.11473	-	7	6.44693
P20700	Lamin-B1 GN=LMNB1 PE=1 SV=2 - [LMNB1_HUMAN]	LMNB1	43.17	30	0.994042	-	18	29.1625	1.32441	up-regulated	19	34.5503	1.59544	up-regulated	19	40.7145
Q14344	Guanine nucleotide-binding protein subunit alpha-13 GN=GNA13 PE=1 SV=2 - [GNA13_HUMAN]	GNA13	33.16	23	0.992759	-	15	10.4228	0.759676	down-regulated	15	28.5037	0.813483	-	15	11.2069
Q9HAV7	GrpE protein homolog 1, mitochondrial GN=GRPEL1 PE=1 SV=2 - [GRPE1_HUMAN]	GRPEL1	47.93	15	0.860594	-	12	33.6136	1.28844	up-regulated	12	20.5695	1.09003	-	11	30.4703
P09619	Platelet-derived growth factor receptor beta GN=PDGFRB PE=1 SV=1 - [PGFRB_HUMAN]	PDGFRB	13.02	18	0.767542	-	13	32.8495	0.739194	down-regulated	14	21.3038	0.539209	down-regulated	14	23.5432
Q7Z5L9	Interferon regulatory factor 2-binding protein 2 GN=IRF2BP2 PE=1 SV=2 - [I2BP2_HUMAN]	IRF2BP2	33.22	16	1.14416	-	7	70.5155	1.03869	-	7	26.532	0.604446	down-regulated	6	80.2769
Q9P1F3	Costars family protein ABRACL GN=ABRACL PE=1 SV=1 - [ABRAL_HUMAN]	ABRACL	77.78	11	0.941991	-	3	1.04163	0.990512	-	3	1.68282	0.608269	down-regulated	3	17.0923
P41567	Eukaryotic translation initiation factor 1 GN=EIF1 PE=1 SV=1 - [EIF1_HUMAN]	EIF1	79.65	18	1.07147	-	4	53.623	1.42041	up-regulated	7	21.9529	1.33753	-	5	22.701
Q9UJS0	Calcium-binding mitochondrial carrier protein Aralar2 GN=SLC25A13 PE=1 SV=2 - [CMC2_HUMAN]	SLC25A13	27.56	20	1.3539	up-regulated	13	24.8359	1.19448	-	14	13.7119	1.21753	-	14	36.5766
O00203	AP-3 complex subunit beta-1 GN=AP3B1 PE=1 SV=3 - [AP3B1_HUMAN]	AP3B1	21.66	22	0.84754	-	13	28.9397	0.654462	down-regulated	13	35.1032	0.888935	-	13	29.2405
Q13428	Treacle protein GN=TCOF1 PE=1 SV=3 - [TCOF_HUMAN]	TCOF1	12.9	17	1.13287	-	14	23.4087	0.640694	down-regulated	14	19.8395	0.782973	-	14	19.9321
P10645	Chromogranin-A GN=CHGA PE=1 SV=7 - [CMGA_HUMAN]	CHGA	38.51	15	1.53742	up-regulated	12	19.9359	1.31714	up-regulated	12	17.7785	1.09996	-	12	39.3712
P04818	Thymidylate synthase GN=TYMS PE=1 SV=3 - [TYSY_HUMAN]	TYMS	42.17	15	0.961885	-	10	24.5196	0.752371	down-regulated	10	19.9471	0.761689	-	10	56.2838
Q15113	Procollagen C-endopeptidase enhancer 1 GN=PCOLCE PE=1 SV=2 - [PCOC1_HUMAN]	PCOLCE	28.06	16	0.638458	down-regulated	11	44.0274	0.890601	-	11	12.7928	1.10496	-	11	9.87143
Q00688	Peptidyl-prolyl cis-trans isomerase FKBP3 GN=FKBP3 PE=1 SV=1 - [FKBP3_HUMAN]	FKBP3	37.05	22	1.39707	up-regulated	15	28.8995	1.16207	-	17	19.5184	1.17591	-	17	31.5554
Q13162	Peroxiredoxin-4 GN=PRDX4 PE=1 SV=1 - [PRDX4_HUMAN]	PRDX4	46.86	21	1.57946	up-regulated	11	12.6937	1.17172	-	11	28.6663	1.20904	-	11	26.5916
Q8IWE2	Protein NOXP20 GN=FAM114A1 PE=1 SV=2 - [NXP20_HUMAN]	FAM114A1	34.64	15	1.21159	-	11	26.611	1.2739	-	12	30.343	1.39594	up-regulated	11	20.9367
Q9BZK7	F-box-like/WD repeat-containing protein TBL1XR1 GN=TBL1XR1 PE=1 SV=1 - [TBL1R_HUMAN]	TBL1XR1	28.79	13	0.956458	-	9	25.7233	0.90062	-	9	31.4931	0.709955	down-regulated	8	15.6349
A2RTX5	Probable threonine--tRNA ligase 2, cytoplasmic GN=TARSL2 PE=1 SV=1 - [SYTC2_HUMAN]	TARSL2	18.2	17	0.706542	down-regulated	4	18.3703	0.824494	-	4	11.2181	0.864543	-	4	18.6992
Q9Y6E0	Serine/threonine-protein kinase 24 GN=STK24 PE=1 SV=1 - [STK24_HUMAN]	STK24	31.38	16	0.916795	-	7	62.9315	0.747659	down-regulated	7	17.4755	0.96525	-	6	23.0212
P62873	Guanine nucleotide-binding protein G(I)/G(S)/G(T) subunit beta-1 GN=GNB1 PE=1 SV=3 - [GBB1_HUMAN]	GNB1	35.29	19	0.976295	-	9	93.7017	0.867914	-	10	36.3822	0.715679	down-regulated	10	58.5793
Q02543	60S ribosomal protein L18a GN=RPL18A PE=1 SV=2 - [RL18A_HUMAN]	RPL18A	41.48	18	0.742063	-	13	31.2264	0.961711	-	13	17.3285	0.628838	down-regulated	13	40.5923
P41236	Protein phosphatase inhibitor 2 GN=PPP1R2 PE=1 SV=2 - [IPP2_HUMAN]	PPP1R2	38.05	15	1.33891	-	11	17.2752	1.07267	-	11	12.756	1.40661	up-regulated	11	26.5063
Q96PK6	RNA-binding protein 14 GN=RBM14 PE=1 SV=2 - [RBM14_HUMAN]	RBM14	20.63	17	1.43624	up-regulated	14	16.2657	1.30189	up-regulated	15	22.807	1.36482	-	15	11.3713
Q96ST3	Paired amphipathic helix protein Sin3a GN=SIN3A PE=1 SV=2 - [SIN3A_HUMAN]	SIN3A	18.22	20	1.10832	-	15	12.2774	0.760017	down-regulated	15	18.4948	0.843897	-	15	19.3396
P31930	Cytochrome b-c1 complex subunit 1, mitochondrial GN=UQCRC1 PE=1 SV=3 - [QCR1_HUMAN]	UQCRC1	38.54	17	1.21918	-	11	45.4517	1.1746	-	12	15.0265	1.56174	up-regulated	11	29.2444
P12236	ADP/ATP translocase 3 GN=SLC25A6 PE=1 SV=4 - [ADT3_HUMAN]	SLC25A6	39.26	22	1.29231	-	2	39.1061	0.816803	-	2	55.811	1.62968	up-regulated	2	19.2109
P30043	Flavin reductase (NADPH) GN=BLVRB PE=1 SV=3 - [BLVRB_HUMAN]	BLVRB	56.31	14	1.06118	-	11	23.0158	1.27419	-	12	17.2161	1.45821	up-regulated	12	20.0241
P30038	Delta-1-pyrroline-5-carboxylate dehydrogenase, mitochondrial GN=ALDH4A1 PE=1 SV=3 - [AL4A1_HUMAN]	ALDH4A1	29.31	17	1.19324	-	13	33.0393	1.32057	up-regulated	13	28.3724	1.27831	-	13	18.4531
P07305	Histone H1.0 GN=H1F0 PE=1 SV=3 - [H10_HUMAN]	H1F0	27.32	13	1.10681	-	13	15.1082	1.32991	up-regulated	12	40.9098	2.2906	up-regulated	13	97.4684
O14745	Na(+)/H(+) exchange regulatory cofactor NHE-RF1 GN=SLC9A3R1 PE=1 SV=4 - [NHRF1_HUMAN]	SLC9A3R1	36.03	21	1.31276	-	11	27.9373	1.10465	-	10	19.3098	1.66051	up-regulated	10	42.9445
Q14576	ELAV-like protein 3 GN=ELAVL3 PE=2 SV=3 - [ELAV3_HUMAN]	ELAVL3	24.25	14	0.608807	down-regulated	1		0.99875	-	1		0.672479	down-regulated	1
Q15293	Reticulocalbin-1 GN=RCN1 PE=1 SV=1 - [RCN1_HUMAN]	RCN1	27.79	16	0.803477	-	13	62.2785	0.742641	down-regulated	13	20.1743	1.10446	-	12	16.3522
P50897	Palmitoyl-protein thioesterase 1 GN=PPT1 PE=1 SV=1 - [PPT1_HUMAN]	PPT1	38.89	14	0.720397	down-regulated	10	43.3321	0.953865	-	11	20.4431	0.745357	-	10	34.7834
Q9H444	Charged multivesicular body protein 4b GN=CHMP4B PE=1 SV=1 - [CHM4B_HUMAN]	CHMP4B	37.5	18	1.1418	-	16	18.4485	1.23275	-	17	22.5355	1.42387	up-regulated	16	21.7103
O15269	Serine palmitoyltransferase 1 GN=SPTLC1 PE=1 SV=1 - [SPTC1_HUMAN]	SPTLC1	24.1	13	0.960342	-	9	25.5256	1.10989	-	9	34.6744	1.42543	up-regulated	8	15.7711
O75348	V-type proton ATPase subunit G 1 GN=ATP6V1G1 PE=1 SV=3 - [VATG1_HUMAN]	ATP6V1G1	75.42	19	1.11169	-	11	19.1646	1.18594	-	11	17.4211	1.50005	up-regulated	11	40.3568
Q92558	Wiskott-Aldrich syndrome protein family member 1 GN=WASF1 PE=1 SV=1 - [WASF1_HUMAN]	WASF1	23.26	13	1.3582	up-regulated	11	13.1386	0.997997	-	11	37.586	1.22416	-	11	37.405
Q8WZ82	Ovarian cancer-associated gene 2 protein GN=OVCA2 PE=1 SV=1 - [OVCA2_HUMAN]	OVCA2	55.07	14	0.562505	down-regulated	11	87.8964	0.878792	-	11	35.5925	0.647648	down-regulated	8	13.7779
O14787	Transportin-2 GN=TNPO2 PE=1 SV=3 - [TNPO2_HUMAN]	TNPO2	20.62	27	0.513477	down-regulated	9	33.9663	0.867083	-	12	12.6406	0.567687	down-regulated	11	34.4607
Q7L2H7	Eukaryotic translation initiation factor 3 subunit M GN=EIF3M PE=1 SV=1 - [EIF3M_HUMAN]	EIF3M	27.81	14	0.781154	-	11	51.8025	0.674301	down-regulated	11	22.6221	0.73735	-	10	73.9918
Q8IXH7	Negative elongation factor C/D GN=NELFCD PE=1 SV=2 - [NELFD_HUMAN]	NELFCD	24.41	17	0.85545	-	11	15.1865	1.1248	-	12	6.22057	0.706083	down-regulated	12	50.6054
P28161	Glutathione S-transferase Mu 2 GN=GSTM2 PE=1 SV=2 - [GSTM2_HUMAN]	GSTM2	50.46	17	0.675497	down-regulated	6	42.8242	1.09338	-	7	39.2563	0.67106	down-regulated	6	82.1402
O00505	Importin subunit alpha-4 GN=KPNA3 PE=1 SV=2 - [IMA4_HUMAN]	KPNA3	20.73	14	0.609542	down-regulated	3	18.9496	0.901853	-	5	11.7912	0.861857	-	3	48.207
P16403	Histone H1.2 GN=HIST1H1C PE=1 SV=2 - [H12_HUMAN]	HIST1H1C	35.21	18	1.20624	-	10	15.6295	1.20128	-	10	9.05633	1.48895	up-regulated	10	29.9836
Q86U42	Polyadenylate-binding protein 2 GN=PABPN1 PE=1 SV=3 - [PABP2_HUMAN]	PABPN1	30.72	16	0.833515	-	10	19.624	0.901962	-	10	6.54649	0.687173	down-regulated	10	23.8792
O75521	Enoyl-CoA delta isomerase 2, mitochondrial GN=ECI2 PE=1 SV=4 - [ECI2_HUMAN]	ECI2	32.74	11	1.06759	-	6	26.8168	1.32834	up-regulated	6	11.8998	1.02546	-	6	33.9231
P21291	Cysteine and glycine-rich protein 1 GN=CSRP1 PE=1 SV=3 - [CSRP1_HUMAN]	CSRP1	59.59	16	1.19903	-	11	23.1563	1.40045	up-regulated	11	47.2981	1.13899	-	12	27.3114
Q86VI3	Ras GTPase-activating-like protein IQGAP3 GN=IQGAP3 PE=1 SV=2 - [IQGA3_HUMAN]	IQGAP3	13.18	23	0.96199	-	15	23.2535	0.931388	-	16	13.571	0.672961	down-regulated	15	32.6826
P51572	B-cell receptor-associated protein 31 GN=BCAP31 PE=1 SV=3 - [BAP31_HUMAN]	BCAP31	41.06	24	1.29487	-	20	23.9724	1.00428	-	20	26.4223	1.55003	up-regulated	20	26.375
P11279	Lysosome-associated membrane glycoprotein 1 GN=LAMP1 PE=1 SV=3 - [LAMP1_HUMAN]	LAMP1	15.59	12	0.667706	down-regulated	8	51.6164	0.974366	-	8	17.373	0.84153	-	8	45.2797
Q9Y4R8	Telomere length regulation protein TEL2 homolog GN=TELO2 PE=1 SV=2 - [TELO2_HUMAN]	TELO2	21.39	17	0.700627	down-regulated	14	39.3989	0.975912	-	14	11.8469	0.710354	down-regulated	14	31.2167
Q96A33	Coiled-coil domain-containing protein 47 GN=CCDC47 PE=1 SV=1 - [CCD47_HUMAN]	CCDC47	28.99	15	1.65037	up-regulated	13	67.4129	1.18228	-	14	23.1134	1.39711	up-regulated	13	43.3352
P09429	High mobility group protein B1 GN=HMGB1 PE=1 SV=3 - [HMGB1_HUMAN]	HMGB1	29.77	15	1.36393	up-regulated	5	28.6421	0.3678	down-regulated	5	23.1959	1.31246	-	5	13.0058
Q96GM5	SWI/SNF-related matrix-associated actin-dependent regulator of chromatin subfamily D member 1 GN=SMARCD1 PE=1 SV=2 - [SMRD1_HUMAN]	SMARCD1	26.99	14	0.898233	-	11	50.1239	0.656407	down-regulated	10	25.8161	0.7549	-	11	10.6281
O94966	Ubiquitin carboxyl-terminal hydrolase 19 GN=USP19 PE=1 SV=2 - [UBP19_HUMAN]	USP19	18.36	14	0.789054	-	10	10.5422	0.828514	-	9	9.3545	0.703205	down-regulated	11	28.4726
P63092	Guanine nucleotide-binding protein G(s) subunit alpha isoforms short GN=GNAS PE=1 SV=1 - [GNAS2_HUMAN]	GNAS	44.92	21	0.909275	-	16	17.159	0.855265	-	16	14.0573	0.686619	down-regulated	16	17.5354
P25788	Proteasome subunit alpha type-3 GN=PSMA3 PE=1 SV=2 - [PSA3_HUMAN]	PSMA3	46.27	20	1.43957	up-regulated	13	24.4811	1.26615	-	13	17.65	0.892156	-	13	41.5159
A6NKG5	Retrotransposon-like protein 1 GN=RTL1 PE=3 SV=3 - [RTL1_HUMAN]	RTL1	11.78	16	0.831266	-	14	24.5989	0.487109	down-regulated	13	33.3216	0.57424	down-regulated	14	45.0597
Q9H2J4	Phosducin-like protein 3 GN=PDCL3 PE=1 SV=1 - [PDCL3_HUMAN]	PDCL3	45.61	11	0.62938	down-regulated	10	57.9257	0.855745	-	10	16.2261	0.674485	down-regulated	10	48.7713
Q96D15	Reticulocalbin-3 GN=RCN3 PE=1 SV=1 - [RCN3_HUMAN]	RCN3	35.37	13	1.06064	-	9	14.3454	1.26533	-	9	34.1265	1.75179	up-regulated	9	37.6909
Q9P265	Disco-interacting protein 2 homolog B GN=DIP2B PE=1 SV=3 - [DIP2B_HUMAN]	DIP2B	11.74	14	1.00366	-	11	32.9985	0.736634	down-regulated	12	20.9262	0.824787	-	12	26.9366
Q9UBB6	Neurochondrin GN=NCDN PE=1 SV=1 - [NCDN_HUMAN]	NCDN	18.38	14	0.727556	down-regulated	8	113.708	0.913655	-	7	24.7448	0.882331	-	8	69.157
Q9H1B7	Interferon regulatory factor 2-binding protein-like GN=IRF2BPL PE=1 SV=1 - [I2BPL_HUMAN]	IRF2BPL	19.6	15	0.725202	down-regulated	8	53.6023	1.04717	-	8	15.6248	0.947225	-	8	21.3788
O75531	Barrier-to-autointegration factor GN=BANF1 PE=1 SV=1 - [BAF_HUMAN]	BANF1	56.18	14	0.909225	-	6	59.1124	1.90571	up-regulated	8	51.7372	1.2913	-	8	67.2051
P56545	C-terminal-binding protein 2 GN=CTBP2 PE=1 SV=1 - [CTBP2_HUMAN]	CTBP2	19.78	12	0.813276	-	6	23.6547	1.07776	-	6	22.7524	0.678064	down-regulated	6	33.68
Q9BT23	LIM domain-containing protein 2 GN=LIMD2 PE=1 SV=1 - [LIMD2_HUMAN]	LIMD2	22.05	10	1.02532	-	6	34.5825	0.721705	down-regulated	5	26.596	0.725348	-	5	23.0105
Q92688	Acidic leucine-rich nuclear phosphoprotein 32 family member B GN=ANP32B PE=1 SV=1 - [AN32B_HUMAN]	ANP32B	30.28	12	1.23143	-	6	41.3176	0.481228	down-regulated	6	39.439	0.975271	-	6	34.7893
Q969P0	Immunoglobulin superfamily member 8 GN=IGSF8 PE=1 SV=1 - [IGSF8_HUMAN]	IGSF8	24.14	16	1.44447	up-regulated	15	52.1677	1.43064	up-regulated	15	24.011	1.54994	up-regulated	15	30.978
P53597	Succinyl-CoA ligase [ADP/GDP-forming] subunit alpha, mitochondrial GN=SUCLG1 PE=1 SV=4 - [SUCA_HUMAN]	SUCLG1	27.46	13	1.17566	-	10	18.8132	1.2854	up-regulated	10	17.1697	1.28086	-	9	29.0021
Q9Y3Y2	Chromatin target of PRMT1 protein GN=CHTOP PE=1 SV=2 - [CHTOP_HUMAN]	CHTOP	20.97	11	1.05076	-	8	27.7346	0.734483	down-regulated	7	10.5282	0.800727	-	8	18.0721
P05386	60S acidic ribosomal protein P1 GN=RPLP1 PE=1 SV=1 - [RLA1_HUMAN]	RPLP1	57.02	12	1.4794	up-regulated	3	46.7568	0.941777	-	3	4.12654	1.05444	-	2	66.0483
Q96DH6	RNA-binding protein Musashi homolog 2 GN=MSI2 PE=1 SV=1 - [MSI2H_HUMAN]	MSI2	25	12	0.809116	-	8	20.6281	0.86328	-	9	28.672	0.702614	down-regulated	9	28.2252
Q08945	FACT complex subunit SSRP1 GN=SSRP1 PE=1 SV=1 - [SSRP1_HUMAN]	SSRP1	21.3	14	0.942927	-	10	32.122	0.708762	down-regulated	13	38.4225	0.739492	-	10	25.3092
Q86YZ3	Hornerin GN=HRNR PE=1 SV=2 - [HORN_HUMAN]	HRNR	7.82	11	0.171029	down-regulated	1		0.455274	down-regulated	1		0.801276	-	1
Q9UI12	V-type proton ATPase subunit H GN=ATP6V1H PE=1 SV=1 - [VATH_HUMAN]	ATP6V1H	22.36	11	0.89041	-	8	26.1715	1.32688	up-regulated	9	40.3441	1.35618	-	8	43.3708
P20336	Ras-related protein Rab-3A GN=RAB3A PE=1 SV=1 - [RAB3A_HUMAN]	RAB3A	33.64	10	1.29053	-	6	5.75493	1.21454	-	6	28.5049	2.09876	up-regulated	5	24.7646
Q86U28	Iron-sulfur cluster assembly 2 homolog, mitochondrial GN=ISCA2 PE=1 SV=2 - [ISCA2_HUMAN]	ISCA2	67.53	14	1.14591	-	10	59.0713	1.19047	-	10	21.5431	1.703	up-regulated	10	40.9295
O15347	High mobility group protein B3 GN=HMGB3 PE=1 SV=4 - [HMGB3_HUMAN]	HMGB3	39	15	0.908983	-	13	52.9879	0.579488	down-regulated	13	14.0301	0.905266	-	13	49.1127
Q93045	Stathmin-2 GN=STMN2 PE=1 SV=3 - [STMN2_HUMAN]	STMN2	31.84	17	1.19781	-	5	31.6154	0.87009	-	5	11.8719	0.52043	down-regulated	5	41.4305
Q8WY54	Protein phosphatase 1E GN=PPM1E PE=1 SV=2 - [PPM1E_HUMAN]	PPM1E	7.59	10	0.950781	-	5	39.3152	0.989884	-	7	48.3053	1.42822	up-regulated	6	50.4249
Q9Y333	U6 snRNA-associated Sm-like protein LSm2 GN=LSM2 PE=1 SV=1 - [LSM2_HUMAN]	LSM2	75.79	12	0.684234	down-regulated	9	64.6388	0.976311	-	10	47.2781	0.7662	-	10	75.4092
Q9Y5A7	NEDD8 ultimate buster 1 GN=NUB1 PE=1 SV=2 - [NUB1_HUMAN]	NUB1	18.05	11	1.01177	-	6	8.40235	0.934123	-	6	11.1514	1.52425	up-regulated	6	9.54185
Q9H425	Uncharacterized protein C1orf198 GN=C1orf198 PE=1 SV=1 - [CA198_HUMAN]	C1orf198	33.03	11	1.31633	-	8	27.916	1.3683	up-regulated	9	19.4941	1.25679	-	9	30.4597
Q86YP4	Transcriptional repressor p66-alpha GN=GATAD2A PE=1 SV=1 - [P66A_HUMAN]	GATAD2A	23.85	12	1.08331	-	9	8.52262	0.757455	down-regulated	9	7.28511	0.95976	-	9	23.4233
Q92542	Nicastrin GN=NCSTN PE=1 SV=2 - [NICA_HUMAN]	NCSTN	12.27	11	0.872882	-	9	21.3156	0.788185	-	9	19.1818	0.711966	down-regulated	9	12.9053
Q15424	Scaffold attachment factor B1 GN=SAFB PE=1 SV=4 - [SAFB1_HUMAN]	SAFB	21.86	19	0.997534	-	7	27.9004	0.760471	down-regulated	7	5.53799	0.909672	-	8	18.6153
P55010	Eukaryotic translation initiation factor 5 GN=EIF5 PE=1 SV=2 - [IF5_HUMAN]	EIF5	29.7	16	1.07717	-	15	10.4704	0.640279	down-regulated	15	23.7363	0.793141	-	15	34.9546
P62879	Guanine nucleotide-binding protein G(I)/G(S)/G(T) subunit beta-2 GN=GNB2 PE=1 SV=3 - [GBB2_HUMAN]	GNB2	23.53	14	0.387752	down-regulated	3	24.1002	1.212	-	3	8.02794	0.540084	down-regulated	3	27.7887
Q9H3Q1	Cdc42 effector protein 4 GN=CDC42EP4 PE=1 SV=1 - [BORG4_HUMAN]	CDC42EP4	24.72	9	0.954757	-	7	18.8949	1.03905	-	7	19.5342	0.698978	down-regulated	6	18.6999
Q96A49	Synapse-associated protein 1 GN=SYAP1 PE=1 SV=1 - [SYAP1_HUMAN]	SYAP1	52.84	16	1.04601	-	11	13.529	1.19009	-	12	34.2073	1.51206	up-regulated	12	27.3765
P13796	Plastin-2 GN=LCP1 PE=1 SV=6 - [PLSL_HUMAN]	LCP1	10.21	14	0.751731	-	1		0.600555	down-regulated	2	51.8198	0.994565	-	2	7.90339
Q71UM5	40S ribosomal protein S27-like GN=RPS27L PE=1 SV=3 - [RS27L_HUMAN]	RPS27L	38.1	10	2.03276	up-regulated	2	30.5937	1.06556	-	2	8.3421	0.987407	-	2	8.54286
P10643	Complement component C7 GN=C7 PE=1 SV=2 - [CO7_HUMAN]	C7	16.61	10	0.807872	-	9	29.3888	1.08481	-	9	13.0248	0.640874	down-regulated	9	44.7834
P31146	Coronin-1A GN=CORO1A PE=1 SV=4 - [COR1A_HUMAN]	CORO1A	19.96	13	0.989225	-	7	21.3765	1.31722	up-regulated	7	24.3521	1.20128	-	7	40.2015
Q15404	Ras suppressor protein 1 GN=RSU1 PE=1 SV=3 - [RSU1_HUMAN]	RSU1	69.31	21	1.12825	-	14	34.545	1.22271	-	15	33.6811	1.57194	up-regulated	15	26.2509
P46734	Dual specificity mitogen-activated protein kinase kinase 3 GN=MAP2K3 PE=1 SV=2 - [MP2K3_HUMAN]	MAP2K3	40.06	16	0.990316	-	6	22.0133	1.09263	-	6	34.6099	1.44043	up-regulated	6	31.1159
Q9Y277	Voltage-dependent anion-selective channel protein 3 GN=VDAC3 PE=1 SV=1 - [VDAC3_HUMAN]	VDAC3	25.8	10	1.22457	-	5	21.4827	1.3112	up-regulated	6	5.31899	1.04283	-	6	9.54814
P49366	Deoxyhypusine synthase GN=DHPS PE=1 SV=1 - [DHYS_HUMAN]	DHPS	34.96	9	0.852524	-	5	40.2817	1.11127	-	7	16.1273	0.698008	down-regulated	6	68.2519
Q49AR2	UPF0489 protein C5orf22 GN=C5orf22 PE=1 SV=2 - [CE022_HUMAN]	C5orf22	31	11	0.779274	-	7	85.0309	1.33708	up-regulated	5	33.4191	1.04916	-	6	43.4937
Q9Y5Y2	Cytosolic Fe-S cluster assembly factor NUBP2 GN=NUBP2 PE=1 SV=1 - [NUBP2_HUMAN]	NUBP2	41.7	10	1.07369	-	5	69.4131	1.68975	up-regulated	5	3.1815	0.8687	-	5	9.92404
P55327	Tumor protein D52 GN=TPD52 PE=1 SV=2 - [TPD52_HUMAN]	TPD52	29.91	9	1.28646	-	6	40.5362	1.30078	up-regulated	7	74.3641	1.06558	-	7	62.1976
O60925	Prefoldin subunit 1 GN=PFDN1 PE=1 SV=2 - [PFD1_HUMAN]	PFDN1	77.05	19	1.41799	up-regulated	16	29.5955	1.12099	-	16	29.2475	1.28171	-	16	30.9219
Q9Y3I1	F-box only protein 7 GN=FBXO7 PE=1 SV=1 - [FBX7_HUMAN]	FBXO7	18.01	13	0.87939	-	8	32.0718	1.16291	-	9	23.9101	0.717655	down-regulated	9	16.7415
P08621	U1 small nuclear ribonucleoprotein 70 kDa GN=SNRNP70 PE=1 SV=2 - [RU17_HUMAN]	SNRNP70	20.59	17	1.06633	-	15	19.0578	0.74017	down-regulated	15	24.2399	1.02974	-	15	20.2018
Q8WW12	PEST proteolytic signal-containing nuclear protein GN=PCNP PE=1 SV=2 - [PCNP_HUMAN]	PCNP	44.38	10	1.40864	up-regulated	9	32.1441	1.11331	-	9	20.3843	1.27647	-	9	12.2655
Q9BXP5	Serrate RNA effector molecule homolog GN=SRRT PE=1 SV=1 - [SRRT_HUMAN]	SRRT	10.5	12	0.805443	-	10	48.3963	0.534036	down-regulated	10	23.2227	0.56644	down-regulated	10	31.6006
Q9Y2T2	AP-3 complex subunit mu-1 GN=AP3M1 PE=1 SV=1 - [AP3M1_HUMAN]	AP3M1	37.8	13	0.930615	-	10	17.4178	0.761695	down-regulated	11	23.6191	0.861551	-	10	9.53286
P42677	40S ribosomal protein S27 GN=RPS27 PE=1 SV=3 - [RS27_HUMAN]	RPS27	39.29	12	1.39513	up-regulated	4	36.6106	0.796324	-	4	5.37541	0.903951	-	4	31.9707
Q96AB3	Isochorismatase domain-containing protein 2, mitochondrial GN=ISOC2 PE=1 SV=1 - [ISOC2_HUMAN]	ISOC2	53.17	10	0.537978	down-regulated	5	56.3484	0.788415	-	5	26.6721	0.553407	down-regulated	5	33.6304
P98175	RNA-binding protein 10 GN=RBM10 PE=1 SV=3 - [RBM10_HUMAN]	RBM10	14.52	11	0.991852	-	9	19.4954	0.733213	down-regulated	8	16.882	0.929643	-	8	24.3857
Q8NFP9	Neurobeachin GN=NBEA PE=1 SV=3 - [NBEA_HUMAN]	NBEA	4.34	11	0.902419	-	6	46.6238	1.13691	-	6	29.7118	1.50992	up-regulated	6	19.3538
Q15796	Mothers against decapentaplegic homolog 2 GN=SMAD2 PE=1 SV=1 - [SMAD2_HUMAN]	SMAD2	17.99	13	0.664114	down-regulated	7	7.7604	0.794695	-	7	29.1937	0.711093	down-regulated	7	14.6963
A6NDU8	UPF0600 protein C5orf51 GN=C5orf51 PE=1 SV=1 - [CE051_HUMAN]	C5orf51	18.37	9	0.84329	-	3	41.803	0.72789	down-regulated	4	65.4875	1.24997	-	5	24.2833
O75146	Huntingtin-interacting protein 1-related protein GN=HIP1R PE=1 SV=2 - [HIP1R_HUMAN]	HIP1R	13.2	11	1.09156	-	8	15.3639	1.15987	-	8	27.8719	1.41973	up-regulated	7	11.9847
Q9H7C9	Mth938 domain-containing protein GN=AAMDC PE=1 SV=1 - [AAMDC_HUMAN]	AAMDC	68.03	12	1.13947	-	9	23.2003	1.38134	up-regulated	9	13.1892	1.25202	-	9	29.871
P35555	Fibrillin-1 GN=FBN1 PE=1 SV=3 - [FBN1_HUMAN]	FBN1	5.15	15	0.746239	-	14	40.1948	1.31045	up-regulated	14	15.1172	1.35768	-	14	18.8465
Q7KZ85	Transcription elongation factor SPT6 GN=SUPT6H PE=1 SV=2 - [SPT6H_HUMAN]	SUPT6H	12.11	17	0.895371	-	15	33.1724	0.595256	down-regulated	15	24.7674	0.793642	-	15	23.7911
O60488	Long-chain-fatty-acid--CoA ligase 4 GN=ACSL4 PE=1 SV=2 - [ACSL4_HUMAN]	ACSL4	17.02	12	0.803237	-	5	24.3317	1.00195	-	5	17.4668	1.40685	up-regulated	5	71.7792
Q9BW30	Tubulin polymerization-promoting protein family member 3 GN=TPPP3 PE=1 SV=1 - [TPPP3_HUMAN]	TPPP3	38.64	9	1.3729	up-regulated	7	29.599	1.41765	up-regulated	7	11.2626	1.31407	-	6	20.7688
Q99661	Kinesin-like protein KIF2C GN=KIF2C PE=1 SV=2 - [KIF2C_HUMAN]	KIF2C	16.83	13	0.924938	-	11	32.9955	0.904862	-	11	21.6762	1.49905	up-regulated	11	14.2488
P48723	Heat shock 70 kDa protein 13 GN=HSPA13 PE=1 SV=1 - [HSP13_HUMAN]	HSPA13	21.87	10	1.16286	-	9	15.9233	0.996505	-	9	36.5768	1.57193	up-regulated	9	42.2366
Q9C0H2	Protein tweety homolog 3 GN=TTYH3 PE=1 SV=3 - [TTYH3_HUMAN]	TTYH3	21.41	14	0.882849	-	9	37.2706	0.750553	down-regulated	10	37.2007	0.61673	down-regulated	9	17.5254
P20908	Collagen alpha-1(V) chain GN=COL5A1 PE=1 SV=3 - [CO5A1_HUMAN]	COL5A1	8.22	13	1.15764	-	8	33.0269	1.01664	-	8	11.7157	1.59305	up-regulated	9	40.4274
P49585	Choline-phosphate cytidylyltransferase A GN=PCYT1A PE=1 SV=2 - [PCY1A_HUMAN]	PCYT1A	31.61	15	1.08901	-	12	31.3087	0.704432	down-regulated	13	31.99	1.01483	-	13	27.7341
Q9NR12	PDZ and LIM domain protein 7 GN=PDLIM7 PE=1 SV=1 - [PDLI7_HUMAN]	PDLIM7	29.54	17	1.18888	-	13	45.0465	1.43474	up-regulated	13	24.2233	1.59423	up-regulated	13	25.4165
Q7L014	Probable ATP-dependent RNA helicase DDX46 GN=DDX46 PE=1 SV=2 - [DDX46_HUMAN]	DDX46	10.57	12	0.991743	-	11	10.2788	0.888518	-	11	14.3582	0.720644	down-regulated	11	19.2664
Q92785	Zinc finger protein ubi-d4 GN=DPF2 PE=1 SV=2 - [REQU_HUMAN]	DPF2	22.25	8	1.23095	-	6	7.75594	0.757139	down-regulated	5	4.26715	0.966013	-	6	43.605
Q6NZ67	Mitotic-spindle organizing protein 2B GN=MZT2B PE=1 SV=1 - [MZT2B_HUMAN]	MZT2B	67.09	9	1.03012	-	2	23.754	1.90992	up-regulated	3	4.20987	1.09818	-	2	5.37719
Q6PJG6	BRCA1-associated ATM activator 1 GN=BRAT1 PE=1 SV=2 - [BRAT1_HUMAN]	BRAT1	14.37	10	0.640277	down-regulated	6	49.3542	0.952545	-	7	29.0133	0.797124	-	7	21.169
Q29963	HLA class I histocompatibility antigen, Cw-6 alpha chain GN=HLA-C PE=1 SV=2 - [1C06_HUMAN]	HLA-C	24.86	11	1.34473	-	4	15.0667	1.5675	up-regulated	4	20.8285	1.48956	up-regulated	4	7.00218
O14617	AP-3 complex subunit delta-1 GN=AP3D1 PE=1 SV=1 - [AP3D1_HUMAN]	AP3D1	12.23	11	0.981852	-	9	28.5878	0.635898	down-regulated	10	24.6735	0.832304	-	8	24.5776
Q53GQ0	Very-long-chain 3-oxoacyl-CoA reductase GN=HSD17B12 PE=1 SV=2 - [DHB12_HUMAN]	HSD17B12	35.9	14	0.719439	down-regulated	11	28.5079	0.892373	-	11	8.66857	0.883922	-	10	21.6677
P00533	Epidermal growth factor receptor GN=EGFR PE=1 SV=2 - [EGFR_HUMAN]	EGFR	9.75	11	0.710868	down-regulated	10	52.5893	0.785681	-	10	18.7768	0.872485	-	10	33.5335
Q8NCN5	Pyruvate dehydrogenase phosphatase regulatory subunit, mitochondrial GN=PDPR PE=1 SV=2 - [PDPR_HUMAN]	PDPR	18.32	16	0.713415	down-regulated	14	49.7386	0.951411	-	14	24.1177	0.789285	-	14	28.4326
Q92769	Histone deacetylase 2 GN=HDAC2 PE=1 SV=2 - [HDAC2_HUMAN]	HDAC2	31.35	19	0.950427	-	10	24.5311	0.751349	down-regulated	10	34.1809	0.778365	-	10	24.3696
P10586	Receptor-type tyrosine-protein phosphatase F GN=PTPRF PE=1 SV=2 - [PTPRF_HUMAN]	PTPRF	14.74	22	1.38837	up-regulated	17	24.3102	1.31309	up-regulated	17	31.3236	1.0911	-	17	19.069
Q96AQ6	Pre-B-cell leukemia transcription factor-interacting protein 1 GN=PBXIP1 PE=1 SV=1 - [PBIP1_HUMAN]	PBXIP1	16.14	13	1.18503	-	11	19.2385	1.24824	-	11	19.7513	1.50437	up-regulated	11	18.5904
Q9BPZ3	Polyadenylate-binding protein-interacting protein 2 GN=PAIP2 PE=1 SV=1 - [PAIP2_HUMAN]	PAIP2	49.61	7	0.717142	down-regulated	4	14.2624	1.1112	-	4	1.94659	1.00329	-	4	13.6229
Q03013	Glutathione S-transferase Mu 4 GN=GSTM4 PE=1 SV=3 - [GSTM4_HUMAN]	GSTM4	33.94	9	0.173165	down-regulated	1		0.878962	-	1			-
P68431	Histone H3.1 GN=HIST1H3A PE=1 SV=2 - [H31_HUMAN]	HIST1H3A	46.32	14	1.24726	-	9	39.7979	1.46876	up-regulated	10	81.1513	1.56295	up-regulated	9	42.2398
Q9GZT3	SRA stem-loop-interacting RNA-binding protein, mitochondrial GN=SLIRP PE=1 SV=1 - [SLIRP_HUMAN]	SLIRP	57.8	14	1.01064	-	13	30.9096	1.33858	up-regulated	14	49.7887	1.31892	-	14	51.2309
O60739	Eukaryotic translation initiation factor 1b GN=EIF1B PE=1 SV=2 - [EIF1B_HUMAN]	EIF1B	63.72	9	1.40231	up-regulated	1		1.54135	up-regulated	1		1.99485	up-regulated	1
O95817	BAG family molecular chaperone regulator 3 GN=BAG3 PE=1 SV=3 - [BAG3_HUMAN]	BAG3	18.78	11	0.94427	-	10	37.899	1.2725	-	11	28.0737	1.4143	up-regulated	11	7.22088
Q9UHX1	Poly(U)-binding-splicing factor PUF60 GN=PUF60 PE=1 SV=1 - [PUF60_HUMAN]	PUF60	20.21	13	1.03786	-	13	41.3663	0.664785	down-regulated	13	24.1868	0.665285	down-regulated	13	37.4267
Q96H79	Zinc finger CCCH-type antiviral protein 1-like GN=ZC3HAV1L PE=1 SV=2 - [ZCCHL_HUMAN]	ZC3HAV1L	41.67	8	0.711485	down-regulated	5	21.4129	0.975618	-	4	19.4798	0.867163	-	4	9.09203
Q9UEW8	STE20/SPS1-related proline-alanine-rich protein kinase GN=STK39 PE=1 SV=3 - [STK39_HUMAN]	STK39	25.32	13	0.669486	down-regulated	6	37.5794	0.975208	-	6	4.60778	0.762133	-	6	15.3067
P20290	Transcription factor BTF3 GN=BTF3 PE=1 SV=1 - [BTF3_HUMAN]	BTF3	49.51	13	0.759415	-	9	40.8904	0.858086	-	8	20.2641	0.68541	down-regulated	8	31.6274
Q9Y5B9	FACT complex subunit SPT16 GN=SUPT16H PE=1 SV=1 - [SP16H_HUMAN]	SUPT16H	13.28	15	0.945994	-	14	21.9534	0.706861	down-regulated	15	14.8363	0.832775	-	15	27.4652
Q9ULH0	Kinase D-interacting substrate of 220 kDa GN=KIDINS220 PE=1 SV=3 - [KDIS_HUMAN]	KIDINS220	8.24	14	1.04647	-	14	24.5676	1.05915	-	14	27.2639	1.40473	up-regulated	14	27.7968
O95671	N-acetylserotonin O-methyltransferase-like protein GN=ASMTL PE=1 SV=3 - [ASML_HUMAN]	ASMTL	25.76	17	0.838775	-	13	27.0484	1.39927	up-regulated	15	21.9015	1.68078	up-regulated	14	63.5637
P29373	Cellular retinoic acid-binding protein 2 GN=CRABP2 PE=1 SV=2 - [RABP2_HUMAN]	CRABP2	61.59	15	0.928436	-	8	23.5324	1.40662	up-regulated	8	17.4138	1.10138	-	8	11.8586
Q8WVJ2	NudC domain-containing protein 2 GN=NUDCD2 PE=1 SV=1 - [NUDC2_HUMAN]	NUDCD2	40.13	9	1.08902	-	6	23.3491	1.41556	up-regulated	6	29.1061	1.15224	-	6	29.1354
Q9H814	Phosphorylated adapter RNA export protein GN=PHAX PE=1 SV=1 - [PHAX_HUMAN]	PHAX	19.29	8	1.01136	-	6	27.7445	0.629458	down-regulated	7	25.6543	0.896087	-	7	23.82
P61956	Small ubiquitin-related modifier 2 GN=SUMO2 PE=1 SV=3 - [SUMO2_HUMAN]	SUMO2	27.37	9	1.44786	up-regulated	8	25.7498	1.20045	-	8	37.1247	1.44403	up-regulated	8	27.7797
P50542	Peroxisomal targeting signal 1 receptor GN=PEX5 PE=1 SV=3 - [PEX5_HUMAN]	PEX5	26.76	12	0.959167	-	8	44.8272	1.41931	up-regulated	9	30.2606	1.15579	-	9	9.3246
Q16763	Ubiquitin-conjugating enzyme E2 S GN=UBE2S PE=1 SV=2 - [UBE2S_HUMAN]	UBE2S	31.08	7	0.962879	-	4	28.3361	0.985466	-	4	3.06431	1.73352	up-regulated	3	0.28196
Q5SSJ5	Heterochromatin protein 1-binding protein 3 GN=HP1BP3 PE=1 SV=1 - [HP1B3_HUMAN]	HP1BP3	18.63	10	0.961927	-	9	16.5118	0.657531	down-regulated	9	26.7948	0.900026	-	9	28.6954
Q9Y2V2	Calcium-regulated heat stable protein 1 GN=CARHSP1 PE=1 SV=2 - [CHSP1_HUMAN]	CARHSP1	69.39	11	1.13686	-	6	25.5484	0.71957	down-regulated	6	40.5923	0.920866	-	6	48.6259
P10599	Thioredoxin GN=TXN PE=1 SV=3 - [THIO_HUMAN]	TXN	51.43	12	1.66505	up-regulated	10	59.1661	1.2726	-	10	21.7111	1.71926	up-regulated	10	56.1121
P36915	Guanine nucleotide-binding protein-like 1 GN=GNL1 PE=1 SV=2 - [GNL1_HUMAN]	GNL1	12.03	9	1.02852	-	7	8.8831	0.464772	down-regulated	7	11.0699	0.670388	down-regulated	7	48.1322
Q9BSD7	Cancer-related nucleoside-triphosphatase GN=NTPCR PE=1 SV=1 - [NTPCR_HUMAN]	NTPCR	38.42	9	1.41274	up-regulated	7	24.9484	1.10944	-	6	25.5617	1.36158	-	6	31.0535
Q96KA5	Cleft lip and palate transmembrane protein 1-like protein GN=CLPTM1L PE=1 SV=1 - [CLP1L_HUMAN]	CLPTM1L	18.03	8	0.875051	-	6	7.3209	0.70253	down-regulated	6	44.943	0.942316	-	6	14.0317
O60524	Nuclear export mediator factor NEMF GN=NEMF PE=1 SV=4 - [NEMF_HUMAN]	NEMF	11.8	12	1.00233	-	12	28.826	0.750785	down-regulated	12	17.1094	0.848999	-	12	24.2783
P78318	Immunoglobulin-binding protein 1 GN=IGBP1 PE=1 SV=1 - [IGBP1_HUMAN]	IGBP1	21.24	10	0.983005	-	8	26.5942	1.08911	-	9	10.6154	1.40084	up-regulated	9	15.6818
Q9H0E2	Toll-interacting protein GN=TOLLIP PE=1 SV=1 - [TOLIP_HUMAN]	TOLLIP	51.82	17	1.07337	-	11	28.5491	1.28804	up-regulated	11	16.4273	1.17136	-	11	28.6807
P01111	GTPase NRas GN=NRAS PE=1 SV=1 - [RASN_HUMAN]	NRAS	65.61	12	1.42288	up-regulated	4	2.76321	1.1453	-	4	22.7456	1.01407	-	4	13.5533
P49750	YLP motif-containing protein 1 GN=YLPM1 PE=1 SV=3 - [YLPM1_HUMAN]	YLPM1	8.76	14	1.30856	-	12	14.6269	1.12181	-	12	13.9011	1.39685	up-regulated	12	12.9406
Q3ZCW2	Galectin-related protein GN=LGALSL PE=1 SV=2 - [LEGL_HUMAN]	LGALSL	61.63	10	0.948932	-	7	29.7685	1.28565	up-regulated	7	11.8315	0.885615	-	7	19.157
P49840	Glycogen synthase kinase-3 alpha GN=GSK3A PE=1 SV=2 - [GSK3A_HUMAN]	GSK3A	12.84	9	0.634873	down-regulated	5	72.6308	0.92927	-	5	14.0258	0.885475	-	5	12.8813
Q7LG56	Ribonucleoside-diphosphate reductase subunit M2 B GN=RRM2B PE=1 SV=1 - [RIR2B_HUMAN]	RRM2B	32.48	13	1.2433	-	5	43.6004	1.3619	up-regulated	5	25.2739	1.46336	up-regulated	5	17.8766
P61962	DDB1- and CUL4-associated factor 7 GN=DCAF7 PE=1 SV=1 - [DCAF7_HUMAN]	DCAF7	21.64	10	0.708519	down-regulated	7	22.1412	0.909497	-	7	18.2134	0.977022	-	7	16.5992
Q9H9B4	Sideroflexin-1 GN=SFXN1 PE=1 SV=4 - [SFXN1_HUMAN]	SFXN1	30.43	14	1.21091	-	7	20.7884	1.29504	up-regulated	7	33.9035	1.31807	-	7	33.5965
Q15056	Eukaryotic translation initiation factor 4H GN=EIF4H PE=1 SV=5 - [IF4H_HUMAN]	EIF4H	42.74	19	1.04735	-	10	42.1081	1.29934	up-regulated	11	20.122	1.17904	-	11	36.6456
P52943	Cysteine-rich protein 2 GN=CRIP2 PE=1 SV=1 - [CRIP2_HUMAN]	CRIP2	42.79	12	1.16607	-	9	30.3174	1.33409	up-regulated	10	23.2382	1.29969	-	10	19.9509
Q96M27	Protein PRRC1 GN=PRRC1 PE=1 SV=1 - [PRRC1_HUMAN]	PRRC1	19.1	10	1.06355	-	5	17.1268	1.29797	up-regulated	5	42.9604	1.43923	up-regulated	5	7.34182
P14927	Cytochrome b-c1 complex subunit 7 GN=UQCRB PE=1 SV=2 - [QCR7_HUMAN]	UQCRB	45.05	10	1.5101	up-regulated	7	41.7331	1.37413	up-regulated	8	33.2922	1.48572	up-regulated	7	13.6785
P61254	60S ribosomal protein L26 GN=RPL26 PE=1 SV=1 - [RL26_HUMAN]	RPL26	44.83	22	1.0196	-	3	18.9464	0.744286	down-regulated	3	9.11659	0.95552	-	3	8.37257
P07947	Tyrosine-protein kinase Yes GN=YES1 PE=1 SV=3 - [YES_HUMAN]	YES1	18.05	13	1.28607	-	3	18.2579	1.21853	-	3	32.1514	1.40538	up-regulated	3	5.77554
O95983	Methyl-CpG-binding domain protein 3 GN=MBD3 PE=1 SV=1 - [MBD3_HUMAN]	MBD3	29.9	11	1.14486	-	7	4.72787	0.698437	down-regulated	9	21.1705	0.776559	-	8	24.6646
P15104	Glutamine synthetase GN=GLUL PE=1 SV=4 - [GLNA_HUMAN]	GLUL	23.32	8	0.842273	-	5	52.6253	0.730883	down-regulated	6	28.6043	0.504751	down-regulated	4	60.4553
Q86TG7	Retrotransposon-derived protein PEG10 GN=PEG10 PE=1 SV=2 - [PEG10_HUMAN]	PEG10	10.59	10	1.42585	up-regulated	5	17.1038	1.19379	-	5	53.832	3.23776	up-regulated	6	48.4358
O00244	Copper transport protein ATOX1 GN=ATOX1 PE=1 SV=1 - [ATOX1_HUMAN]	ATOX1	51.47	9	1.42678	up-regulated	7	17.3131	1.23749	-	7	19.8954	1.50005	up-regulated	7	14.7064
P37268	Squalene synthase GN=FDFT1 PE=1 SV=1 - [FDFT_HUMAN]	FDFT1	20.86	10	0.603029	down-regulated	8	29.8639	0.883408	-	8	10.715	1.11502	-	7	39.9293
P04179	Superoxide dismutase [Mn], mitochondrial GN=SOD2 PE=1 SV=2 - [SODM_HUMAN]	SOD2	24.32	13	1.17056	-	12	29.3145	1.28764	up-regulated	12	14.9111	0.932528	-	12	28.083
P09486	SPARC GN=SPARC PE=1 SV=1 - [SPRC_HUMAN]	SPARC	25.08	14	0.935736	-	12	21.9031	1.0496	-	12	12.2949	2.07861	up-regulated	12	31.2048
Q9UHR5	SAP30-binding protein GN=SAP30BP PE=1 SV=1 - [S30BP_HUMAN]	SAP30BP	15.58	6	0.778501	-	4	53.4987	0.683084	down-regulated	4	34.7096	0.744015	-	4	24.7052
Q13367	AP-3 complex subunit beta-2 GN=AP3B2 PE=1 SV=2 - [AP3B2_HUMAN]	AP3B2	9.52	10	0.875962	-	3	14.0667	0.685787	down-regulated	3	10.3925	0.583941	down-regulated	3	20.9728
P55268	Laminin subunit beta-2 GN=LAMB2 PE=1 SV=2 - [LAMB2_HUMAN]	LAMB2	8.12	11	1.07246	-	8	9.75803	1.32271	up-regulated	9	40.0729	1.50973	up-regulated	10	21.6875
Q96GA3	Protein LTV1 homolog GN=LTV1 PE=1 SV=1 - [LTV1_HUMAN]	LTV1	13.68	9	0.844552	-	8	28.1179	0.80997	-	8	10.455	0.655473	down-regulated	8	12.1038
O95721	Synaptosomal-associated protein 29 GN=SNAP29 PE=1 SV=1 - [SNP29_HUMAN]	SNAP29	38.37	9	1.00162	-	7	18.4825	1.04709	-	8	7.98289	1.51333	up-regulated	8	9.55256
O75477	Erlin-1 GN=ERLIN1 PE=1 SV=1 - [ERLN1_HUMAN]	ERLIN1	21.68	10	1.3385	-	5	20.6226	1.38848	up-regulated	5	23.2143	1.31723	-	5	69.5847
O94888	UBX domain-containing protein 7 GN=UBXN7 PE=1 SV=2 - [UBXN7_HUMAN]	UBXN7	21.88	9	1.10163	-	8	28.6098	0.680437	down-regulated	8	22.349	0.840626	-	8	45.1771
P45973	Chromobox protein homolog 5 GN=CBX5 PE=1 SV=1 - [CBX5_HUMAN]	CBX5	18.85	8	0.973328	-	3	15.2696	0.854041	-	3	28.5726	0.676269	down-regulated	3	8.33081
Q9H0Q0	Protein FAM49A GN=FAM49A PE=2 SV=1 - [FA49A_HUMAN]	FAM49A	14.86	12	0.959926	-	1		2.06562	up-regulated	1		1.20899	-	1
Q9NRW1	Ras-related protein Rab-6B GN=RAB6B PE=1 SV=1 - [RAB6B_HUMAN]	RAB6B	25	10	1.24677	-	2	4.33395	1.36028	up-regulated	2	27.4316	1.11086	-	2	6.36566
P47985	Cytochrome b-c1 complex subunit Rieske, mitochondrial GN=UQCRFS1 PE=1 SV=2 - [UCRI_HUMAN]	UQCRFS1	36.86	11	1.08873	-	7	23.8354	1.29024	up-regulated	8	33.1464	1.31755	-	8	19.049
O60832	H/ACA ribonucleoprotein complex subunit 4 GN=DKC1 PE=1 SV=3 - [DKC1_HUMAN]	DKC1	21.21	11	1.15486	-	9	28.2306	0.698001	down-regulated	9	44.6466	0.968448	-	9	9.6328
Q9NWT6	Hypoxia-inducible factor 1-alpha inhibitor GN=HIF1AN PE=1 SV=2 - [HIF1N_HUMAN]	HIF1AN	24.64	8	0.984486	-	5	13.9989	1.43504	up-regulated	5	23.9424	1.07641	-	5	18.1162
Q12800	Alpha-globin transcription factor CP2 GN=TFCP2 PE=1 SV=2 - [TFCP2_HUMAN]	TFCP2	21.31	11	0.9279	-	3	14.4886	1.05228	-	6	29.5276	0.695101	down-regulated	3	40.6437
Q9P0R6	GSK3-beta interaction protein GN=GSKIP PE=1 SV=2 - [GSKIP_HUMAN]	GSKIP	39.57	6	1.13043	-	4	26.8741	1.36846	up-regulated	4	18.6196	1.48386	up-regulated	4	32.1744
P52948	Nuclear pore complex protein Nup98-Nup96 GN=NUP98 PE=1 SV=4 - [NUP98_HUMAN]	NUP98	4.68	7	1.22153	-	7	18.0611	1.20567	-	7	18.8058	1.77054	up-regulated	6	13.6135
Q86X76	Nitrilase homolog 1 GN=NIT1 PE=1 SV=2 - [NIT1_HUMAN]	NIT1	25.08	14	0.654825	down-regulated	8	47.4233	1.05776	-	8	14.9298	0.773648	-	8	22.8593
P26006	Integrin alpha-3 GN=ITGA3 PE=1 SV=5 - [ITA3_HUMAN]	ITGA3	8.75	12	0.744464	-	11	37.0298	0.982744	-	11	17.8251	0.678554	down-regulated	11	17.2083
P22695	Cytochrome b-c1 complex subunit 2, mitochondrial GN=UQCRC2 PE=1 SV=3 - [QCR2_HUMAN]	UQCRC2	26.27	10	1.33257	-	10	21.4413	1.34301	up-regulated	10	23.0836	1.50476	up-regulated	10	14.5102
Q5VU43	Myomegalin GN=PDE4DIP PE=1 SV=1 - [MYOME_HUMAN]	PDE4DIP	4.52	10	1.12041	-	7	31.9414	1.29773	up-regulated	6	22.7898	1.59909	up-regulated	7	10.1582
Q13332	Receptor-type tyrosine-protein phosphatase S GN=PTPRS PE=1 SV=3 - [PTPRS_HUMAN]	PTPRS	6.57	11	0.964569	-	8	24.6892	0.608335	down-regulated	8	15.9535	0.624583	down-regulated	8	16.1182
Q9H4G4	Golgi-associated plant pathogenesis-related protein 1 GN=GLIPR2 PE=1 SV=3 - [GAPR1_HUMAN]	GLIPR2	47.4	8	1.41855	up-regulated	6	14.8813	1.02611	-	6	26.5245	1.01455	-	6	17.1815
Q8NFQ8	Torsin-1A-interacting protein 2 GN=TOR1AIP2 PE=1 SV=1 - [TOIP2_HUMAN]	TOR1AIP2	27.45	11	1.12121	-	10	42.1638	1.07018	-	10	21.6831	1.46716	up-regulated	10	42.6528
P84090	Enhancer of rudimentary homolog GN=ERH PE=1 SV=1 - [ERH_HUMAN]	ERH	78.85	11	0.683797	down-regulated	8	55.806	0.929332	-	9	22.9618	1.05195	-	7	29.54
Q9NUD5	Zinc finger CCHC domain-containing protein 3 GN=ZCCHC3 PE=1 SV=1 - [ZCHC3_HUMAN]	ZCCHC3	16.09	10	0.715929	down-regulated	8	30.0375	0.975936	-	8	11.8695	0.673638	down-regulated	8	17.9979
Q6UX04	Peptidyl-prolyl cis-trans isomerase CWC27 homolog GN=CWC27 PE=1 SV=1 - [CWC27_HUMAN]	CWC27	23.52	8	1.07638	-	5	16.3395	1.50834	up-regulated	5	0.670109	1.1599	-	5	6.85179
P18859	ATP synthase-coupling factor 6, mitochondrial GN=ATP5J PE=1 SV=1 - [ATP5J_HUMAN]	ATP5J	45.37	7	1.2504	-	4	25.5136	1.28392	up-regulated	4	3.75479	1.53495	up-regulated	4	27.591
Q9Y608	Leucine-rich repeat flightless-interacting protein 2 GN=LRRFIP2 PE=1 SV=1 - [LRRF2_HUMAN]	LRRFIP2	6.93	8	1.21438	-	4	7.72239	1.38371	up-regulated	4	9.46118	1.43557	up-regulated	4	6.76764
Q9UHG2	ProSAAS GN=PCSK1N PE=1 SV=1 - [PCSK1_HUMAN]	PCSK1N	29.62	9	1.41485	up-regulated	7	58.1305	1.31917	up-regulated	7	28.7932	1.30931	-	7	65.9306
Q9HD42	Charged multivesicular body protein 1a GN=CHMP1A PE=1 SV=1 - [CHM1A_HUMAN]	CHMP1A	21.43	10	1.08014	-	7	8.87858	1.30427	up-regulated	7	10.8834	1.45881	up-regulated	7	12.0753
Q9BW19	Kinesin-like protein KIFC1 GN=KIFC1 PE=1 SV=2 - [KIFC1_HUMAN]	KIFC1	12.63	8	1.07117	-	6	19.2073	1.10741	-	6	17.455	1.49539	up-regulated	5	25.5387
Q9H2P9	Diphthine synthase GN=DPH5 PE=1 SV=2 - [DPH5_HUMAN]	DPH5	35.44	7	0.705058	down-regulated	5	76.9152	0.999528	-	4	7.47117	0.938913	-	5	13.6481
Q9BZX2	Uridine-cytidine kinase 2 GN=UCK2 PE=1 SV=1 - [UCK2_HUMAN]	UCK2	28.74	7	1.0249	-	7	27.6235	0.956367	-	7	6.92079	0.715136	down-regulated	7	13.3422
Q8N5M1	ATP synthase mitochondrial F1 complex assembly factor 2 GN=ATPAF2 PE=1 SV=1 - [ATPF2_HUMAN]	ATPAF2	18.69	7	0.650501	down-regulated	4	31.2591	0.83854	-	5	8.17408	0.782398	-	4	33.3214
P62633	Cellular nucleic acid-binding protein GN=CNBP PE=1 SV=1 - [CNBP_HUMAN]	CNBP	41.81	11	0.523587	down-regulated	7	29.4975	0.989478	-	9	15.9233	0.522121	down-regulated	8	72.6658
P11387	DNA topoisomerase 1 GN=TOP1 PE=1 SV=2 - [TOP1_HUMAN]	TOP1	15.82	13	0.914718	-	9	47.1067	0.720481	down-regulated	9	36.7583	0.857289	-	9	11.7141
Q8IXI1	Mitochondrial Rho GTPase 2 GN=RHOT2 PE=1 SV=2 - [MIRO2_HUMAN]	RHOT2	12.3	7	1.02285	-	4	34.6061	1.108	-	4	31.8581	1.40467	up-regulated	4	5.40664
Q5RHP9	Glutamate-rich protein 3 GN=ERICH3 PE=2 SV=1 - [ERIC3_HUMAN]	ERICH3	5.42	6	0.869954	-	6	42.7129	0.890692	-	6	33.8532	0.705539	down-regulated	6	40.2961
Q7Z3J2	UPF0505 protein C16orf62 GN=C16orf62 PE=1 SV=2 - [CP062_HUMAN]	C16orf62	7.37	7	0.68548	down-regulated	5	71.3445	0.787503	-	6	53.7606	0.640915	down-regulated	6	23.9026
O75367	Core histone macro-H2A.1 GN=H2AFY PE=1 SV=4 - [H2AY_HUMAN]	H2AFY	21.24	8	0.94796	-	7	17.3426	1.31183	up-regulated	8	45.175	2.42203	up-regulated	7	23.8904
Q9BQ67	Glutamate-rich WD repeat-containing protein 1 GN=GRWD1 PE=1 SV=1 - [GRWD1_HUMAN]	GRWD1	26.23	8	0.590289	down-regulated	5	18.1135	0.908592	-	5	39.0057	1.00249	-	5	67.208
Q13449	Limbic system-associated membrane protein GN=LSAMP PE=1 SV=2 - [LSAMP_HUMAN]	LSAMP	20.41	9	1.36416	up-regulated	7	39.8634	1.09661	-	7	36.2971	1.36094	-	7	31.6671
Q9NWM8	Peptidyl-prolyl cis-trans isomerase FKBP14 GN=FKBP14 PE=1 SV=1 - [FKB14_HUMAN]	FKBP14	27.49	10	0.984816	-	7	16.1299	1.39054	up-regulated	7	3.61552	1.72206	up-regulated	7	6.79334
P51580	Thiopurine S-methyltransferase GN=TPMT PE=1 SV=1 - [TPMT_HUMAN]	TPMT	32.24	10	0.918781	-	10	42.6371	1.28418	up-regulated	10	28.8586	1.1501	-	10	36.9863
Q16186	Proteasomal ubiquitin receptor ADRM1 GN=ADRM1 PE=1 SV=2 - [ADRM1_HUMAN]	ADRM1	16.71	12	0.928237	-	7	142.327	0.679712	down-regulated	8	12.2929	0.899942	-	8	45.5244
P07919	Cytochrome b-c1 complex subunit 6, mitochondrial GN=UQCRH PE=1 SV=2 - [QCR6_HUMAN]	UQCRH	36.26	6	1.17775	-	3	7.67364	1.44472	up-regulated	4	2.34592	1.53118	up-regulated	4	26.6447
Q70E73	Ras-associated and pleckstrin homology domains-containing protein 1 GN=RAPH1 PE=1 SV=3 - [RAPH1_HUMAN]	RAPH1	4.72	4	0.857486	-	3	8.64915	0.650148	down-regulated	3	1.03228	0.807363	-	2	1.45965
Q02880	DNA topoisomerase 2-beta GN=TOP2B PE=1 SV=3 - [TOP2B_HUMAN]	TOP2B	6.46	11	0.849821	-	6	21.7524	0.556339	down-regulated	6	13.516	0.677413	down-regulated	6	19.1244
Q92879	CUGBP Elav-like family member 1 GN=CELF1 PE=1 SV=2 - [CELF1_HUMAN]	CELF1	11.73	9	0.529113	down-regulated	7	98.326	0.951746	-	7	13.5623	0.704178	down-regulated	7	46.3182
P13611	Versican core protein GN=VCAN PE=1 SV=3 - [CSPG2_HUMAN]	VCAN	3	11	0.856156	-	10	23.0474	1.28789	up-regulated	10	24.0818	0.843173	-	10	17.7937
Q9NZ52	ADP-ribosylation factor-binding protein GGA3 GN=GGA3 PE=1 SV=1 - [GGA3_HUMAN]	GGA3	8.16	6	1.42152	up-regulated	1		1.40898	up-regulated	1		1.21145	-	1
Q14914	Prostaglandin reductase 1 GN=PTGR1 PE=1 SV=2 - [PTGR1_HUMAN]	PTGR1	38.6	12	1.6715	up-regulated	5	22.6908	1.41614	up-regulated	7	22.6965	1.06312	-	6	42.8054
Q9NQT5	Exosome complex component RRP40 GN=EXOSC3 PE=1 SV=3 - [EXOS3_HUMAN]	EXOSC3	45.82	7	0.800444	-	2	23.1986	0.706602	down-regulated	4	10.5547	1.05744	-	3	33.1876
O43493	Trans-Golgi network integral membrane protein 2 GN=TGOLN2 PE=1 SV=2 - [TGON2_HUMAN]	TGOLN2	12.5	6	1.56088	up-regulated	6	27.8747	1.36741	up-regulated	6	8.35718	1.28248	-	6	16.1135
Q8IXI2	Mitochondrial Rho GTPase 1 GN=RHOT1 PE=1 SV=2 - [MIRO1_HUMAN]	RHOT1	9.87	7	0.616193	down-regulated	2	56.0177	0.783146	-	3	13.2873	0.965287	-	1
Q8NHQ9	ATP-dependent RNA helicase DDX55 GN=DDX55 PE=1 SV=3 - [DDX55_HUMAN]	DDX55	11	6	0.974577	-	5	13.4426	0.6071	down-regulated	5	31.2509	0.855243	-	5	13.4358
P01116	GTPase KRas GN=KRAS PE=1 SV=1 - [RASK_HUMAN]	KRAS	55.56	9	1.76793	up-regulated	1		0.712254	down-regulated	1		0.954898	-	2	14.9449
P07311	Acylphosphatase-1 GN=ACYP1 PE=1 SV=2 - [ACYP1_HUMAN]	ACYP1	65.66	8	1.222	-	7	17.4871	1.34629	up-regulated	7	23.5596	1.25038	-	7	26.7755
P51688	N-sulphoglucosamine sulphohydrolase GN=SGSH PE=1 SV=1 - [SPHM_HUMAN]	SGSH	9.76	6	1.41498	up-regulated	4	1.57084	1.05814	-	4	41.492	1.17332	-	4	23.6916
P50135	Histamine N-methyltransferase GN=HNMT PE=1 SV=1 - [HNMT_HUMAN]	HNMT	14.38	3	0.983163	-	1		0.75258	down-regulated	1		0.92388	-	1
Q9UM73	ALK tyrosine kinase receptor GN=ALK PE=1 SV=3 - [ALK_HUMAN]	ALK	7.1	9	0.858998	-	7	16.036	0.769887	-	7	22.8181	0.667356	down-regulated	7	102.374
P49754	Vacuolar protein sorting-associated protein 41 homolog GN=VPS41 PE=1 SV=3 - [VPS41_HUMAN]	VPS41	12.18	8	0.660223	down-regulated	8	33.366	0.983937	-	8	21.8474	0.999362	-	7	8.48961
P78357	Contactin-associated protein 1 GN=CNTNAP1 PE=1 SV=1 - [CNTP1_HUMAN]	CNTNAP1	3.9	5	0.682796	down-regulated	4	11.6373	0.766515	-	4	2.39826	0.783442	-	4	1.48832
Q9NW08	DNA-directed RNA polymerase III subunit RPC2 GN=POLR3B PE=1 SV=2 - [RPC2_HUMAN]	POLR3B	5.91	6	0.84418	-	6	64.422	0.890838	-	6	9.02139	0.661174	down-regulated	6	13.5275
Q9Y5K6	CD2-associated protein GN=CD2AP PE=1 SV=1 - [CD2AP_HUMAN]	CD2AP	15.34	7	1.34936	-	5	14.5935	1.39779	up-regulated	5	8.45356	1.08226	-	5	46.1563
Q8WUA2	Peptidyl-prolyl cis-trans isomerase-like 4 GN=PPIL4 PE=1 SV=1 - [PPIL4_HUMAN]	PPIL4	15.45	7	1.05148	-	6	13.404	0.716162	down-regulated	6	16.8979	1.18143	-	6	20.8028
Q9BRK5	45 kDa calcium-binding protein GN=SDF4 PE=1 SV=1 - [CAB45_HUMAN]	SDF4	22.93	9	1.19211	-	8	18.8531	1.28843	up-regulated	8	16.4131	0.904368	-	8	8.05584
Q13188	Serine/threonine-protein kinase 3 GN=STK3 PE=1 SV=2 - [STK3_HUMAN]	STK3	17.72	14	1.16258	-	6	19.3842	1.05983	-	6	4.42422	1.39255	up-regulated	6	20.3627
Q12841	Follistatin-related protein 1 GN=FSTL1 PE=1 SV=1 - [FSTL1_HUMAN]	FSTL1	32.79	10	1.52584	up-regulated	5	37.2252	1.65245	up-regulated	5	10.4087	2.26992	up-regulated	5	33.7831
Q96BN8	Ubiquitin thioesterase otulin GN=OTULIN PE=1 SV=3 - [OTUL_HUMAN]	OTULIN	26.99	10	0.640234	down-regulated	9	80.1906	0.9665	-	9	17.3115	1.02836	-	9	22.297
P10909	Clusterin GN=CLU PE=1 SV=1 - [CLUS_HUMAN]	CLU	12.69	5	1.08042	-	2	55.0297	1.2889	up-regulated	2	5.86089	1.60913	up-regulated	2	4.06286
Q9UPY8	Microtubule-associated protein RP/EB family member 3 GN=MAPRE3 PE=1 SV=1 - [MARE3_HUMAN]	MAPRE3	33.81	11	1.10824	-	6	13.8403	1.40888	up-regulated	6	16.5261	1.44668	up-regulated	6	53.6528
Q6Y288	Beta-1,3-glucosyltransferase GN=B3GALTL PE=1 SV=2 - [B3GLT_HUMAN]	B3GALTL	12.05	6	0.655523	down-regulated	4	19.6744	1.02486	-	4	5.02089	0.85135	-	4	24.7473
O14896	Interferon regulatory factor 6 GN=IRF6 PE=1 SV=1 - [IRF6_HUMAN]	IRF6	18.2	7	0.661373	down-regulated	5	33.2245	0.568277	down-regulated	6	17.0186	0.438726	down-regulated	5	45.199
Q96SB4	SRSF protein kinase 1 GN=SRPK1 PE=1 SV=2 - [SRPK1_HUMAN]	SRPK1	7.79	7	0.95851	-	5	29.6008	0.673061	down-regulated	5	8.25865	0.939624	-	4	35.5558
O60869	Endothelial differentiation-related factor 1 GN=EDF1 PE=1 SV=1 - [EDF1_HUMAN]	EDF1	35.14	7	1.53426	up-regulated	6	13.0971	0.949613	-	6	32.437	1.46219	up-regulated	6	29.349
Q96EB6	NAD-dependent protein deacetylase sirtuin-1 GN=SIRT1 PE=1 SV=2 - [SIR1_HUMAN]	SIRT1	19.68	10	0.963635	-	8	26.4196	0.64272	down-regulated	9	21.1292	0.751552	-	9	10.5928
Q9Y6A5	Transforming acidic coiled-coil-containing protein 3 GN=TACC3 PE=1 SV=1 - [TACC3_HUMAN]	TACC3	6.44	8	0.725375	down-regulated	5	31.832	1	-	5	13.0089	1.44835	up-regulated	5	21.431
Q8NG68	Tubulin--tyrosine ligase GN=TTL PE=1 SV=2 - [TTL_HUMAN]	TTL	16.71	6	0.737773	-	3	18.3614	1.33258	up-regulated	4	22.2063	0.805404	-	3	29.1857
Q14241	Transcription elongation factor B polypeptide 3 GN=TCEB3 PE=1 SV=2 - [ELOA1_HUMAN]	TCEB3	8.15	8	1.35481	up-regulated	6	7.82487	0.851415	-	6	11.617	0.976751	-	8	7.06882
P35251	Replication factor C subunit 1 GN=RFC1 PE=1 SV=4 - [RFC1_HUMAN]	RFC1	6.53	5	1.09147	-	3	27.0858	0.861961	-	5	71.0005	1.8075	up-regulated	5	16.7797
Q15006	ER membrane protein complex subunit 2 GN=EMC2 PE=1 SV=1 - [EMC2_HUMAN]	EMC2	24.92	7	1.25474	-	4	6.88797	1.54776	up-regulated	5	19.2865	1.60146	up-regulated	5	5.74313
Q9UBV2	Protein sel-1 homolog 1 GN=SEL1L PE=1 SV=3 - [SE1L1_HUMAN]	SEL1L	11.59	7	1.19808	-	6	38.2549	1.02702	-	6	31.6905	1.39891	up-regulated	5	13.4057
Q9UL33	Trafficking protein particle complex subunit 2-like protein GN=TRAPPC2L PE=1 SV=1 - [TPC2L_HUMAN]	TRAPPC2L	41.43	8	0.679621	down-regulated	6	16.853	1.10442	-	6	23.8056	0.653723	down-regulated	6	38.4959
P60520	Gamma-aminobutyric acid receptor-associated protein-like 2 GN=GABARAPL2 PE=1 SV=1 - [GBRL2_HUMAN]	GABARAPL2	58.97	10	0.96969	-	6	44.7867	1.13789	-	6	41.022	1.70286	up-regulated	6	22.4112
Q9NVH2	Integrator complex subunit 7 GN=INTS7 PE=1 SV=1 - [INT7_HUMAN]	INTS7	6.96	4	1.59782	up-regulated	2	82.288	1.05155	-	2	6.81507	1.12542	-	2	7.39197
Q9P270	SLAIN motif-containing protein 2 GN=SLAIN2 PE=1 SV=2 - [SLAI2_HUMAN]	SLAIN2	20.48	11	1.42289	up-regulated	9	32.5819	1.05023	-	9	14.2348	1.10269	-	9	16.8486
Q13547	Histone deacetylase 1 GN=HDAC1 PE=1 SV=1 - [HDAC1_HUMAN]	HDAC1	18.46	12	0.882568	-	4	36.3026	0.717077	down-regulated	4	9.45041	0.90787	-	4	39.8069
Q9Y3A3	MOB-like protein phocein GN=MOB4 PE=1 SV=1 - [PHOCN_HUMAN]	MOB4	28.44	8	0.535858	down-regulated	5	76.2906	0.832846	-	5	17.5619	0.899065	-	5	34.1715
O00592	Podocalyxin GN=PODXL PE=1 SV=2 - [PODXL_HUMAN]	PODXL	9.32	7	0.929517	-	7	23.5151	1.32185	up-regulated	7	8.55975	1.23398	-	7	18.0629
Q9H2P0	Activity-dependent neuroprotector homeobox protein GN=ADNP PE=1 SV=1 - [ADNP_HUMAN]	ADNP	7.99	8	1.16566	-	5	27.1841	0.627148	down-regulated	5	18.6573	0.698019	down-regulated	5	14.3262
Q96PU5	E3 ubiquitin-protein ligase NEDD4-like GN=NEDD4L PE=1 SV=2 - [NED4L_HUMAN]	NEDD4L	9.95	8	1.23221	-	6	17.9745	1.33012	up-regulated	6	15.6101	1.13914	-	6	18.1622
Q6NYC1	Bifunctional arginine demethylase and lysyl-hydroxylase JMJD6 GN=JMJD6 PE=1 SV=1 - [JMJD6_HUMAN]	JMJD6	14.64	8	0.697844	down-regulated	6	18.442	0.798664	-	6	3.76368	0.824667	-	6	17.1873
O43824	Putative GTP-binding protein 6 GN=GTPBP6 PE=2 SV=3 - [GTPB6_HUMAN]	GTPBP6	10.27	4	0.776414	-	3	38.7956	0.82202	-	3	10.607	0.714407	down-regulated	3	32.7699
O14813	Paired mesoderm homeobox protein 2A GN=PHOX2A PE=1 SV=2 - [PHX2A_HUMAN]	PHOX2A	35.92	8	0.815308	-	6	23.7498	0.766587	-	6	39.1897	0.661162	down-regulated	5	40.9738
Q9P2K3	REST corepressor 3 GN=RCOR3 PE=1 SV=2 - [RCOR3_HUMAN]	RCOR3	4.85	4	0.716306	down-regulated	2	18.7157	0.762791	-	2	14.7562	0.808877	-	2	6.50534
P10636	Microtubule-associated protein tau GN=MAPT PE=1 SV=5 - [TAU_HUMAN]	MAPT	14.91	10	1.40428	up-regulated	8	18.1878	1.41844	up-regulated	8	19.2115	1.27298	-	8	17.6248
Q9UKA9	Polypyrimidine tract-binding protein 2 GN=PTBP2 PE=1 SV=1 - [PTBP2_HUMAN]	PTBP2	7.91	8	0.930662	-	2	26.9874	0.739475	down-regulated	3	29.0103	1.03543	-	3	23.8802
O43281	Embryonal Fyn-associated substrate GN=EFS PE=1 SV=1 - [EFS_HUMAN]	EFS	8.2	6	0.87734	-	3	9.70342	0.815279	-	3	12.6743	0.635549	down-regulated	3	49.004
P51687	Sulfite oxidase, mitochondrial GN=SUOX PE=1 SV=2 - [SUOX_HUMAN]	SUOX	16.7	8	0.698683	down-regulated	6	36.1336	1.09104	-	6	13.5479	0.994653	-	6	24.9795
Q86U38	Nucleolar protein 9 GN=NOP9 PE=1 SV=1 - [NOP9_HUMAN]	NOP9	16.98	7	1.03366	-	2	24.8795	1.11108	-	3	17.4768	1.48143	up-regulated	2	27.0801
Q9Y316	Protein MEMO1 GN=MEMO1 PE=1 SV=1 - [MEMO1_HUMAN]	MEMO1	32.66	8	0.777296	-	4	9.66584	0.699566	down-regulated	5	35.2191	0.717498	down-regulated	6	22.6854
P23610	Factor VIII intron 22 protein GN=F8A1 PE=1 SV=2 - [F8I2_HUMAN]	F8A1	32.61	7	1.30487	-	3	1.63285	1.19979	-	3	8.90026	1.48773	up-regulated	4	32.1195
P31321	cAMP-dependent protein kinase type I-beta regulatory subunit GN=PRKAR1B PE=1 SV=4 - [KAP1_HUMAN]	PRKAR1B	22.83	8	0.979908	-	2	7.25972	0.4859	down-regulated	2	32.7202	0.365013	down-regulated	2	36.8511
Q96EA4	Protein Spindly GN=SPDL1 PE=1 SV=2 - [SPDLY_HUMAN]	SPDL1	10.91	5	1.10057	-	3	5.01494	1.5089	up-regulated	4	21.7594	1.35741	-	4	9.80123
Q9BU23	Lipase maturation factor 2 GN=LMF2 PE=1 SV=2 - [LMF2_HUMAN]	LMF2	9.34	4	0.469077	down-regulated	2	18.9471	1.00034	-	2	13.2945	0.756594	-	2	86.5946
P0C0S5	Histone H2A.Z GN=H2AFZ PE=1 SV=2 - [H2AZ_HUMAN]	H2AFZ	47.66	10	1.00061	-	2	3.34169	0.807468	-	3	1.30278	1.51355	up-regulated	3	5.9019
Q13907	Isopentenyl-diphosphate Delta-isomerase 1 GN=IDI1 PE=1 SV=2 - [IDI1_HUMAN]	IDI1	24.23	7	0.550052	down-regulated	3	50.624	0.995576	-	4	24.7944	0.840263	-	4	34.9961
Q9UGP4	LIM domain-containing protein 1 GN=LIMD1 PE=1 SV=1 - [LIMD1_HUMAN]	LIMD1	6.95	4	0.987036	-	4	30.4098	0.744819	down-regulated	4	20.5118	0.841733	-	4	20.2578
Q7L5N7	Lysophosphatidylcholine acyltransferase 2 GN=LPCAT2 PE=1 SV=1 - [PCAT2_HUMAN]	LPCAT2	23.16	10	1.25806	-	7	13.7507	0.931678	-	8	31.2693	1.57743	up-regulated	7	16.4747
Q9NX08	COMM domain-containing protein 8 GN=COMMD8 PE=1 SV=1 - [COMD8_HUMAN]	COMMD8	48.09	7	1.06648	-	5	37.6201	1.28711	up-regulated	6	23.9802	1.2623	-	5	30.7501
Q9UKD2	mRNA turnover protein 4 homolog GN=MRTO4 PE=1 SV=2 - [MRT4_HUMAN]	MRTO4	26.36	8	0.835007	-	7	30.3055	0.712816	down-regulated	7	17.2848	0.654502	down-regulated	7	14.1475
O43716	Glutamyl-tRNA(Gln) amidotransferase subunit C, mitochondrial GN=GATC PE=1 SV=1 - [GATC_HUMAN]	GATC	32.35	6	0.877407	-	3	11.2214	1.11815	-	4	40.1564	1.4426	up-regulated	4	27.2537
P84098	60S ribosomal protein L19 GN=RPL19 PE=1 SV=1 - [RL19_HUMAN]	RPL19	23.47	10	1.12311	-	8	20.003	0.715501	down-regulated	9	38.0934	0.869552	-	9	47.0943
P12109	Collagen alpha-1(VI) chain GN=COL6A1 PE=1 SV=3 - [CO6A1_HUMAN]	COL6A1	15.37	11	1.10217	-	6	24.2417	1.29591	up-regulated	6	20.8932	1.12694	-	6	21.5575
Q96AD5	Patatin-like phospholipase domain-containing protein 2 GN=PNPLA2 PE=1 SV=1 - [PLPL2_HUMAN]	PNPLA2	13.89	7	1.09594	-	4	47.0139	1.21858	-	4	17.4234	1.67333	up-regulated	4	9.4958
P21579	Synaptotagmin-1 GN=SYT1 PE=1 SV=1 - [SYT1_HUMAN]	SYT1	12.09	6	1.13287	-	5	12.3739	1.16052	-	5	18.8559	1.62119	up-regulated	5	13.6577
Q9NY47	Voltage-dependent calcium channel subunit alpha-2/delta-2 GN=CACNA2D2 PE=1 SV=2 - [CA2D2_HUMAN]	CACNA2D2	8	9	1.39051	up-regulated	8	18.9821	1.07293	-	8	10.6271	0.991368	-	8	14.7312
Q92506	Estradiol 17-beta-dehydrogenase 8 GN=HSD17B8 PE=1 SV=2 - [DHB8_HUMAN]	HSD17B8	24.52	5	1.39212	up-regulated	5	7.11693	1.23433	-	5	36.6962	1.2259	-	5	33.147
Q15773	Myeloid leukemia factor 2 GN=MLF2 PE=1 SV=1 - [MLF2_HUMAN]	MLF2	15.73	6	1.24892	-	5	49.3345	1.13387	-	5	9.52795	1.64901	up-regulated	5	30.0939
Q9H0F6	Sharpin GN=SHARPIN PE=1 SV=1 - [SHRPN_HUMAN]	SHARPIN	21.45	7	1.05832	-	5	54.5304	1.16513	-	5	21.6664	0.713793	down-regulated	5	18.4074
Q9BZG8	Diphthamide biosynthesis protein 1 GN=DPH1 PE=1 SV=2 - [DPH1_HUMAN]	DPH1	11.74	7	1.04971	-	7	32.9262	1.0278	-	7	7.00715	0.693039	down-regulated	7	17.8324
Q9Y508	E3 ubiquitin-protein ligase RNF114 GN=RNF114 PE=1 SV=1 - [RN114_HUMAN]	RNF114	23.25	6	1.04394	-	3	34.5724	1.25213	-	3	50.1821	1.56769	up-regulated	3	10.3402
Q5ZPR3	CD276 antigen GN=CD276 PE=1 SV=1 - [CD276_HUMAN]	CD276	19.1	7	1.36599	up-regulated	3	38.8701	1.14725	-	4	10.0925	1.02196	-	3	25.1496
Q9BXR0	Queuine tRNA-ribosyltransferase GN=QTRT1 PE=1 SV=3 - [TGT_HUMAN]	QTRT1	15.38	7	0.818398	-	4	11.7654	0.746539	down-regulated	4	5.00273	0.828616	-	4	9.90016
Q13084	39S ribosomal protein L28, mitochondrial GN=MRPL28 PE=1 SV=4 - [RM28_HUMAN]	MRPL28	38.28	8	0.944258	-	2	27.7915	0.81338	-	3	13.7652	0.71967	down-regulated	2	5.69003
Q13394	Protein mab-21-like 1 GN=MAB21L1 PE=1 SV=1 - [MB211_HUMAN]	MAB21L1	20.06	8	0.84516	-	8	18.245	0.973652	-	8	38.5365	0.692167	down-regulated	8	37.8043
Q15345	Leucine-rich repeat-containing protein 41 GN=LRRC41 PE=1 SV=3 - [LRC41_HUMAN]	LRRC41	10.59	6	0.7817	-	5	34.5897	0.771544	-	5	28.8961	0.699021	down-regulated	6	63.1096
O75746	Calcium-binding mitochondrial carrier protein Aralar1 GN=SLC25A12 PE=1 SV=2 - [CMC1_HUMAN]	SLC25A12	9.73	7	0.981994	-	1		0.669187	down-regulated	1		1.39049	up-regulated	1
Q8N142	Adenylosuccinate synthetase isozyme 1 GN=ADSSL1 PE=1 SV=1 - [PURA1_HUMAN]	ADSSL1	10.07	6	1.20642	-	1		0.69166	down-regulated	2	87.9236	0.829506	-	1
Q96HY6	DDRGK domain-containing protein 1 GN=DDRGK1 PE=1 SV=2 - [DDRGK_HUMAN]	DDRGK1	15.29	5	1.36102	up-regulated	3	4.85507	1.03331	-	3	7.12671	1.1498	-	3	13.661
O75157	TSC22 domain family protein 2 GN=TSC22D2 PE=1 SV=3 - [T22D2_HUMAN]	TSC22D2	6.67	7	0.922234	-	5	24.8236	0.721552	down-regulated	5	27.1543	0.998161	-	5	8.57298
P11388	DNA topoisomerase 2-alpha GN=TOP2A PE=1 SV=3 - [TOP2A_HUMAN]	TOP2A	5.23	7	0.797093	-	3	43.8484	0.556306	down-regulated	3	17.2258	1.07989	-	3	15.684
Q9UBU9	Nuclear RNA export factor 1 GN=NXF1 PE=1 SV=1 - [NXF1_HUMAN]	NXF1	7.11	4	1.99639	up-regulated	3	18.7833	0.847485	-	3	1.3863	1.69549	up-regulated	3	8.5287
O15164	Transcription intermediary factor 1-alpha GN=TRIM24 PE=1 SV=3 - [TIF1A_HUMAN]	TRIM24	10.29	10	0.88534	-	8	15.9078	0.848454	-	8	26.2321	0.569437	down-regulated	8	22.7325
Q6ZRP7	Sulfhydryl oxidase 2 GN=QSOX2 PE=1 SV=3 - [QSOX2_HUMAN]	QSOX2	6.73	5	1.47841	up-regulated	3	33.9653	1.34112	up-regulated	3	9.69701	1.6009	up-regulated	3	19.4206
Q15007	Pre-mRNA-splicing regulator WTAP GN=WTAP PE=1 SV=2 - [FL2D_HUMAN]	WTAP	19.19	7	0.953656	-	6	39.4197	0.673525	down-regulated	5	34.1423	0.903841	-	5	22.5283
Q969S3	Zinc finger protein 622 GN=ZNF622 PE=1 SV=1 - [ZN622_HUMAN]	ZNF622	17.61	8	1.26174	-	5	11.887	0.623916	down-regulated	5	40.5747	1.20256	-	5	4.63563
Q9Y4P1	Cysteine protease ATG4B GN=ATG4B PE=1 SV=2 - [ATG4B_HUMAN]	ATG4B	16.03	5	0.504034	down-regulated	2	12.1749	1.08306	-	2	22.2366	0.741555	-	2	44.9602
P51948	CDK-activating kinase assembly factor MAT1 GN=MNAT1 PE=1 SV=1 - [MAT1_HUMAN]	MNAT1	28.8	8	1.27235	-	4	14.0028	1.11824	-	5	46.2222	1.60912	up-regulated	4	25.1206
Q96Q42	Alsin GN=ALS2 PE=1 SV=2 - [ALS2_HUMAN]	ALS2	6.4	8	1.35415	up-regulated	6	8.08665	1.1594	-	6	22.6485	1.31924	-	6	48.0526
O75352	Mannose-P-dolichol utilization defect 1 protein GN=MPDU1 PE=1 SV=2 - [MPU1_HUMAN]	MPDU1	13.77	6	0.574437	down-regulated	5	78.2239	0.915828	-	6	32.5257	0.724388	-	6	38.496
Q99574	Neuroserpin GN=SERPINI1 PE=1 SV=1 - [NEUS_HUMAN]	SERPINI1	25.37	8	1.27321	-	6	35.4179	1.31815	up-regulated	6	39.5175	2.45227	up-regulated	6	106.962
Q8NB37	Parkinson disease 7 domain-containing protein 1 GN=PDDC1 PE=1 SV=1 - [PDDC1_HUMAN]	PDDC1	25	6	1.17713	-	4	11.7055	1.29613	up-regulated	4	16.4031	1.06045	-	4	9.62536
Q14657	EKC/KEOPS complex subunit LAGE3 GN=LAGE3 PE=1 SV=2 - [LAGE3_HUMAN]	LAGE3	26.57	3	0.270198	down-regulated	1		1.00739	-	1		0.148693	down-regulated	1
O60831	PRA1 family protein 2 GN=PRAF2 PE=1 SV=1 - [PRAF2_HUMAN]	PRAF2	22.47	7	0.746673	-	3	60.6735	0.744531	down-regulated	3	36.4241	0.680696	down-regulated	3	8.51256
Q8N5K1	CDGSH iron-sulfur domain-containing protein 2 GN=CISD2 PE=1 SV=1 - [CISD2_HUMAN]	CISD2	47.41	8	1.44402	up-regulated	6	35.5448	0.995469	-	7	37.8822	1.15232	-	7	6.61591
Q96G61	Diphosphoinositol polyphosphate phosphohydrolase 3-beta GN=NUDT11 PE=1 SV=1 - [NUD11_HUMAN]	NUDT11	37.2	9	1.46915	up-regulated	4	19.4272	1.29369	up-regulated	4	17.1816	1.0632	-	4	25.5702
Q14012	Calcium/calmodulin-dependent protein kinase type 1 GN=CAMK1 PE=1 SV=1 - [KCC1A_HUMAN]	CAMK1	13.78	5	1.45374	up-regulated	3	3.48779	1.0026	-	3	5.14025	1.02602	-	3	31.225
Q9UQB8	Brain-specific angiogenesis inhibitor 1-associated protein 2 GN=BAIAP2 PE=1 SV=1 - [BAIP2_HUMAN]	BAIAP2	13.04	6	1.21444	-	6	18.6179	1.1297	-	6	23.9732	2.09739	up-regulated	6	23.474
P35754	Glutaredoxin-1 GN=GLRX PE=1 SV=2 - [GLRX1_HUMAN]	GLRX	38.68	7	1.29341	-	5	40.2013	1.19768	-	5	17.9192	1.49819	up-regulated	5	18.8847
Q96F63	Coiled-coil domain-containing protein 97 GN=CCDC97 PE=1 SV=1 - [CCD97_HUMAN]	CCDC97	9.62	5	1.30424	-	3	0.978282	0.724449	down-regulated	3	32.4581	0.676897	down-regulated	3	41.4574
Q9NRG7	Epimerase family protein SDR39U1 GN=SDR39U1 PE=1 SV=2 - [D39U1_HUMAN]	SDR39U1	10.66	6	0.670471	down-regulated	2	17.5162	0.377928	down-regulated	2	105.777	0.426056	down-regulated	2	79.1365
A6NFI3	Zinc finger protein 316 GN=ZNF316 PE=1 SV=1 - [ZN316_HUMAN]	ZNF316	8.96	5	0.576254	down-regulated	1		0.860351	-	2	3.96421	0.7358	-	1
P41208	Centrin-2 GN=CETN2 PE=1 SV=1 - [CETN2_HUMAN]	CETN2	48.26	8	1.3385	-	5	47.4809	1.10872	-	5	13.4434	2.01943	up-regulated	5	61.7683
Q04828	Aldo-keto reductase family 1 member C1 GN=AKR1C1 PE=1 SV=1 - [AK1C1_HUMAN]	AKR1C1	34.06	10	1.49263	up-regulated	2	20.9314	1.53686	up-regulated	2	34.7017	1.47152	up-regulated	2	13.6703
Q9BRS8	La-related protein 6 GN=LARP6 PE=1 SV=1 - [LARP6_HUMAN]	LARP6	12.22	6	1.45389	up-regulated	3	13.1887	0.877508	-	3	38.5566	1.23882	-	3	19.5159
Q99871	HAUS augmin-like complex subunit 7 GN=HAUS7 PE=1 SV=3 - [HAUS7_HUMAN]	HAUS7	13.04	5	0.715671	down-regulated	2	8.17119	1.0537	-	3	8.15555	0.903503	-	3	13.1849
P20933	N(4)-(beta-N-acetylglucosaminyl)-L-asparaginase GN=AGA PE=1 SV=2 - [ASPG_HUMAN]	AGA	12.43	5	1.79242	up-regulated	3	3.70082	0.996563	-	3	36.6876	1.41674	up-regulated	3	0.637843
Q8TDY4	Arf-GAP with SH3 domain, ANK repeat and PH domain-containing protein 3 GN=ASAP3 PE=1 SV=1 - [ASAP3_HUMAN]	ASAP3	2.88	3	0.901092	-	1		0.97173	-	1		0.577757	down-regulated	1
Q9BY77	Polymerase delta-interacting protein 3 GN=POLDIP3 PE=1 SV=2 - [PDIP3_HUMAN]	POLDIP3	14.73	5	0.968391	-	4	12.2126	0.586164	down-regulated	4	46.9589	0.843871	-	4	8.16854
Q15653	NF-kappa-B inhibitor beta GN=NFKBIB PE=1 SV=2 - [IKBB_HUMAN]	NFKBIB	9.27	3	1.00753	-	1		0.681448	down-regulated	1		0.803737	-	1
P11274	Breakpoint cluster region protein GN=BCR PE=1 SV=2 - [BCR_HUMAN]	BCR	6.37	7	0.974175	-	3	12.3581	0.719704	down-regulated	3	19.0952	0.922384	-	3	1.58065
P98179	RNA-binding protein 3 GN=RBM3 PE=1 SV=1 - [RBM3_HUMAN]	RBM3	49.04	6	1.48612	up-regulated	6	36.6694	1.14399	-	6	38.1814	0.982838	-	6	26.7678
P15735	Phosphorylase b kinase gamma catalytic chain, liver/testis isoform GN=PHKG2 PE=1 SV=1 - [PHKG2_HUMAN]	PHKG2	23.4	8	1.39058	up-regulated	7	35.7206	1.09863	-	6	10.2082	1.19774	-	6	6.82527
Q53QV2	Protein LBH GN=LBH PE=1 SV=1 - [LBH_HUMAN]	LBH	34.29	5	0.963899	-	2	3.52819	1.41982	up-regulated	2	53.0475	1.27141	-	2	6.81772
Q9NPJ6	Mediator of RNA polymerase II transcription subunit 4 GN=MED4 PE=1 SV=1 - [MED4_HUMAN]	MED4	25.19	5	0.867591	-	4	23.619	0.740104	down-regulated	4	8.12266	0.781213	-	4	20.2481
Q9HCU5	Prolactin regulatory element-binding protein GN=PREB PE=1 SV=2 - [PREB_HUMAN]	PREB	17.51	5	1.36097	up-regulated	3	15.5195	0.887839	-	3	43.0497	1.43636	up-regulated	3	6.84829
Q3YEC7	Rab-like protein 6 GN=RABL6 PE=1 SV=2 - [RABL6_HUMAN]	RABL6	10.97	6	0.918155	-	5	13.0696	0.538316	down-regulated	5	131.881	0.662908	down-regulated	5	33.0462
O00541	Pescadillo homolog GN=PES1 PE=1 SV=1 - [PESC_HUMAN]	PES1	15.82	9	0.840538	-	9	35.5595	0.735497	down-regulated	9	9.23478	0.826959	-	9	8.58557
Q92804	TATA-binding protein-associated factor 2N GN=TAF15 PE=1 SV=1 - [RBP56_HUMAN]	TAF15	9.8	9	1.50315	up-regulated	2	6.87797	1.11622	-	2	17.7117	1.70834	up-regulated	2	17.4062
Q9BTM9	Ubiquitin-related modifier 1 GN=URM1 PE=1 SV=1 - [URM1_HUMAN]	URM1	19.8	5	0.915271	-	4	52.0836	1.28731	up-regulated	4	23.2659	0.908231	-	4	54.2885
Q6STE5	SWI/SNF-related matrix-associated actin-dependent regulator of chromatin subfamily D member 3 GN=SMARCD3 PE=1 SV=1 - [SMRD3_HUMAN]	SMARCD3	17.6	6	0.911743	-	4	31.4953	0.599784	down-regulated	4	71.063	0.887545	-	4	24.5237
Q9NVM4	Protein arginine N-methyltransferase 7 GN=PRMT7 PE=1 SV=1 - [ANM7_HUMAN]	PRMT7	8.53	4	0.985589	-	3	17.2483	0.694935	down-regulated	3	8.47717	0.902046	-	3	8.35722
Q9NZD8	Maspardin GN=SPG21 PE=1 SV=1 - [SPG21_HUMAN]	SPG21	13.31	4	0.960267	-	2	11.7309	0.989563	-	2	27.4797	0.714559	down-regulated	2	11.6144
O15400	Syntaxin-7 GN=STX7 PE=1 SV=4 - [STX7_HUMAN]	STX7	28.74	6	1.16885	-	4	23.039	1.33711	up-regulated	4	9.60057	1.88249	up-regulated	4	30.5617
O14967	Calmegin GN=CLGN PE=1 SV=1 - [CLGN_HUMAN]	CLGN	11.64	5	0.489283	down-regulated	2	172.599	1.56212	up-regulated	4	11.8537	1.29886	-	4	44.6389
Q16850	Lanosterol 14-alpha demethylase GN=CYP51A1 PE=1 SV=3 - [CP51A_HUMAN]	CYP51A1	19.88	10	1.00593	-	8	20.3336	0.821792	-	8	12.4988	0.675671	down-regulated	8	36.092
O75886	Signal transducing adapter molecule 2 GN=STAM2 PE=1 SV=1 - [STAM2_HUMAN]	STAM2	13.52	7	1.03783	-	5	35.6369	1.04423	-	4	13.6512	1.4188	up-regulated	5	15.7585
Q9H832	Ubiquitin-conjugating enzyme E2 Z GN=UBE2Z PE=1 SV=2 - [UBE2Z_HUMAN]	UBE2Z	20.9	7	1.14472	-	5	25.3744	0.748277	down-regulated	6	8.77015	0.704256	down-regulated	5	4.02126
Q9H1E3	Nuclear ubiquitous casein and cyclin-dependent kinase substrate 1 GN=NUCKS1 PE=1 SV=1 - [NUCKS_HUMAN]	NUCKS1	11.93	3	1.51124	up-regulated	3	38.175	0.649119	down-regulated	3	0.795784	0.934933	-	3	28.2329
Q9H008	Phospholysine phosphohistidine inorganic pyrophosphate phosphatase GN=LHPP PE=1 SV=2 - [LHPP_HUMAN]	LHPP	30	6	1.36388	up-regulated	1		1.06242	-	2	14.6672	1.2021	-	2	44.9282
Q96BH1	E3 ubiquitin-protein ligase RNF25 GN=RNF25 PE=1 SV=1 - [RNF25_HUMAN]	RNF25	14.38	6	1.14227	-	4	9.39825	1.30483	up-regulated	4	35.1279	1.35126	-	4	5.63223
Q5VTE6	Protein angel homolog 2 GN=ANGEL2 PE=2 SV=1 - [ANGE2_HUMAN]	ANGEL2	7.17	4	0.73679	-	4	6.67446	0.848571	-	4	11.7916	0.694188	down-regulated	4	21.9722
P29558	RNA-binding motif, single-stranded-interacting protein 1 GN=RBMS1 PE=1 SV=3 - [RBMS1_HUMAN]	RBMS1	7.88	5	1.53917	up-regulated	1		1.47146	up-regulated	1		1.58496	up-regulated	1
P55011	Solute carrier family 12 member 2 GN=SLC12A2 PE=1 SV=1 - [S12A2_HUMAN]	SLC12A2	8.42	10	1.04112	-	6	21.153	1.1415	-	8	48.5214	1.79352	up-regulated	6	40.4658
Q9BRJ7	Protein syndesmos GN=NUDT16L1 PE=1 SV=1 - [SDOS_HUMAN]	NUDT16L1	39.34	8	0.602843	down-regulated	6	45.8099	0.899813	-	6	31.901	0.56212	down-regulated	6	37.7031
P24539	ATP synthase F(0) complex subunit B1, mitochondrial GN=ATP5F1 PE=1 SV=2 - [AT5F1_HUMAN]	ATP5F1	27.34	8	1.31564	-	6	25.2112	1.3192	up-regulated	7	42.2199	1.56152	up-regulated	7	36.9709
O94811	Tubulin polymerization-promoting protein GN=TPPP PE=1 SV=1 - [TPPP_HUMAN]	TPPP	23.74	6	1.33376	-	5	20.7455	1.41466	up-regulated	5	23.2639	1.62832	up-regulated	5	31.8998
Q9UJC5	SH3 domain-binding glutamic acid-rich-like protein 2 GN=SH3BGRL2 PE=1 SV=2 - [SH3L2_HUMAN]	SH3BGRL2	43.93	4	0.893114	-	4	35.1207	1.33565	up-regulated	4	11.8709	1.01196	-	4	10.7284
Q9BXW6	Oxysterol-binding protein-related protein 1 GN=OSBPL1A PE=1 SV=2 - [OSBL1_HUMAN]	OSBPL1A	5.37	5	1.4474	up-regulated	3	14.8907	0.870557	-	3	19.845	1.24948	-	3	25.5854
Q9UQC2	GRB2-associated-binding protein 2 GN=GAB2 PE=1 SV=1 - [GAB2_HUMAN]	GAB2	12.28	7	1.05368	-	4	3.14048	0.780555	-	4	14.0809	0.718076	down-regulated	4	13.2737
Q9NYU1	UDP-glucose:glycoprotein glucosyltransferase 2 GN=UGGT2 PE=1 SV=4 - [UGGG2_HUMAN]	UGGT2	3.3	7	1.00352	-	5	36.2542	1.2237	-	5	5.96136	1.4439	up-regulated	5	8.71511
P42684	Abelson tyrosine-protein kinase 2 GN=ABL2 PE=1 SV=1 - [ABL2_HUMAN]	ABL2	5.25	5	1.36724	up-regulated	3	10.5865	0.981988	-	3	2.73092	1.05383	-	3	10.1881
Q9H0A8	COMM domain-containing protein 4 GN=COMMD4 PE=1 SV=1 - [COMD4_HUMAN]	COMMD4	29.65	6	0.667399	down-regulated	5	37.0437	0.949454	-	5	3.78995	0.830858	-	5	1.47793
Q9NNW5	WD repeat-containing protein 6 GN=WDR6 PE=1 SV=1 - [WDR6_HUMAN]	WDR6	5.71	5	0.675909	down-regulated	3	31.2514	1.00749	-	3	37.8194	0.650447	down-regulated	3	6.13688
Q6XE24	RNA-binding motif, single-stranded-interacting protein 3 GN=RBMS3 PE=1 SV=1 - [RBMS3_HUMAN]	RBMS3	21.74	6	0.828651	-	2	10.4897	0.656777	down-regulated	2	27.2594	0.566126	down-regulated	1
O94952	F-box only protein 21 GN=FBXO21 PE=2 SV=2 - [FBX21_HUMAN]	FBXO21	12.58	5	0.530098	down-regulated	1		1.0051	-	2	9.69298	0.802201	-	2	20.2357
O94919	Endonuclease domain-containing 1 protein GN=ENDOD1 PE=1 SV=2 - [ENDD1_HUMAN]	ENDOD1	15.4	7	1.16797	-	6	25.4907	1.22305	-	6	48.4392	1.56963	up-regulated	6	19.4733
O94967	WD repeat-containing protein 47 GN=WDR47 PE=1 SV=1 - [WDR47_HUMAN]	WDR47	8.16	6	0.722576	down-regulated	5	27.922	1.11931	-	5	15.6615	1.03536	-	5	44.6881
Q9UIL1	Short coiled-coil protein GN=SCOC PE=1 SV=2 - [SCOC_HUMAN]	SCOC	35.22	4	1.25577	-	2	18.8081	1.10506	-	2	33.9231	1.68591	up-regulated	2	22.8392
Q9Y6H1	Coiled-coil-helix-coiled-coil-helix domain-containing protein 2 GN=CHCHD2 PE=1 SV=1 - [CHCH2_HUMAN]	CHCHD2	33.77	8	0.568491	down-regulated	5	68.1815	0.943984	-	6	20.1966	0.865408	-	6	29.5583
O95166	Gamma-aminobutyric acid receptor-associated protein GN=GABARAP PE=1 SV=1 - [GBRAP_HUMAN]	GABARAP	24.79	5	0.537606	down-regulated	1		0.907649	-	2	2.01424	0.251878	down-regulated	1
Q9H410	Kinetochore-associated protein DSN1 homolog GN=DSN1 PE=1 SV=2 - [DSN1_HUMAN]	DSN1	9.55	5	1.45122	up-regulated	5	107.069	1.16689	-	5	2.39955	1.2211	-	5	30.064
Q9UN36	Protein NDRG2 GN=NDRG2 PE=1 SV=2 - [NDRG2_HUMAN]	NDRG2	24.8	7	1.61491	up-regulated	4	32.7218	1.38438	up-regulated	4	37.1448	1.28724	-	4	22.3287
Q9BZV1	UBX domain-containing protein 6 GN=UBXN6 PE=1 SV=1 - [UBXN6_HUMAN]	UBXN6	17.91	7	0.784828	-	6	17.4028	0.843452	-	6	14.7337	0.707557	down-regulated	6	35.265
Q8IZP0	Abl interactor 1 GN=ABI1 PE=1 SV=4 - [ABI1_HUMAN]	ABI1	18.11	9	1.53868	up-regulated	5	49.3501	0.907626	-	5	13.4686	1.19923	-	5	13.3474
Q969G3	SWI/SNF-related matrix-associated actin-dependent regulator of chromatin subfamily E member 1 GN=SMARCE1 PE=1 SV=2 - [SMCE1_HUMAN]	SMARCE1	10.71	5	0.903905	-	4	2.36996	0.69693	down-regulated	4	16.1841	0.73765	-	4	7.36964
Q02127	Dihydroorotate dehydrogenase (quinone), mitochondrial GN=DHODH PE=1 SV=3 - [PYRD_HUMAN]	DHODH	12.15	5	0.936105	-	4	20.3137	0.733702	down-regulated	4	21.71	0.928217	-	4	19.656
Q96EY9	Probable inactive tRNA-specific adenosine deaminase-like protein 3 GN=ADAT3 PE=1 SV=1 - [ADAT3_HUMAN]	ADAT3	12.25	4	1.04524	-	3	43.756	1.28182	up-regulated	3	9.2126	1.02471	-	3	3.31081
Q9UHQ9	NADH-cytochrome b5 reductase 1 GN=CYB5R1 PE=1 SV=1 - [NB5R1_HUMAN]	CYB5R1	28.85	8	1.14453	-	8	37.319	1.15258	-	8	19.1185	1.4846	up-regulated	8	24.2441
Q96E17	Ras-related protein Rab-3C GN=RAB3C PE=2 SV=1 - [RAB3C_HUMAN]	RAB3C	19.38	7	1.39037	up-regulated	5	16.2725	1.20143	-	4	10.5101	1.44113	up-regulated	5	51.1521
P50452	Serpin B8 GN=SERPINB8 PE=1 SV=2 - [SPB8_HUMAN]	SERPINB8	13.37	6	0.653216	down-regulated	3	6.77139	0.759453	down-regulated	3	1.49394	0.798021	-	3	36.5023
P60604	Ubiquitin-conjugating enzyme E2 G2 GN=UBE2G2 PE=1 SV=1 - [UB2G2_HUMAN]	UBE2G2	36.97	6	0.614886	down-regulated	4	33.1511	0.758542	down-regulated	4	33.2982	0.756424	-	4	30.3804
O60294	tRNA wybutosine-synthesizing protein 4 GN=LCMT2 PE=1 SV=3 - [TYW4_HUMAN]	LCMT2	8.45	4	1.042	-	2	10.3522	1.31897	up-regulated	2	4.11893	1.55091	up-regulated	2	52.4748
O00762	Ubiquitin-conjugating enzyme E2 C GN=UBE2C PE=1 SV=1 - [UBE2C_HUMAN]	UBE2C	13.41	4	0.950201	-	2	25.1356	0.735684	down-regulated	2	3.13478	0.660474	down-regulated	2	29.155
Q9BX66	Sorbin and SH3 domain-containing protein 1 GN=SORBS1 PE=1 SV=3 - [SRBS1_HUMAN]	SORBS1	5.19	7	0.997909	-	6	16.1996	1.31789	up-regulated	6	23.8621	1.27241	-	6	5.62408
P13995	Bifunctional methylenetetrahydrofolate dehydrogenase/cyclohydrolase, mitochondrial GN=MTHFD2 PE=1 SV=2 - [MTDC_HUMAN]	MTHFD2	28.29	6	1.08993	-	4	8.18342	0.954198	-	4	8.9534	1.46323	up-regulated	5	16.7417
Q9Y4W6	AFG3-like protein 2 GN=AFG3L2 PE=1 SV=2 - [AFG32_HUMAN]	AFG3L2	10.79	9	1.23417	-	8	18.969	1.2335	-	8	11.74	1.42907	up-regulated	8	18.4367
Q08AE8	Protein spire homolog 1 GN=SPIRE1 PE=1 SV=3 - [SPIR1_HUMAN]	SPIRE1	13.76	8	1.39946	up-regulated	5	56.3879	1.18574	-	5	10.2578	1.03264	-	5	18.4225
Q9P2K6	Kelch-like protein 42 GN=KLHL42 PE=1 SV=2 - [KLH42_HUMAN]	KLHL42	8.71	5	1.08041	-	3	14.0935	0.699944	down-regulated	3	13.7804	0.560743	down-regulated	3	48.1331
Q9Y6K1	DNA (cytosine-5)-methyltransferase 3A GN=DNMT3A PE=1 SV=4 - [DNM3A_HUMAN]	DNMT3A	8.11	6	0.737614	-	4	6.02336	0.782712	-	5	22.2968	0.486476	down-regulated	4	31.4945
Q8IY47	Kelch repeat and BTB domain-containing protein 2 GN=KBTBD2 PE=1 SV=2 - [KBTB2_HUMAN]	KBTBD2	8.83	5	0.607067	down-regulated	3	27.4008	1.03071	-	3	16.5512	0.75557	-	3	15.9043
Q5T7W0	Zinc finger protein 618 GN=ZNF618 PE=1 SV=1 - [ZN618_HUMAN]	ZNF618	6.5	4	0.700554	down-regulated	3	5.83615	0.814351	-	3	26.7413	0.557227	down-regulated	3	6.32589
Q96D53	AarF domain-containing protein kinase 4 GN=ADCK4 PE=1 SV=2 - [ADCK4_HUMAN]	ADCK4	10.11	4		-			0.898328	-	2	27.0476	0.613158	down-regulated	1
O60220	Mitochondrial import inner membrane translocase subunit Tim8 A GN=TIMM8A PE=1 SV=1 - [TIM8A_HUMAN]	TIMM8A	34.02	5	0.641708	down-regulated	4	212.85	1.22842	-	4	25.7246	0.660603	down-regulated	4	222.311
Q8IZ81	ELMO domain-containing protein 2 GN=ELMOD2 PE=1 SV=1 - [ELMD2_HUMAN]	ELMOD2	13.31	6	0.675204	down-regulated	5	59.648	0.83584	-	5	15.3998	0.78625	-	5	35.7794
P05106	Integrin beta-3 GN=ITGB3 PE=1 SV=2 - [ITB3_HUMAN]	ITGB3	3.43	4	1.34948	-	3	48.0175	1.54014	up-regulated	3	3.67839	1.44316	up-regulated	3	17.4854
Q9H019	Mitochondrial fission regulator 1-like GN=MTFR1L PE=1 SV=2 - [MFR1L_HUMAN]	MTFR1L	21.23	6	0.858347	-	5	24.0648	1.4376	up-regulated	5	7.27567	1.12932	-	5	20.3697
Q9Y3C8	Ubiquitin-fold modifier-conjugating enzyme 1 GN=UFC1 PE=1 SV=3 - [UFC1_HUMAN]	UFC1	39.52	8	0.727039	down-regulated	6	64.9671	0.855969	-	6	10.1409	0.80924	-	6	38.1787
Q5H9L2	Transcription elongation factor A protein-like 5 GN=TCEAL5 PE=1 SV=1 - [TCAL5_HUMAN]	TCEAL5	33.5	9	1.39469	up-regulated	6	28.1834	1.0293	-	6	20.8874	0.971043	-	6	28.2396
P60468	Protein transport protein Sec61 subunit beta GN=SEC61B PE=1 SV=2 - [SC61B_HUMAN]	SEC61B	27.08	7	1.40243	up-regulated	4	14.407	1.01112	-	4	11.9574	1.36863	-	4	1.66165
Q8IX01	SURP and G-patch domain-containing protein 2 GN=SUGP2 PE=1 SV=2 - [SUGP2_HUMAN]	SUGP2	3.6	4	0.817918	-	3	22.2505	0.752055	down-regulated	3	0.866853	0.917804	-	3	8.37336
Q14331	Protein FRG1 GN=FRG1 PE=1 SV=1 - [FRG1_HUMAN]	FRG1	22.87	6	0.995792	-	6	20.3872	0.686013	down-regulated	5	12.0391	0.912556	-	6	10.8011
Q8TEB1	DDB1- and CUL4-associated factor 11 GN=DCAF11 PE=1 SV=1 - [DCA11_HUMAN]	DCAF11	7.51	3	1.27423	-	2	13.9987	0.983774	-	2	24.411	1.56425	up-regulated	2	0.861709
Q969T4	Ubiquitin-conjugating enzyme E2 E3 GN=UBE2E3 PE=1 SV=1 - [UB2E3_HUMAN]	UBE2E3	18.84	5	0.616517	down-regulated	2	15.3504	0.80566	-	2	8.82192	0.508779	down-regulated	2	36.727
O15047	Histone-lysine N-methyltransferase SETD1A GN=SETD1A PE=1 SV=3 - [SET1A_HUMAN]	SETD1A	3.16	5	1.0205	-	5	7.00629	0.858414	-	5	21.9329	0.701014	down-regulated	5	32.7793
Q8N6N7	Acyl-CoA-binding domain-containing protein 7 GN=ACBD7 PE=1 SV=1 - [ACBD7_HUMAN]	ACBD7	45.45	3	1.24105	-	2	17.2792	1.374	up-regulated	2	8.87774	1.73728	up-regulated	2	12.7698
P16930	Fumarylacetoacetase GN=FAH PE=1 SV=2 - [FAAA_HUMAN]	FAH	5.97	4	1.12365	-	2	1.38671	1.01887	-	2	5.23704	0.593819	down-regulated	2	33.7841
Q86VQ1	Glucocorticoid-induced transcript 1 protein GN=GLCCI1 PE=1 SV=1 - [GLCI1_HUMAN]	GLCCI1	16.27	6	0.944777	-	5	28.4656	0.830239	-	5	27.8207	0.714462	down-regulated	5	71.1861
Q9Y4P8	WD repeat domain phosphoinositide-interacting protein 2 GN=WIPI2 PE=1 SV=1 - [WIPI2_HUMAN]	WIPI2	21.81	8	0.925926	-	3	12.5435	0.753988	down-regulated	3	7.96403	1.08914	-	3	13.1161
Q6IAA8	Ragulator complex protein LAMTOR1 GN=LAMTOR1 PE=1 SV=2 - [LTOR1_HUMAN]	LAMTOR1	31.06	5	0.84479	-	3	37.5403	1.29794	up-regulated	3	2.36019	0.681411	down-regulated	3	33.9473
Q9NQW6	Actin-binding protein anillin GN=ANLN PE=1 SV=2 - [ANLN_HUMAN]	ANLN	8.72	9	1.19832	-	9	59.812	1.0752	-	9	10.4025	1.87402	up-regulated	9	30.9636
P58335	Anthrax toxin receptor 2 GN=ANTXR2 PE=1 SV=5 - [ANTR2_HUMAN]	ANTXR2	4.91	4	1.06807	-	3	17.065	0.931024	-	4	13.4518	0.668232	down-regulated	4	27.3509
Q96EI5	Transcription elongation factor A protein-like 4 GN=TCEAL4 PE=1 SV=2 - [TCAL4_HUMAN]	TCEAL4	20	5	0.803232	-	4	31.3832	1.00556	-	4	24.649	0.413198	down-regulated	4	53.1209
Q8WUN7	Ubiquitin domain-containing protein 2 GN=UBTD2 PE=1 SV=2 - [UBTD2_HUMAN]	UBTD2	19.66	6	1.37296	up-regulated	3	21.0387	0.918647	-	3	0.310143	0.921252	-	3	4.9945
P78560	Death domain-containing protein CRADD GN=CRADD PE=1 SV=1 - [CRADD_HUMAN]	CRADD	19.6	4	0.916185	-	2	9.92343	0.746317	down-regulated	2	44.6746	0.674007	down-regulated	2	5.62193
Q9Y3S2	Zinc finger protein 330 GN=ZNF330 PE=1 SV=1 - [ZN330_HUMAN]	ZNF330	12.19	4	2.16153	up-regulated	2	14.4741	1.28859	up-regulated	2	26.016	2.2022	up-regulated	2	39.4685
Q719H9	BTB/POZ domain-containing protein KCTD1 GN=KCTD1 PE=1 SV=1 - [KCTD1_HUMAN]	KCTD1	11.28	5	0.788846	-	4	25.6882	0.757696	down-regulated	5	5.63521	0.635136	down-regulated	5	12.6479
Q59EK9	RUN domain-containing protein 3A GN=RUNDC3A PE=1 SV=2 - [RUN3A_HUMAN]	RUNDC3A	14.57	4	0.86969	-	2	13.6154	0.778692	-	2	6.45713	0.689419	down-regulated	2	11.598
Q8NI36	WD repeat-containing protein 36 GN=WDR36 PE=1 SV=1 - [WDR36_HUMAN]	WDR36	6.31	6	1.04156	-	5	25.1965	0.752343	down-regulated	5	72.7636	1.45976	up-regulated	5	33.7061
P16870	Carboxypeptidase E GN=CPE PE=1 SV=1 - [CBPE_HUMAN]	CPE	20.59	8	1.22787	-	6	18.9447	1.57178	up-regulated	7	34.1168	1.12363	-	7	28.1866
Q8WW59	SPRY domain-containing protein 4 GN=SPRYD4 PE=1 SV=2 - [SPRY4_HUMAN]	SPRYD4	26.57	4	0.332731	down-regulated	3	15.3727	0.680724	down-regulated	3	76.3919	0.552715	down-regulated	3	18.3585
P33908	Mannosyl-oligosaccharide 1,2-alpha-mannosidase IA GN=MAN1A1 PE=1 SV=3 - [MA1A1_HUMAN]	MAN1A1	3.83	3	0.915798	-	1		1.01672	-	1		1.81458	up-regulated	1
Q5C9Z4	Nucleolar MIF4G domain-containing protein 1 GN=NOM1 PE=1 SV=1 - [NOM1_HUMAN]	NOM1	2.91	2	0.687614	down-regulated	2	27.93	0.676127	down-regulated	2	18.9872	1.12377	-	2	13.5813
Q8N999	Uncharacterized protein C12orf29 GN=C12orf29 PE=1 SV=2 - [CL029_HUMAN]	C12orf29	12.31	6	1.28942	-	5	9.72923	1.01773	-	5	10.5683	1.46953	up-regulated	5	6.37821
Q9NP58	ATP-binding cassette sub-family B member 6, mitochondrial GN=ABCB6 PE=1 SV=1 - [ABCB6_HUMAN]	ABCB6	9.14	4	0.826122	-	2	34.8341	1.01515	-	2	24.1539	0.714868	down-regulated	3	18.0809
Q9BT40	Inositol polyphosphate 5-phosphatase K GN=INPP5K PE=1 SV=3 - [INP5K_HUMAN]	INPP5K	12.5	4	0.659355	down-regulated	4	58.1886	1.11996	-	4	10.0643	0.846208	-	3	13.4982
P48163	NADP-dependent malic enzyme GN=ME1 PE=1 SV=1 - [MAOX_HUMAN]	ME1	10.14	5	0.935355	-	2	8.47873	0.870282	-	3	35.2159	0.705082	down-regulated	3	24.8895
Q96DV4	39S ribosomal protein L38, mitochondrial GN=MRPL38 PE=1 SV=2 - [RM38_HUMAN]	MRPL38	15.79	7	0.702938	down-regulated	7	36.2035	0.76825	-	6	16.0358	0.897117	-	7	27.7463
Q13325	Interferon-induced protein with tetratricopeptide repeats 5 GN=IFIT5 PE=1 SV=1 - [IFIT5_HUMAN]	IFIT5	19.5	7	0.827298	-	4	33.4333	1.08948	-	6	17.8194	0.712503	down-regulated	4	36.4821
Q96JJ3	Engulfment and cell motility protein 2 GN=ELMO2 PE=1 SV=2 - [ELMO2_HUMAN]	ELMO2	8.75	6	0.909733	-	4	50.2788	0.725009	down-regulated	4	19.6877	0.716218	down-regulated	4	14.1865
P11166	Solute carrier family 2, facilitated glucose transporter member 1 GN=SLC2A1 PE=1 SV=2 - [GTR1_HUMAN]	SLC2A1	12.2	7	0.975235	-	6	49.571	0.755878	down-regulated	6	23.6747	1.05863	-	6	34.32
Q13371	Phosducin-like protein GN=PDCL PE=1 SV=3 - [PHLP_HUMAN]	PDCL	21.93	5	1.06286	-	3	24.6371	0.756843	down-regulated	2	7.04062	0.683624	down-regulated	2	25.0425
P46976	Glycogenin-1 GN=GYG1 PE=1 SV=4 - [GLYG_HUMAN]	GYG1	8.57	5	0.893064	-	2	9.44882	0.743484	down-regulated	2	14.2911	0.919802	-	2	16.1296
Q8TBF2	Prostamide/prostaglandin F synthase GN=FAM213B PE=2 SV=1 - [PGFS_HUMAN]	FAM213B	38.89	5	1.35912	up-regulated	3	27.5436	1.30912	up-regulated	3	0.628966	1.06536	-	3	0.299747
Q9UPY6	Wiskott-Aldrich syndrome protein family member 3 GN=WASF3 PE=1 SV=2 - [WASF3_HUMAN]	WASF3	17.13	7	1.50383	up-regulated	4	24.2046	1.11709	-	4	12.9222	1.40112	up-regulated	4	9.58637
O14880	Microsomal glutathione S-transferase 3 GN=MGST3 PE=1 SV=1 - [MGST3_HUMAN]	MGST3	40.79	3	1.32888	-	1		1.77371	up-regulated	1		1.28339	-	1
Q9HA65	TBC1 domain family member 17 GN=TBC1D17 PE=1 SV=2 - [TBC17_HUMAN]	TBC1D17	8.8	6	0.851868	-	5	13.5025	0.780179	-	5	23.4252	0.678349	down-regulated	5	12.6999
O00193	Small acidic protein GN=SMAP PE=1 SV=1 - [SMAP_HUMAN]	SMAP	25.14	5	0.840346	-	2	60.4959	0.721926	down-regulated	2	11.3368	0.634066	down-regulated	2	32.4541
Q99081	Transcription factor 12 GN=TCF12 PE=1 SV=1 - [HTF4_HUMAN]	TCF12	4.99	3	0.844259	-	1		0.714609	down-regulated	1		0.506794	down-regulated	1
Q7Z4K8	Tripartite motif-containing protein 46 GN=TRIM46 PE=2 SV=2 - [TRI46_HUMAN]	TRIM46	10.8	6	1.0277	-	4	25.559	1.46245	up-regulated	5	43.9916	1.14254	-	4	52.4679
Q8IXM2	Chromatin complexes subunit BAP18 GN=BAP18 PE=1 SV=1 - [BAP18_HUMAN]	BAP18	13.95	3	0.871888	-	2	14.3068	0.579607	down-regulated	2	13.9165	0.665772	down-regulated	2	10.3802
Q9UQ88	Cyclin-dependent kinase 11A GN=CDK11A PE=1 SV=4 - [CD11A_HUMAN]	CDK11A	6.9	5	1.00764	-	4	15.4395	0.657345	down-regulated	3	8.4991	0.897518	-	4	31.2272
Q7Z7H5	Transmembrane emp24 domain-containing protein 4 GN=TMED4 PE=1 SV=1 - [TMED4_HUMAN]	TMED4	15.42	5	1.35684	up-regulated	2	23.6934	1.3196	up-regulated	2	36.7609	1.35898	-	2	44.3959
P49789	Bis(5'-adenosyl)-triphosphatase GN=FHIT PE=1 SV=3 - [FHIT_HUMAN]	FHIT	21.09	5	1.51519	up-regulated	4	7.84094	1.09295	-	4	9.67862	1.10473	-	4	22.4916
Q9Y244	Proteasome maturation protein GN=POMP PE=1 SV=1 - [POMP_HUMAN]	POMP	68.09	5	1.15032	-	4	46.2718	1.16201	-	4	10.0279	1.76596	up-regulated	4	22.2541
Q15596	Nuclear receptor coactivator 2 GN=NCOA2 PE=1 SV=2 - [NCOA2_HUMAN]	NCOA2	4.3	5	0.932529	-	5	34.4435	0.739964	down-regulated	5	18.0597	0.740968	-	5	18.852
P54278	Mismatch repair endonuclease PMS2 GN=PMS2 PE=1 SV=2 - [PMS2_HUMAN]	PMS2	5.68	3	0.409506	down-regulated	2	369.293	0.985612	-	3	17.0619	1.16039	-	3	49.7546
Q6NUQ4	Transmembrane protein 214 GN=TMEM214 PE=1 SV=2 - [TM214_HUMAN]	TMEM214	9.72	6	0.651623	down-regulated	4	50.6572	0.879383	-	4	10.0911	0.882924	-	4	53.9141
Q8NBU5	ATPase family AAA domain-containing protein 1 GN=ATAD1 PE=1 SV=1 - [ATAD1_HUMAN]	ATAD1	15.51	6	1.35552	up-regulated	4	26.9719	1.26139	-	4	31.7087	1.06715	-	4	15.1768
Q2KJY2	Kinesin-like protein KIF26B GN=KIF26B PE=2 SV=1 - [KI26B_HUMAN]	KIF26B	3.8	6	1.15444	-	6	12.8893	0.71268	down-regulated	6	29.9621	0.658205	down-regulated	5	30.8885
Q99674	Cell growth regulator with EF hand domain protein 1 GN=CGREF1 PE=2 SV=2 - [CGRE1_HUMAN]	CGREF1	16.94	4	1.38421	up-regulated	3	10.7042	1.36078	up-regulated	3	2.13007	2.04768	up-regulated	3	3.62877
Q9BW27	Nuclear pore complex protein Nup85 GN=NUP85 PE=1 SV=1 - [NUP85_HUMAN]	NUP85	5.49	4	0.667236	down-regulated	3	3.94564	1.0204	-	3	16.4089	0.960917	-	3	3.54177
Q53GG5	PDZ and LIM domain protein 3 GN=PDLIM3 PE=1 SV=1 - [PDLI3_HUMAN]	PDLIM3	20.88	6	1.2813	-	5	16.383	1.06002	-	6	15.7978	1.52762	up-regulated	5	19.5837
Q9BPX5	Actin-related protein 2/3 complex subunit 5-like protein GN=ARPC5L PE=1 SV=1 - [ARP5L_HUMAN]	ARPC5L	21.57	5	0.709901	down-regulated	3	50.8485	0.910787	-	3	36.2718	0.870609	-	3	42.6351
Q9BTE1	Dynactin subunit 5 GN=DCTN5 PE=1 SV=1 - [DCTN5_HUMAN]	DCTN5	17.03	4	0.861045	-	4	86.3802	0.885332	-	4	29.5113	0.704925	down-regulated	3	38.2681
A6NCE7	Microtubule-associated proteins 1A/1B light chain 3 beta 2 GN=MAP1LC3B2 PE=2 SV=1 - [MP3B2_HUMAN]	MAP1LC3B2	27.2	8	1.14643	-	5	64.5869	1.15478	-	5	12.5888	1.77069	up-regulated	5	32.8863
P62166	Neuronal calcium sensor 1 GN=NCS1 PE=1 SV=2 - [NCS1_HUMAN]	NCS1	19.47	4	1.70481	up-regulated	4	143.529	1.67901	up-regulated	4	75.8059	0.707921	down-regulated	3	9.22059
Q8WXD2	Secretogranin-3 GN=SCG3 PE=1 SV=3 - [SCG3_HUMAN]	SCG3	18.38	8	1.61542	up-regulated	5	10.5157	1.79277	up-regulated	5	22.0772	1.52903	up-regulated	5	14.2026
Q9UIG0	Tyrosine-protein kinase BAZ1B GN=BAZ1B PE=1 SV=2 - [BAZ1B_HUMAN]	BAZ1B	5.46	7	0.843207	-	7	15.9604	0.623352	down-regulated	7	21.1915	0.883343	-	6	11.6041
Q9BST9	Rhotekin GN=RTKN PE=1 SV=2 - [RTKN_HUMAN]	RTKN	12.61	4	1.06396	-	4	70.0174	1.00895	-	4	36.1623	0.641216	down-regulated	4	15.1932
Q70J99	Protein unc-13 homolog D GN=UNC13D PE=1 SV=1 - [UN13D_HUMAN]	UNC13D	6.79	5	1.01925	-	4	17.6974	0.745596	down-regulated	5	22.5069	0.620878	down-regulated	5	63.5138
P61966	AP-1 complex subunit sigma-1A GN=AP1S1 PE=1 SV=1 - [AP1S1_HUMAN]	AP1S1	20.25	7	0.662724	down-regulated	7	29.261	1.00403	-	7	11.613	0.833791	-	7	15.9045
O60565	Gremlin-1 GN=GREM1 PE=1 SV=1 - [GREM1_HUMAN]	GREM1	21.74	3	2.01462	up-regulated	1		1.62913	up-regulated	1		1.06527	-	1
Q7L0J3	Synaptic vesicle glycoprotein 2A GN=SV2A PE=1 SV=1 - [SV2A_HUMAN]	SV2A	6.74	5	1.33208	-	3	15.659	1.06456	-	3	9.55108	1.44812	up-regulated	3	0.696188
P46100	Transcriptional regulator ATRX GN=ATRX PE=1 SV=5 - [ATRX_HUMAN]	ATRX	2.61	7	0.988749	-	6	15.3827	0.632218	down-regulated	6	32.6038	0.597722	down-regulated	6	32.1944
P46934	E3 ubiquitin-protein ligase NEDD4 GN=NEDD4 PE=1 SV=4 - [NEDD4_HUMAN]	NEDD4	4.78	6	0.604574	down-regulated	3	0.350472	0.9987	-	3	13.8868	0.77909	-	2	29.9994
Q8IXM3	39S ribosomal protein L41, mitochondrial GN=MRPL41 PE=1 SV=1 - [RM41_HUMAN]	MRPL41	30.66	6	1.41741	up-regulated	4	7.43376	0.939306	-	5	25.3558	1.07712	-	5	19.6786
Q5UIP0	Telomere-associated protein RIF1 GN=RIF1 PE=1 SV=2 - [RIF1_HUMAN]	RIF1	3.2	6	0.746214	-	5	55.2989	0.898662	-	5	7.24926	0.654964	down-regulated	5	8.03387
Q13636	Ras-related protein Rab-31 GN=RAB31 PE=1 SV=1 - [RAB31_HUMAN]	RAB31	34.02	7	0.913444	-	4	30.8879	0.935004	-	3	10.6834	1.39229	up-regulated	3	3.38513
P51946	Cyclin-H GN=CCNH PE=1 SV=1 - [CCNH_HUMAN]	CCNH	14.55	4	0.635545	down-regulated	1		0.874062	-	1		1.02846	-	1
Q9NZ53	Podocalyxin-like protein 2 GN=PODXL2 PE=1 SV=1 - [PDXL2_HUMAN]	PODXL2	4.79	3	1.14749	-	2	30.7513	1.39022	up-regulated	2	16.5353	1.25303	-	2	8.113
Q9UHW5	GPN-loop GTPase 3 GN=GPN3 PE=1 SV=2 - [GPN3_HUMAN]	GPN3	19.72	5	1.0742	-	1		0.961791	-	1		0.711077	down-regulated	1
O43761	Synaptogyrin-3 GN=SYNGR3 PE=1 SV=2 - [SNG3_HUMAN]	SYNGR3	11.79	4	1.07416	-	2	3.11424	1.29942	up-regulated	2	0.824932	1.08338	-	2	5.23354
Q9H9Q4	Non-homologous end-joining factor 1 GN=NHEJ1 PE=1 SV=1 - [NHEJ1_HUMAN]	NHEJ1	13.71	5	0.530698	down-regulated	4	11.8855	0.793463	-	4	8.99414	0.542415	down-regulated	4	21.8499
O00462	Beta-mannosidase GN=MANBA PE=2 SV=3 - [MANBA_HUMAN]	MANBA	7.39	5	0.797704	-	3	29.6666	1.31474	up-regulated	3	42.9039	1.055	-	3	11.4383
P30049	ATP synthase subunit delta, mitochondrial GN=ATP5D PE=1 SV=2 - [ATPD_HUMAN]	ATP5D	29.17	4	2.0203	up-regulated	1		1.77496	up-regulated	1		1.85318	up-regulated	1
P15884	Transcription factor 4 GN=TCF4 PE=1 SV=3 - [ITF2_HUMAN]	TCF4	7.65	4	0.667467	down-regulated	2	46.6615	0.718241	down-regulated	2	33.0243	0.527634	down-regulated	2	3.07678
Q99442	Translocation protein SEC62 GN=SEC62 PE=1 SV=1 - [SEC62_HUMAN]	SEC62	9.02	4	1.09635	-	4	15.0822	1.04975	-	4	29.549	1.527	up-regulated	4	11.9245
Q15118	[Pyruvate dehydrogenase (acetyl-transferring)] kinase isozyme 1, mitochondrial GN=PDK1 PE=1 SV=1 - [PDK1_HUMAN]	PDK1	13.07	5	1.20327	-	3	39.6412	1.372	up-regulated	3	33.8266	1.52937	up-regulated	3	4.64761
P01023	Alpha-2-macroglobulin GN=A2M PE=1 SV=3 - [A2MG_HUMAN]	A2M	2.51	5	0.704998	down-regulated	5	40.1187	0.626614	down-regulated	5	44.8798	0.609378	down-regulated	5	43.7299
Q9P013	Spliceosome-associated protein CWC15 homolog GN=CWC15 PE=1 SV=2 - [CWC15_HUMAN]	CWC15	20.52	4	0.790909	-	2	78.2106	0.615856	down-regulated	2	56.571	0.746368	-	2	67.6923
Q9NUQ6	SPATS2-like protein GN=SPATS2L PE=1 SV=2 - [SPS2L_HUMAN]	SPATS2L	9.14	4	0.943277	-	3	45.8008	0.724729	down-regulated	3	15.4369	0.734955	-	2	18.7535
Q96HJ9	UPF0562 protein C7orf55 GN=C7orf55 PE=1 SV=2 - [CG055_HUMAN]	C7orf55	20.35	2	1.00933	-	1		0.910366	-	1		0.520064	down-regulated	1
Q15555	Microtubule-associated protein RP/EB family member 2 GN=MAPRE2 PE=1 SV=1 - [MARE2_HUMAN]	MAPRE2	22.94	7	1.39856	up-regulated	5	30.012	1.41127	up-regulated	5	33.6332	1.44552	up-regulated	5	7.48019
Q5W0V3	Protein FAM160B1 GN=FAM160B1 PE=1 SV=1 - [F16B1_HUMAN]	FAM160B1	4.84	3	0.62894	down-regulated	3	8.8208	1.05455	-	3	5.3298	0.731527	-	3	27.3585
Q96MZ0	Ganglioside-induced differentiation-associated protein 1-like 1 GN=GDAP1L1 PE=2 SV=2 - [GD1L1_HUMAN]	GDAP1L1	18.8	5	0.916253	-	5	12.0813	0.66003	down-regulated	5	52.416	0.875776	-	5	26.6253
P21741	Midkine GN=MDK PE=1 SV=1 - [MK_HUMAN]	MDK	30.07	5	0.916247	-	4	26.0065	0.883913	-	4	11.7521	0.590126	down-regulated	4	14.1621
Q9NS86	LanC-like protein 2 GN=LANCL2 PE=1 SV=1 - [LANC2_HUMAN]	LANCL2	14	6	0.444792	down-regulated	5	41.6384	0.946175	-	6	25.3937	0.560656	down-regulated	5	43.0815
Q9H6R4	Nucleolar protein 6 GN=NOL6 PE=1 SV=2 - [NOL6_HUMAN]	NOL6	4.62	4	1.14098	-	4	9.47466	0.96098	-	4	6.96853	1.4283	up-regulated	4	15.8093
Q96BW9	Phosphatidate cytidylyltransferase, mitochondrial GN=TAMM41 PE=1 SV=2 - [TAM41_HUMAN]	TAMM41	10.84	3	1.66077	up-regulated	1		1.00444	-	2	5.98193	0.994729	-	2	14.7011
Q9NVE5	Ubiquitin carboxyl-terminal hydrolase 40 GN=USP40 PE=1 SV=3 - [UBP40_HUMAN]	USP40	4.21	5	1.44145	up-regulated	4	33.1578	0.940349	-	5	14.2936	1.01544	-	4	15.9961
Q13613	Myotubularin-related protein 1 GN=MTMR1 PE=1 SV=4 - [MTMR1_HUMAN]	MTMR1	11.13	5	0.768921	-	2	33.387	0.744715	down-regulated	2	5.49494	0.74495	-	2	44.708
Q2TAA5	GDP-Man:Man(3)GlcNAc(2)-PP-Dol alpha-1,2-mannosyltransferase GN=ALG11 PE=1 SV=2 - [ALG11_HUMAN]	ALG11	9.96	5	0.609495	down-regulated	5	47.657	0.86565	-	5	25.0504	0.657886	down-regulated	5	38.5249
P78364	Polyhomeotic-like protein 1 GN=PHC1 PE=1 SV=3 - [PHC1_HUMAN]	PHC1	5.08	3	0.83917	-	3	98.5297	0.468593	down-regulated	2	65.5782	0.80936	-	3	30.0917
Q9H8M7	Protein FAM188A GN=FAM188A PE=1 SV=1 - [F188A_HUMAN]	FAM188A	12.13	5	1.04047	-	5	53.6374	1.28773	up-regulated	5	27.5158	1.20402	-	5	43.1843
Q8IZA0	Dyslexia-associated protein KIAA0319-like protein GN=KIAA0319L PE=1 SV=2 - [K319L_HUMAN]	KIAA0319L	3.62	4	1.75062	up-regulated	3	30.972	1.09523	-	4	20.0269	0.994034	-	4	34.9802
Q9BSQ5	Cerebral cavernous malformations 2 protein GN=CCM2 PE=1 SV=1 - [CCM2_HUMAN]	CCM2	20.5	6	1.00274	-	5	17.6713	0.750956	down-regulated	5	8.92863	1.02074	-	4	6.4313
O75427	Leucine-rich repeat and calponin homology domain-containing protein 4 GN=LRCH4 PE=1 SV=2 - [LRCH4_HUMAN]	LRCH4	4.54	3	0.853256	-	2	83.792	0.709185	down-regulated	1		1.26271	-	2	43.9141
P51668	Ubiquitin-conjugating enzyme E2 D1 GN=UBE2D1 PE=1 SV=1 - [UB2D1_HUMAN]	UBE2D1	19.73	3	0.672614	down-regulated	3	11.0918	1.31984	up-regulated	3	21.9585	0.804881	-	3	20.6713
Q8N4U5	T-complex protein 11-like protein 2 GN=TCP11L2 PE=2 SV=1 - [T11L2_HUMAN]	TCP11L2	9.44	4	1.19365	-	4	15.5673	1.29557	up-regulated	4	16.4636	1.16811	-	4	41.2577
Q12962	Transcription initiation factor TFIID subunit 10 GN=TAF10 PE=1 SV=1 - [TAF10_HUMAN]	TAF10	15.14	3	0.984395	-	3	13.9893	0.753447	down-regulated	3	11.3518	1.64929	up-regulated	3	19.6645
Q9HCN8	Stromal cell-derived factor 2-like protein 1 GN=SDF2L1 PE=1 SV=2 - [SDF2L_HUMAN]	SDF2L1	18.55	4	1.40952	up-regulated	4	18.2256	1.22879	-	4	18.4895	1.42692	up-regulated	4	23.3721
Q99436	Proteasome subunit beta type-7 GN=PSMB7 PE=1 SV=1 - [PSB7_HUMAN]	PSMB7	35.74	9	1.04975	-	6	34.8208	1.36168	up-regulated	6	15.2446	0.753974	-	6	20.7576
O43293	Death-associated protein kinase 3 GN=DAPK3 PE=1 SV=1 - [DAPK3_HUMAN]	DAPK3	6.39	4	1.10382	-	3	4.3782	1.19973	-	4	13.1907	1.41167	up-regulated	4	17.4163
Q15287	RNA-binding protein with serine-rich domain 1 GN=RNPS1 PE=1 SV=1 - [RNPS1_HUMAN]	RNPS1	7.21	3	1.99626	up-regulated	3	51.1619	1.14529	-	3	25.9161	1.84635	up-regulated	3	33.6666
P43307	Translocon-associated protein subunit alpha GN=SSR1 PE=1 SV=3 - [SSRA_HUMAN]	SSR1	11.89	4	1.32236	-	2	16.6506	1.44207	up-regulated	2	17.3243	1.59301	up-regulated	2	19.1391
Q9UPN7	Serine/threonine-protein phosphatase 6 regulatory subunit 1 GN=PPP6R1 PE=1 SV=5 - [PP6R1_HUMAN]	PPP6R1	6.24	5	0.89276	-	2	5.49849	0.9076	-	3	50.9938	0.596484	down-regulated	3	3.83351
O00468	Agrin GN=AGRN PE=1 SV=5 - [AGRIN_HUMAN]	AGRN	2.42	4	0.998147	-	3	6.44836	1.23996	-	3	27.1407	1.96642	up-regulated	3	30.4717
Q9NS87	Kinesin-like protein KIF15 GN=KIF15 PE=1 SV=1 - [KIF15_HUMAN]	KIF15	3.6	4	0.911711	-	3	17.836	0.725457	down-regulated	3	1.43559	0.880519	-	4	40.0841
Q8TAC2	Josephin-2 GN=JOSD2 PE=1 SV=1 - [JOS2_HUMAN]	JOSD2	15.43	3	0.639993	down-regulated	1		0.863834	-	1		0.859188	-	1
O95104	Splicing factor, arginine/serine-rich 15 GN=SCAF4 PE=1 SV=3 - [SFR15_HUMAN]	SCAF4	5.75	5	0.866517	-	5	4.20197	0.586859	down-regulated	5	27.7248	0.89947	-	5	18.3081
Q13303	Voltage-gated potassium channel subunit beta-2 GN=KCNAB2 PE=1 SV=2 - [KCAB2_HUMAN]	KCNAB2	24.52	7	1.38252	up-regulated	6	71.4622	1.2966	up-regulated	6	9.55637	1.48781	up-regulated	6	41.9965
Q14739	Lamin-B receptor GN=LBR PE=1 SV=2 - [LBR_HUMAN]	LBR	6.83	4	1.4487	up-regulated	3	10.338	1.03464	-	3	25.9979	1.17067	-	3	6.28801
P46977	Dolichyl-diphosphooligosaccharide--protein glycosyltransferase subunit STT3A GN=STT3A PE=1 SV=2 - [STT3A_HUMAN]	STT3A	8.23	5	0.743205	-	3	27.863	1.32445	up-regulated	3	25.4052	1.18185	-	3	43.6241
P45877	Peptidyl-prolyl cis-trans isomerase C GN=PPIC PE=1 SV=1 - [PPIC_HUMAN]	PPIC	13.68	5	1.08937	-	3	58.1422	1.31993	up-regulated	3	26.925	1.27524	-	3	29.1734
Q9P0J7	E3 ubiquitin-protein ligase KCMF1 GN=KCMF1 PE=1 SV=2 - [KCMF1_HUMAN]	KCMF1	12.86	7	0.818453	-	3	59.4704	1.21729	-	3	0.560272	0.671585	down-regulated	3	17.438
Q9HBR0	Putative sodium-coupled neutral amino acid transporter 10 GN=SLC38A10 PE=1 SV=2 - [S38AA_HUMAN]	SLC38A10	5.54	4	1.20697	-	3	25.0009	1.1115	-	3	27.7118	1.60381	up-regulated	3	5.56162
Q9BU76	Multiple myeloma tumor-associated protein 2 GN=MMTAG2 PE=1 SV=1 - [MMTA2_HUMAN]	MMTAG2	8.37	2	1.00215	-	2	19.6823	0.614443	down-regulated	2	22.5013	0.684469	down-regulated	2	20.1828
Q9H3Y8	Pancreatic progenitor cell differentiation and proliferation factor GN=PPDPF PE=3 SV=1 - [PPDPF_HUMAN]	PPDPF	28.95	2	1.09699	-	1		1.86785	up-regulated	1		2.16234	up-regulated	1
P62072	Mitochondrial import inner membrane translocase subunit Tim10 GN=TIMM10 PE=1 SV=1 - [TIM10_HUMAN]	TIMM10	52.22	5	1.31989	-	3	10.6265	1.39781	up-regulated	3	19.2115	1.55007	up-regulated	3	4.19491
Q9NZI7	Upstream-binding protein 1 GN=UBP1 PE=1 SV=1 - [UBIP1_HUMAN]	UBP1	12.41	4	0.728052	down-regulated	3	5.4714	0.976394	-	3	7.97293	0.753631	-	3	11.2163
Q8IZV5	Retinol dehydrogenase 10 GN=RDH10 PE=1 SV=1 - [RDH10_HUMAN]	RDH10	25.51	5	0.665775	down-regulated	3	37.6377	0.975197	-	3	27.3682	0.891097	-	3	4.98129
Q8TE04	Pantothenate kinase 1 GN=PANK1 PE=1 SV=2 - [PANK1_HUMAN]	PANK1	6.02	3	0.802068	-	2	27.5929	1.06897	-	2	43.0104	0.700926	down-regulated	2	46.9287
P61769	Beta-2-microglobulin GN=B2M PE=1 SV=1 - [B2MG_HUMAN]	B2M	26.89	3	0.725013	down-regulated	3	9.48083	1.06388	-	3	6.78725	1.26152	-	3	1.67218
Q15032	R3H domain-containing protein 1 GN=R3HDM1 PE=1 SV=3 - [R3HD1_HUMAN]	R3HDM1	1.73	5	1.01947	-	4	32.2719	0.890682	-	3	20.252	1.68044	up-regulated	3	43.5364
Q6P5R6	60S ribosomal protein L22-like 1 GN=RPL22L1 PE=1 SV=2 - [RL22L_HUMAN]	RPL22L1	39.34	5	0.921626	-	5	1.20031	0.73449	down-regulated	5	22.4498	0.870132	-	5	15.231
Q9Y618	Nuclear receptor corepressor 2 GN=NCOR2 PE=1 SV=2 - [NCOR2_HUMAN]	NCOR2	2.38	4	0.700586	down-regulated	2	14.4027	0.765249	-	2	15.9742	0.546564	down-regulated	2	11.3242
O14874	[3-methyl-2-oxobutanoate dehydrogenase [lipoamide]] kinase, mitochondrial GN=BCKDK PE=1 SV=2 - [BCKD_HUMAN]	BCKDK	18.45	6	1.35492	up-regulated	3	1.31399	1.25875	-	3	7.31613	1.9393	up-regulated	3	11.0864
Q12824	SWI/SNF-related matrix-associated actin-dependent regulator of chromatin subfamily B member 1 GN=SMARCB1 PE=1 SV=2 - [SNF5_HUMAN]	SMARCB1	22.34	6	0.981443	-	3	15.4184	0.573374	down-regulated	4	16.9871	0.815834	-	3	27.4762
Q96GA7	Serine dehydratase-like GN=SDSL PE=1 SV=1 - [SDSL_HUMAN]	SDSL	9.42	5	1.04197	-	4	82.7859	0.714798	down-regulated	5	11.3397	1.1723	-	5	8.25793
Q8IYU2	E3 ubiquitin-protein ligase HACE1 GN=HACE1 PE=1 SV=2 - [HACE1_HUMAN]	HACE1	6.05	5	0.61857	down-regulated	5	11.5593	0.950134	-	5	7.46115	0.693944	down-regulated	5	32.0645
Q15532	Protein SSXT GN=SS18 PE=1 SV=3 - [SSXT_HUMAN]	SS18	9.09	4	1.36518	up-regulated	2	13.5547	1.04789	-	2	10.3405	1.31275	-	2	0.0894426
P63218	Guanine nucleotide-binding protein G(I)/G(S)/G(O) subunit gamma-5 GN=GNG5 PE=1 SV=3 - [GBG5_HUMAN]	GNG5	26.47	4	0.990471	-	3	23.1247	0.691382	down-regulated	3	9.87634	0.847523	-	4	63.3733
Q8NBJ4	Golgi membrane protein 1 GN=GOLM1 PE=1 SV=1 - [GOLM1_HUMAN]	GOLM1	13.47	4	1.41272	up-regulated	2	8.00969	1.13559	-	2	4.94496	0.85101	-	2	0.576753
Q9NQT4	Exosome complex component RRP46 GN=EXOSC5 PE=1 SV=1 - [EXOS5_HUMAN]	EXOSC5	8.09	3	0.662907	down-regulated	3	11.8172	0.86068	-	3	9.25488	1.01295	-	3	13.3066
Q969T3	Sorting nexin-21 GN=SNX21 PE=2 SV=1 - [SNX21_HUMAN]	SNX21	10.72	3	1.2175	-	3	3.38851	0.674745	down-regulated	3	58.6686	0.897065	-	3	30.5749
Q6N022	Teneurin-4 GN=TENM4 PE=1 SV=2 - [TEN4_HUMAN]	TENM4	2.6	7	1.00221	-	5	4.14135	0.741588	down-regulated	5	5.55508	0.817059	-	5	12.0745
P13987	CD59 glycoprotein GN=CD59 PE=1 SV=1 - [CD59_HUMAN]	CD59	23.44	4	0.765362	-	4	16.2483	1.32624	up-regulated	4	25.9811	0.841788	-	4	7.45591
Q96E14	RecQ-mediated genome instability protein 2 GN=RMI2 PE=1 SV=2 - [RMI2_HUMAN]	RMI2	24.49	4	1.51757	up-regulated	1		1.11506	-	1		1.05202	-	1
Q9Y383	Putative RNA-binding protein Luc7-like 2 GN=LUC7L2 PE=1 SV=2 - [LC7L2_HUMAN]	LUC7L2	13.01	4	1.3394	-	2	29.5049	1.54918	up-regulated	2	56.6824	1.22595	-	2	49.1248
Q06587	E3 ubiquitin-protein ligase RING1 GN=RING1 PE=1 SV=2 - [RING1_HUMAN]	RING1	6.65	2	1.61377	up-regulated	1		1.6907	up-regulated	1		0.911757	-	1
Q8WUD4	Coiled-coil domain-containing protein 12 GN=CCDC12 PE=1 SV=1 - [CCD12_HUMAN]	CCDC12	10.24	4	0.779099	-	2	25.463	0.70761	down-regulated	2	33.9374	0.753168	-	2	25.3398
O43347	RNA-binding protein Musashi homolog 1 GN=MSI1 PE=1 SV=1 - [MSI1H_HUMAN]	MSI1	16.57	6	0.919654	-	3	2.37045	0.946175	-	3	24.0865	0.683074	down-regulated	3	2.50333
Q92572	AP-3 complex subunit sigma-1 GN=AP3S1 PE=1 SV=1 - [AP3S1_HUMAN]	AP3S1	17.1	4	0.937005	-	4	6.81238	0.629662	down-regulated	4	8.61524	0.918367	-	4	20.3739
Q96LD4	Tripartite motif-containing protein 47 GN=TRIM47 PE=1 SV=2 - [TRI47_HUMAN]	TRIM47	5.64	3	0.511951	down-regulated	2	92.7666	1.08802	-	2	18.3695	1.13708	-	2	51.8008
Q9BV19	Uncharacterized protein C1orf50 GN=C1orf50 PE=1 SV=2 - [CA050_HUMAN]	C1orf50	16.08	3	0.96302	-	1		0.714866	down-regulated	1		1.04219	-	1
P49441	Inositol polyphosphate 1-phosphatase GN=INPP1 PE=1 SV=1 - [INPP_HUMAN]	INPP1	5.51	3	1.1313	-	1		1.44386	up-regulated	1		1.34016	-	1
Q9HC56	Protocadherin-9 GN=PCDH9 PE=1 SV=2 - [PCDH9_HUMAN]	PCDH9	2.67	3	1.02874	-	3	31.3408	1.29682	up-regulated	3	29.6778	2.27646	up-regulated	3	0.102112
O15182	Centrin-3 GN=CETN3 PE=1 SV=2 - [CETN3_HUMAN]	CETN3	11.38	3	1.37319	up-regulated	3	2.74812	1.45426	up-regulated	3	0.260429	1.97088	up-regulated	3	10.1637
O95758	Polypyrimidine tract-binding protein 3 GN=PTBP3 PE=1 SV=2 - [PTBP3_HUMAN]	PTBP3	12.5	6	0.410222	down-regulated	1		1.42289	up-regulated	1			-
Q9UL63	Muskelin GN=MKLN1 PE=1 SV=2 - [MKLN1_HUMAN]	MKLN1	4.22	2	0.944906	-	1		0.703046	down-regulated	1		1.44195	up-regulated	1
Q13563	Polycystin-2 GN=PKD2 PE=1 SV=3 - [PKD2_HUMAN]	PKD2	3.51	3	1.18817	-	3	6.16631	1.22157	-	3	2.65795	1.49511	up-regulated	3	7.40819
Q8WUY8	N-acetyltransferase 14 GN=NAT14 PE=1 SV=1 - [NAT14_HUMAN]	NAT14	19.42	5	1.11976	-	4	66.9483	1.07223	-	4	29.7801	1.47018	up-regulated	3	59.3651
Q9P0U4	CXXC-type zinc finger protein 1 GN=CXXC1 PE=1 SV=2 - [CXXC1_HUMAN]	CXXC1	7.77	5	0.93462	-	4	30.5507	0.735077	down-regulated	4	11.7908	0.806979	-	4	16.8298
Q96CG8	Collagen triple helix repeat-containing protein 1 GN=CTHRC1 PE=1 SV=1 - [CTHR1_HUMAN]	CTHRC1	11.52	3	0.617814	down-regulated	3	3.68926	0.938727	-	3	11.1485	0.548352	down-regulated	3	15.9462
Q9UI42	Carboxypeptidase A4 GN=CPA4 PE=1 SV=2 - [CBPA4_HUMAN]	CPA4	12.83	4	0.428411	down-regulated	3	71.6994	1.00762	-	3	6.19967	1.10516	-	3	12.9182
Q01831	DNA repair protein complementing XP-C cells GN=XPC PE=1 SV=4 - [XPC_HUMAN]	XPC	3.62	3	0.756022	-	3	8.24355	0.543017	down-regulated	3	17.6732	0.907551	-	3	4.93798
Q96LR5	Ubiquitin-conjugating enzyme E2 E2 GN=UBE2E2 PE=1 SV=1 - [UB2E2_HUMAN]	UBE2E2	28.86	4	1.65851	up-regulated	2	22.7912	1.45072	up-regulated	2	4.05478	1.29761	-	2	6.2256
Q96SI1	BTB/POZ domain-containing protein KCTD15 GN=KCTD15 PE=1 SV=1 - [KCD15_HUMAN]	KCTD15	14.49	5	0.682106	down-regulated	5	61.5642	0.811647	-	5	13.3463	0.536978	down-regulated	5	10.5401
Q9HAT2	Sialate O-acetylesterase GN=SIAE PE=1 SV=1 - [SIAE_HUMAN]	SIAE	7.07	3	1.281	-	2	0.304766	1.4803	up-regulated	2	42.7914	1.34089	-	2	6.55107
O14727	Apoptotic protease-activating factor 1 GN=APAF1 PE=1 SV=2 - [APAF_HUMAN]	APAF1	3.37	4	0.5621	down-regulated	3	3.97259	1.04297	-	3	0.278548	1.33109	-	3	5.19229
Q8WTS1	1-acylglycerol-3-phosphate O-acyltransferase ABHD5 GN=ABHD5 PE=1 SV=1 - [ABHD5_HUMAN]	ABHD5	8.88	3	0.602183	down-regulated	2	122.586	0.879492	-	2	56.111	0.644675	down-regulated	2	52.868
Q9Y2Q5	Ragulator complex protein LAMTOR2 GN=LAMTOR2 PE=1 SV=1 - [LTOR2_HUMAN]	LAMTOR2	20	3	0.394354	down-regulated	2	22.1043	0.765214	-	2	22.5194	0.509209	down-regulated	2	30.7391
P49674	Casein kinase I isoform epsilon GN=CSNK1E PE=1 SV=1 - [KC1E_HUMAN]	CSNK1E	11.54	5	0.826171	-	5	7.13094	0.748455	down-regulated	5	2.71751	0.667081	down-regulated	5	20.9951
Q9Y3C1	Nucleolar protein 16 GN=NOP16 PE=1 SV=2 - [NOP16_HUMAN]	NOP16	33.15	7	1.38384	up-regulated	6	18.1569	0.888347	-	7	30.3744	1.05467	-	7	17.8149
Q96QZ7	Membrane-associated guanylate kinase, WW and PDZ domain-containing protein 1 GN=MAGI1 PE=1 SV=3 - [MAGI1_HUMAN]	MAGI1	3.22	3	1.31591	-	2	7.13502	0.688189	down-regulated	3	12.1104	1.05354	-	3	6.23468
Q8WUI4	Histone deacetylase 7 GN=HDAC7 PE=1 SV=2 - [HDAC7_HUMAN]	HDAC7	8.72	5	0.772823	-	4	21.5707	0.805836	-	4	3.98377	0.716458	down-regulated	4	30.7211
Q9BRT2	Ubiquinol-cytochrome-c reductase complex assembly factor 2 GN=UQCC2 PE=1 SV=1 - [UQCC2_HUMAN]	UQCC2	27.78	4	0.561918	down-regulated	2	44.446	0.737728	down-regulated	2	49.4103	0.838141	-	2	22.3978
Q9UHB4	NADPH-dependent diflavin oxidoreductase 1 GN=NDOR1 PE=1 SV=1 - [NDOR1_HUMAN]	NDOR1	12.06	6	0.67773	down-regulated	4	50.2095	0.899501	-	3	1.97543	0.828368	-	4	24.7334
Q14692	Ribosome biogenesis protein BMS1 homolog GN=BMS1 PE=1 SV=1 - [BMS1_HUMAN]	BMS1	2.57	2	0.780781	-	2	40.4085	0.683317	down-regulated	2	53.6225	1.03481	-	2	6.90741
O95185	Netrin receptor UNC5C GN=UNC5C PE=2 SV=2 - [UNC5C_HUMAN]	UNC5C	8.06	5	0.684699	down-regulated	2	23.064	0.832589	-	2	17.5515	0.503171	down-regulated	2	15.8816
P23469	Receptor-type tyrosine-protein phosphatase epsilon GN=PTPRE PE=1 SV=1 - [PTPRE_HUMAN]	PTPRE	5.86	3	0.73121	-	3	2.59523	0.797205	-	3	2.38082	0.578819	down-regulated	3	45.3919
Q96T37	Putative RNA-binding protein 15 GN=RBM15 PE=1 SV=2 - [RBM15_HUMAN]	RBM15	6.76	4	0.936519	-	4	35.6318	0.479296	down-regulated	3	1.73294	0.772573	-	4	30.1504
P82675	28S ribosomal protein S5, mitochondrial GN=MRPS5 PE=1 SV=2 - [RT05_HUMAN]	MRPS5	15.35	6	0.619944	down-regulated	4	15.1525	0.744666	down-regulated	4	33.5652	0.842616	-	4	49.0665
O43427	Acidic fibroblast growth factor intracellular-binding protein GN=FIBP PE=1 SV=3 - [FIBP_HUMAN]	FIBP	9.07	2	0.867516	-	1		0.749126	down-regulated	1		0.631384	down-regulated	1
Q9UMX1	Suppressor of fused homolog GN=SUFU PE=1 SV=2 - [SUFU_HUMAN]	SUFU	4.75	2	1.13738	-	2	21.5857	1.32161	up-regulated	2	2.62566	1.3989	up-regulated	2	2.79924
Q92844	TRAF family member-associated NF-kappa-B activator GN=TANK PE=1 SV=2 - [TANK_HUMAN]	TANK	14.12	5	1.48074	up-regulated	2	5.16147	1.00811	-	2	5.54489	1.39933	up-regulated	2	5.73396
Q5J8M3	ER membrane protein complex subunit 4 GN=EMC4 PE=1 SV=2 - [EMC4_HUMAN]	EMC4	20.77	4	1.46656	up-regulated	2	25.9214	1.35242	up-regulated	2	8.73798	1.53416	up-regulated	2	12.3685
Q96F24	Nuclear receptor-binding factor 2 GN=NRBF2 PE=1 SV=1 - [NRBF2_HUMAN]	NRBF2	16.03	3	1.11962	-	1		1.19483	-	1		1.82828	up-regulated	1
Q9Y2S2	Lambda-crystallin homolog GN=CRYL1 PE=1 SV=3 - [CRYL1_HUMAN]	CRYL1	20.69	5	1.07711	-	4	15.7095	1.30366	up-regulated	4	2.14694	1.25688	-	4	9.92822
A6NHX0	GATS-like protein 2 GN=GATSL2 PE=2 SV=3 - [GATL2_HUMAN]	GATSL2	15.81	4	0.837109	-	4	23.8507	0.703672	down-regulated	4	44.6798	0.715525	down-regulated	4	27.4571
Q8WWI5	Choline transporter-like protein 1 GN=SLC44A1 PE=1 SV=1 - [CTL1_HUMAN]	SLC44A1	4.41	2	1.46514	up-regulated	1		1.23506	-	1		1.45917	up-regulated	1
Q14999	Cullin-7 GN=CUL7 PE=1 SV=2 - [CUL7_HUMAN]	CUL7	2.94	4	1.05236	-	2	17.1331	0.735461	down-regulated	3	25.8466	0.528759	down-regulated	2	5.39874
Q9Y6Q2	Stonin-1 GN=STON1 PE=1 SV=2 - [STON1_HUMAN]	STON1	9.66	6	1.25419	-	5	2.89239	0.992766	-	5	3.77215	0.717084	down-regulated	5	15.3153
Q9NYJ1	Cytochrome c oxidase assembly factor 4 homolog, mitochondrial GN=COA4 PE=1 SV=2 - [COA4_HUMAN]	COA4	36.78	4	0.0741213	down-regulated	3	7.82297	1.28421	up-regulated	3	12.4271	0.484603	down-regulated	3	40.393
Q9H974	Queuine tRNA-ribosyltransferase subunit QTRTD1 GN=QTRTD1 PE=1 SV=1 - [QTRD1_HUMAN]	QTRTD1	19.04	7	0.699135	down-regulated	6	36.1072	0.93051	-	4	11.5626	0.788824	-	6	27.6971
P28799	Granulins GN=GRN PE=1 SV=2 - [GRN_HUMAN]	GRN	4.55	3	0.769625	-	3	31.6853	1.28563	up-regulated	3	14.5567	1.33313	-	2	13.5246
Q9BVL2	Nucleoporin p58/p45 GN=NUPL1 PE=1 SV=1 - [NUPL1_HUMAN]	NUPL1	3.51	2	1.07156	-	2	4.41895	1.58997	up-regulated	2	24.6333	1.7902	up-regulated	2	19.5048
P67812	Signal peptidase complex catalytic subunit SEC11A GN=SEC11A PE=1 SV=1 - [SC11A_HUMAN]	SEC11A	11.17	5	1.19989	-	4	25.5682	1.30282	up-regulated	4	20.9156	1.14378	-	4	21.0787
O94819	Kelch repeat and BTB domain-containing protein 11 GN=KBTBD11 PE=1 SV=1 - [KBTBB_HUMAN]	KBTBD11	8.83	5	1.08415	-	2	31.2283	1.07875	-	2	2.99037	0.644955	down-regulated	2	9.5112
P24386	Rab proteins geranylgeranyltransferase component A 1 GN=CHM PE=1 SV=3 - [RAE1_HUMAN]	CHM	7.5	4	1.06779	-	3	8.71206	1.35202	up-regulated	3	5.28773	1.37154	-	3	12.9581
Q6P9B9	Integrator complex subunit 5 GN=INTS5 PE=1 SV=1 - [INT5_HUMAN]	INTS5	3.73	3	0.784213	-	3	16.0811	1.16523	-	3	14.3906	1.67143	up-regulated	3	58.7022
Q8IYB5	Stromal membrane-associated protein 1 GN=SMAP1 PE=1 SV=2 - [SMAP1_HUMAN]	SMAP1	7.71	6	1.41394	up-regulated	4	5.62355	1.2446	-	4	3.02774	1.0716	-	4	28.0466
Q96T23	Remodeling and spacing factor 1 GN=RSF1 PE=1 SV=2 - [RSF1_HUMAN]	RSF1	4.3	5	1.11219	-	4	28.9558	0.717062	down-regulated	4	13.5004	0.578565	down-regulated	4	19.8032
P50747	Biotin--protein ligase GN=HLCS PE=1 SV=1 - [BPL1_HUMAN]	HLCS	7.58	6	0.72721	down-regulated	5	45.3032	0.968485	-	5	74.9588	1.03842	-	5	25.9813
P20337	Ras-related protein Rab-3B GN=RAB3B PE=1 SV=2 - [RAB3B_HUMAN]	RAB3B	19.18	3	1.3764	up-regulated	1		1.69998	up-regulated	1		1.47663	up-regulated	1
Q99959	Plakophilin-2 GN=PKP2 PE=1 SV=2 - [PKP2_HUMAN]	PKP2	2.95	2	1.385	up-regulated	1		1.53596	up-regulated	1		1.47654	up-regulated	1
Q9UHW9	Solute carrier family 12 member 6 GN=SLC12A6 PE=1 SV=2 - [S12A6_HUMAN]	SLC12A6	2.87	4	0.428215	down-regulated	1		0.957384	-	1		0.748616	-	1
A4D1E9	GTP-binding protein 10 GN=GTPBP10 PE=1 SV=1 - [GTPBA_HUMAN]	GTPBP10	15.5	4	0.580483	down-regulated	4	43.0327	0.940043	-	4	21.253	1.10713	-	4	27.3552
Q99836	Myeloid differentiation primary response protein MyD88 GN=MYD88 PE=1 SV=1 - [MYD88_HUMAN]	MYD88	18.24	5	0.811662	-	5	19.24	0.814826	-	5	5.38411	0.706142	down-regulated	5	15.9229
Q9UBS8	E3 ubiquitin-protein ligase RNF14 GN=RNF14 PE=1 SV=1 - [RNF14_HUMAN]	RNF14	9.7	4	0.684222	down-regulated	3	6.32283	0.936612	-	3	15.0381	0.650312	down-regulated	3	14.1966
Q9Y605	MORF4 family-associated protein 1 GN=MRFAP1 PE=1 SV=1 - [MOFA1_HUMAN]	MRFAP1	33.07	3	1.6239	up-regulated	1		0.783126	-	1		1.7907	up-regulated	1
O00584	Ribonuclease T2 GN=RNASET2 PE=1 SV=2 - [RNT2_HUMAN]	RNASET2	16.8	4	1.19888	-	4	25.5872	1.41397	up-regulated	4	30.9161	1.09093	-	4	28.4742
Q92614	Unconventional myosin-XVIIIa GN=MYO18A PE=1 SV=3 - [MY18A_HUMAN]	MYO18A	2.53	4	0.896666	-	2	6.82075	0.725456	down-regulated	2	14.6116	0.58355	down-regulated	2	12.3373
Q9H8T0	AKT-interacting protein GN=AKTIP PE=1 SV=1 - [AKTIP_HUMAN]	AKTIP	13.01	2	0.982108	-	2	19.353	1.34026	up-regulated	2	60.6457	1.26821	-	2	2.76598
Q9NRL2	Bromodomain adjacent to zinc finger domain protein 1A GN=BAZ1A PE=1 SV=2 - [BAZ1A_HUMAN]	BAZ1A	2.12	3	0.982071	-	3	42.5166	0.730327	down-regulated	3	34.4721	0.877242	-	3	9.20906
Q6DKI1	60S ribosomal protein L7-like 1 GN=RPL7L1 PE=1 SV=1 - [RL7L_HUMAN]	RPL7L1	11.79	2	0.754614	-	2	13.7546	0.673101	down-regulated	2	15.6966	0.585785	down-regulated	2	27.4249
Q9P0P0	E3 ubiquitin-protein ligase RNF181 GN=RNF181 PE=1 SV=1 - [RN181_HUMAN]	RNF181	27.45	3	1.2021	-	2	0.874827	1.0647	-	2	10.0636	2.21162	up-regulated	2	17.7013
O76024	Wolframin GN=WFS1 PE=1 SV=2 - [WFS1_HUMAN]	WFS1	5.39	5	1.37669	up-regulated	4	4.69876	1.25935	-	4	8.78084	1.5215	up-regulated	4	16.3512
Q9NX63	MICOS complex subunit MIC19 GN=CHCHD3 PE=1 SV=1 - [MIC19_HUMAN]	CHCHD3	14.54	5	1.54898	up-regulated	4	10.3504	1.30552	up-regulated	4	15.4354	1.35219	-	4	27.1283
O96005	Cleft lip and palate transmembrane protein 1 GN=CLPTM1 PE=1 SV=1 - [CLPT1_HUMAN]	CLPTM1	11.81	5	1.11329	-	2	20.6717	0.672519	down-regulated	2	12.5903	1.2487	-	2	9.79256
Q9P215	Pogo transposable element with KRAB domain GN=POGK PE=1 SV=2 - [POGK_HUMAN]	POGK	5.25	3	0.887103	-	3	13.224	0.76044	down-regulated	3	8.18806	0.698013	down-regulated	3	21.2351
Q9Y2E5	Epididymis-specific alpha-mannosidase GN=MAN2B2 PE=1 SV=4 - [MA2B2_HUMAN]	MAN2B2	1.88	2	1.52613	up-regulated	1		1.13085	-	1		1.10722	-	1
Q9BTC8	Metastasis-associated protein MTA3 GN=MTA3 PE=1 SV=2 - [MTA3_HUMAN]	MTA3	9.43	7	1.16836	-	1		0.619785	down-regulated	1		1.32361	-	1
Q8IWE5	Pleckstrin homology domain-containing family M member 2 GN=PLEKHM2 PE=1 SV=2 - [PKHM2_HUMAN]	PLEKHM2	2.26	2	0.881839	-	2	5.17878	0.674305	down-regulated	2	10.7778	0.783912	-	2	4.08009
Q96GM8	Target of EGR1 protein 1 GN=TOE1 PE=1 SV=1 - [TOE1_HUMAN]	TOE1	16.67	5	0.819494	-	4	22.9489	0.73349	down-regulated	4	29.2585	0.922527	-	4	23.7144
Q99985	Semaphorin-3C GN=SEMA3C PE=2 SV=2 - [SEM3C_HUMAN]	SEMA3C	5.59	4	0.6177	down-regulated	3	44.824	0.96194	-	3	9.77812	0.564919	down-regulated	3	13.4452
Q5U5X0	Complex III assembly factor LYRM7 GN=LYRM7 PE=1 SV=1 - [LYRM7_HUMAN]	LYRM7	40.38	4	1.4752	up-regulated	4	44.0688	1.19095	-	4	19.4722	1.3344	-	4	33.0991
Q9HAD4	WD repeat-containing protein 41 GN=WDR41 PE=2 SV=3 - [WDR41_HUMAN]	WDR41	12.85	4	0.812747	-	3	1.59404	0.894104	-	4	26.5389	0.608486	down-regulated	4	18.0524
Q9HD33	39S ribosomal protein L47, mitochondrial GN=MRPL47 PE=1 SV=2 - [RM47_HUMAN]	MRPL47	12.4	4	0.694181	down-regulated	3	6.92754	0.945416	-	3	4.7243	0.739465	-	3	0.636092
Q15438	Cytohesin-1 GN=CYTH1 PE=1 SV=1 - [CYH1_HUMAN]	CYTH1	13.07	5	0.598329	down-regulated	3	1.73156	0.832114	-	3	22.6086	0.884865	-	3	6.45423
Q99519	Sialidase-1 GN=NEU1 PE=1 SV=1 - [NEUR1_HUMAN]	NEU1	10.6	4	1.08171	-	4	8.06098	1.21718	-	4	5.52214	1.86668	up-regulated	4	16.893
Q9UJF2	Ras GTPase-activating protein nGAP GN=RASAL2 PE=1 SV=2 - [NGAP_HUMAN]	RASAL2	2.81	3	1.47346	up-regulated	2	8.8286	0.865149	-	2	10.0462	1.40708	up-regulated	2	48.0385
Q9NVH6	Trimethyllysine dioxygenase, mitochondrial GN=TMLHE PE=1 SV=1 - [TMLH_HUMAN]	TMLHE	12.83	5	0.874342	-	4	8.81701	0.99786	-	4	6.20648	0.68259	down-regulated	4	6.56773
O76071	Probable cytosolic iron-sulfur protein assembly protein CIAO1 GN=CIAO1 PE=1 SV=1 - [CIAO1_HUMAN]	CIAO1	12.98	4	0.666794	down-regulated	4	33.4989	1.03189	-	4	18.0929	0.72633	-	4	4.59625
Q9NVP2	Histone chaperone ASF1B GN=ASF1B PE=1 SV=1 - [ASF1B_HUMAN]	ASF1B	21.29	3	1.3456	-	2	15.7552	0.714305	down-regulated	2	29.8744	0.964562	-	2	21.3916
O60828	Polyglutamine-binding protein 1 GN=PQBP1 PE=1 SV=1 - [PQBP1_HUMAN]	PQBP1	23.77	4	1.37173	up-regulated	3	42.6592	1.15707	-	3	30.4483	1.26001	-	3	20.0073
Q15054	DNA polymerase delta subunit 3 GN=POLD3 PE=1 SV=2 - [DPOD3_HUMAN]	POLD3	7.08	3	1.13141	-	3	16.0522	0.642619	down-regulated	3	70.1808	0.893575	-	3	50.3478
Q96DF8	Protein DGCR14 GN=DGCR14 PE=1 SV=1 - [DGC14_HUMAN]	DGCR14	7.98	3	1.27541	-	3	11.3547	1.061	-	3	53.4327	1.50524	up-regulated	3	21.0461
Q9NRG9	Aladin GN=AAAS PE=1 SV=1 - [AAAS_HUMAN]	AAAS	6.96	3	0.737125	-	3	3.39188	0.822314	-	3	8.25687	0.647598	down-regulated	3	0.50226
Q9H977	WD repeat-containing protein 54 GN=WDR54 PE=1 SV=1 - [WDR54_HUMAN]	WDR54	11.38	2	1.14275	-	1		2.07725	up-regulated	1		1.64726	up-regulated	1
Q9Y6Y0	Influenza virus NS1A-binding protein GN=IVNS1ABP PE=1 SV=3 - [NS1BP_HUMAN]	IVNS1ABP	11.37	7	0.693904	down-regulated	6	16.445	0.8308	-	6	12.4378	0.655708	down-regulated	6	38.6235
P43363	Melanoma-associated antigen 10 GN=MAGEA10 PE=2 SV=2 - [MAGAA_HUMAN]	MAGEA10	5.15	2	0.661471	down-regulated	1		1.27867	up-regulated	1		0.766293	-	1
Q9NUP7	tRNA:m(4)X modification enzyme TRM13 homolog GN=TRMT13 PE=1 SV=2 - [TRM13_HUMAN]	TRMT13	7.28	2	1.13837	-	1		1.01333	-	1		0.528712	down-regulated	1
Q68E01	Integrator complex subunit 3 GN=INTS3 PE=1 SV=1 - [INT3_HUMAN]	INTS3	4.41	3	0.860609	-	3	18.7592	0.67779	down-regulated	3	30.7025	0.673907	down-regulated	3	21.889
O00418	Eukaryotic elongation factor 2 kinase GN=EEF2K PE=1 SV=2 - [EF2K_HUMAN]	EEF2K	5.38	3	0.601551	down-regulated	3	5.73068	0.724847	down-regulated	3	1.31393	0.381013	down-regulated	3	108.723
P23229	Integrin alpha-6 GN=ITGA6 PE=1 SV=5 - [ITA6_HUMAN]	ITGA6	3.27	3	1.35802	up-regulated	2	44.0882	1.27447	-	2	33.6087	1.3097	-	2	25.5601
O43933	Peroxisome biogenesis factor 1 GN=PEX1 PE=1 SV=1 - [PEX1_HUMAN]	PEX1	4.29	6	0.969563	-	6	10.28	1.28267	up-regulated	6	14.3353	1.5456	up-regulated	6	25.7886
O75964	ATP synthase subunit g, mitochondrial GN=ATP5L PE=1 SV=3 - [ATP5L_HUMAN]	ATP5L	27.18	2	1.53075	up-regulated	2	30.9052	1.17836	-	2	59.7512	1.6896	up-regulated	2	13.197
P52747	Zinc finger protein 143 GN=ZNF143 PE=1 SV=2 - [ZN143_HUMAN]	ZNF143	7.68	4	1.00083	-	3	18.3824	1.31339	up-regulated	3	25.2847	1.60912	up-regulated	3	3.05535
P67870	Casein kinase II subunit beta GN=CSNK2B PE=1 SV=1 - [CSK2B_HUMAN]	CSNK2B	32.09	5	1.55698	up-regulated	3	202.374	1.24967	-	4	69.7236	1.23404	-	3	59.7529
P62995	Transformer-2 protein homolog beta GN=TRA2B PE=1 SV=1 - [TRA2B_HUMAN]	TRA2B	13.89	3	1.16131	-	3	14.743	0.660664	down-regulated	3	31.6676	0.833036	-	3	15.0816
P82673	28S ribosomal protein S35, mitochondrial GN=MRPS35 PE=1 SV=1 - [RT35_HUMAN]	MRPS35	5.57	3	1.47946	up-regulated	3	36.4877	0.844088	-	3	4.4833	0.928747	-	3	68.5699
Q9NP74	Palmdelphin GN=PALMD PE=1 SV=1 - [PALMD_HUMAN]	PALMD	9.98	5	1.71737	up-regulated	5	30.3818	1.41253	up-regulated	5	9.17139	1.12362	-	4	46.8262
Q32NB8	CDP-diacylglycerol--glycerol-3-phosphate 3-phosphatidyltransferase, mitochondrial GN=PGS1 PE=2 SV=1 - [PGPS1_HUMAN]	PGS1	9.17	4	1.37667	up-regulated	3	6.25628	0.944813	-	3	3.67459	1.4605	up-regulated	3	2.11192
Q99698	Lysosomal-trafficking regulator GN=LYST PE=1 SV=3 - [LYST_HUMAN]	LYST	0.71	2	1.31661	-	2	29.6884	1.20395	-	2	26.2189	1.51619	up-regulated	2	7.23111
O15446	DNA-directed RNA polymerase I subunit RPA34 GN=CD3EAP PE=1 SV=1 - [RPA34_HUMAN]	CD3EAP	10.39	3	3.00832	up-regulated	1			-				-
O43929	Origin recognition complex subunit 4 GN=ORC4 PE=1 SV=2 - [ORC4_HUMAN]	ORC4	16.06	4	0.524008	down-regulated	3	6.67236	0.867877	-	3	14.2267	0.698205	down-regulated	3	20.4503
O14492	SH2B adapter protein 2 GN=SH2B2 PE=1 SV=2 - [SH2B2_HUMAN]	SH2B2	3.8	2	0.894728	-	1		0.730769	down-regulated	1		0.765189	-	1
P08574	Cytochrome c1, heme protein, mitochondrial GN=CYC1 PE=1 SV=3 - [CY1_HUMAN]	CYC1	18.15	4	1.40372	up-regulated	3	7.35847	1.04509	-	3	4.98615	0.93055	-	3	9.42423
Q96L93	Kinesin-like protein KIF16B GN=KIF16B PE=1 SV=2 - [KI16B_HUMAN]	KIF16B	2.73	4	0.778774	-	2	34.8436	1.28981	up-regulated	2	20.138	1.18265	-	2	23.3172
P08572	Collagen alpha-2(IV) chain GN=COL4A2 PE=1 SV=4 - [CO4A2_HUMAN]	COL4A2	1.46	2	1.17423	-	2	10.196	1.116	-	2	18.0992	1.81171	up-regulated	2	2.31896
Q9H0X4	Protein ITFG3 GN=ITFG3 PE=1 SV=1 - [ITFG3_HUMAN]	ITFG3	6.52	2	1.45814	up-regulated	1		1.04082	-	1		1.13899	-	1
A8MXV4	Nucleoside diphosphate-linked moiety X motif 19, mitochondrial GN=NUDT19 PE=1 SV=1 - [NUD19_HUMAN]	NUDT19	25.6	7	0.727319	down-regulated	6	41.4434	0.862103	-	6	29.8573	0.904473	-	6	51.0733
Q5JVS0	Intracellular hyaluronan-binding protein 4 GN=HABP4 PE=1 SV=1 - [HABP4_HUMAN]	HABP4	17.19	6	1.16278	-	5	27.6098	1.05998	-	5	36.1198	1.65772	up-regulated	5	15.7289
Q9UIW2	Plexin-A1 GN=PLXNA1 PE=1 SV=3 - [PLXA1_HUMAN]	PLXNA1	2.85	7	1.17886	-	2	22.4867	1.21455	-	2	19.0762	1.50121	up-regulated	2	1.90272
Q49A26	Putative oxidoreductase GLYR1 GN=GLYR1 PE=1 SV=3 - [GLYR1_HUMAN]	GLYR1	6.87	3	0.752398	-	3	23.3646	0.543422	down-regulated	3	0.695395	1.08728	-	3	7.91013
Q9P1Y5	Calmodulin-regulated spectrin-associated protein 3 GN=CAMSAP3 PE=1 SV=2 - [CAMP3_HUMAN]	CAMSAP3	2.56	3	1.1932	-	3	20.3378	1.27869	up-regulated	3	15.4959	1.13733	-	3	16.1635
Q9NVH1	DnaJ homolog subfamily C member 11 GN=DNAJC11 PE=1 SV=2 - [DJC11_HUMAN]	DNAJC11	6.98	3	1.5446	up-regulated	3	46.8615	1.30707	up-regulated	3	19.11	1.4739	up-regulated	3	13.2416
Q684P5	Rap1 GTPase-activating protein 2 GN=RAP1GAP2 PE=1 SV=2 - [RPGP2_HUMAN]	RAP1GAP2	4.25	2	0.952202	-	2	11.3718	0.726145	down-regulated	2	19.433	0.717459	down-regulated	2	5.33906
Q9H8V3	Protein ECT2 GN=ECT2 PE=1 SV=4 - [ECT2_HUMAN]	ECT2	2.95	2	1.14383	-	1		1.42945	up-regulated	1		1.24474	-	1
Q9H4L7	SWI/SNF-related matrix-associated actin-dependent regulator of chromatin subfamily A containing DEAD/H box 1 GN=SMARCAD1 PE=1 SV=2 - [SMRCD_HUMAN]	SMARCAD1	3.9	4	0.84135	-	3	7.70491	0.687515	down-regulated	3	1.55566	0.526171	down-regulated	3	23.4049
O14763	Tumor necrosis factor receptor superfamily member 10B GN=TNFRSF10B PE=1 SV=2 - [TR10B_HUMAN]	TNFRSF10B	7.27	2	1.05859	-	2	25.7408	0.705774	down-regulated	2	25.6192	0.615611	down-regulated	2	0.23343
Q86UE8	Serine/threonine-protein kinase tousled-like 2 GN=TLK2 PE=1 SV=2 - [TLK2_HUMAN]	TLK2	4.66	5	0.970094	-	2	19.2117	0.743601	down-regulated	2	9.88091	0.722966	-	2	13.6706
Q9UJX5	Anaphase-promoting complex subunit 4 GN=ANAPC4 PE=1 SV=2 - [APC4_HUMAN]	ANAPC4	5.32	4	0.631995	down-regulated	2	19.7	0.940878	-	2	4.08339	0.938726	-	2	19.7236
P61960	Ubiquitin-fold modifier 1 GN=UFM1 PE=1 SV=1 - [UFM1_HUMAN]	UFM1	27.06	3	1.38634	up-regulated	1		1.65362	up-regulated	1		1.4029	up-regulated	1
Q14919	Dr1-associated corepressor GN=DRAP1 PE=1 SV=3 - [NC2A_HUMAN]	DRAP1	15.61	3	0.790156	-	3	41.2462	0.614059	down-regulated	2	13.7775	0.995448	-	3	40.3995
Q9UJ68	Mitochondrial peptide methionine sulfoxide reductase GN=MSRA PE=1 SV=1 - [MSRA_HUMAN]	MSRA	14.04	2	1.45104	up-regulated	2	39.7838	0.771275	-	1		0.963953	-	2	23.9308
Q9UBH6	Xenotropic and polytropic retrovirus receptor 1 GN=XPR1 PE=1 SV=1 - [XPR1_HUMAN]	XPR1	4.02	2	0.673865	down-regulated	2	33.4097	0.777879	-	2	47.1451	0.877044	-	2	27.2969
Q9HCE0	Ectopic P granules protein 5 homolog GN=EPG5 PE=2 SV=2 - [EPG5_HUMAN]	EPG5	1.63	3	0.68	down-regulated	2	51.732	1.32159	up-regulated	2	19.8099	1.21911	-	3	38.0917
O75449	Katanin p60 ATPase-containing subunit A1 GN=KATNA1 PE=1 SV=1 - [KTNA1_HUMAN]	KATNA1	16.09	8	0.979377	-	3	8.23031	1.29244	up-regulated	3	6.98723	1.18059	-	3	1.89779
P48200	Iron-responsive element-binding protein 2 GN=IREB2 PE=1 SV=3 - [IREB2_HUMAN]	IREB2	3.95	3	0.763979	-	3	7.71903	0.813888	-	3	1.78289	1.54603	up-regulated	3	47.8721
Q96FV9	THO complex subunit 1 GN=THOC1 PE=1 SV=1 - [THOC1_HUMAN]	THOC1	7.31	4	1.15405	-	4	24.7964	1.00344	-	4	3.22614	1.41186	up-regulated	4	16.9186
O00264	Membrane-associated progesterone receptor component 1 GN=PGRMC1 PE=1 SV=3 - [PGRC1_HUMAN]	PGRMC1	15.9	5	1.38704	up-regulated	3	4.61228	0.892295	-	3	21.9178	0.974717	-	3	3.3209
O95149	Snurportin-1 GN=SNUPN PE=1 SV=1 - [SPN1_HUMAN]	SNUPN	15.56	4	0.699919	down-regulated	3	49.4028	0.871951	-	3	37.5133	0.75163	-	3	49.3147
Q86VW0	SEC14 domain and spectrin repeat-containing protein 1 GN=SESTD1 PE=1 SV=2 - [SESD1_HUMAN]	SESTD1	9.05	4	1.01069	-	3	16.2718	0.895921	-	3	5.59699	0.695947	down-regulated	3	38.575
Q86YL5	Testis development-related protein GN=TDRP PE=1 SV=2 - [TDRP_HUMAN]	TDRP	20	3	1.29171	-	3	27.4457	1.44405	up-regulated	3	4.91517	1.20896	-	3	27.4261
Q8IZ69	tRNA (uracil-5-)-methyltransferase homolog A GN=TRMT2A PE=1 SV=2 - [TRM2A_HUMAN]	TRMT2A	8.8	4	0.907867	-	3	17.0033	1.2389	-	4	27.4256	0.698056	down-regulated	3	17.7694
O00308	NEDD4-like E3 ubiquitin-protein ligase WWP2 GN=WWP2 PE=1 SV=2 - [WWP2_HUMAN]	WWP2	2.64	2	1.24656	-	1		0.64401	down-regulated	1		0.6405	down-regulated	1
O15397	Importin-8 GN=IPO8 PE=1 SV=2 - [IPO8_HUMAN]	IPO8	4.34	5	1.1074	-	3	14.924	1.32112	up-regulated	4	38.117	0.971249	-	3	37.1904
P56182	Ribosomal RNA processing protein 1 homolog A GN=RRP1 PE=1 SV=1 - [RRP1_HUMAN]	RRP1	12.8	5	0.962519	-	4	7.94309	0.712412	down-regulated	4	18.0314	0.969935	-	4	23.4691
Q16623	Syntaxin-1A GN=STX1A PE=1 SV=1 - [STX1A_HUMAN]	STX1A	18.4	4	1.13619	-	4	9.96715	1.30049	up-regulated	4	21.4433	1.2127	-	4	32.2921
P51956	Serine/threonine-protein kinase Nek3 GN=NEK3 PE=1 SV=2 - [NEK3_HUMAN]	NEK3	4.94	2	0.789376	-	1		0.731127	down-regulated	1		0.828905	-	1
A5PLN9	Trafficking protein particle complex subunit 13 GN=TRAPPC13 PE=1 SV=2 - [TPC13_HUMAN]	TRAPPC13	11.27	4	0.711756	down-regulated	3	25.263	1.02392	-	3	16.9713	0.669898	down-regulated	3	54.2988
Q9Y3D8	Adenylate kinase isoenzyme 6 GN=AK6 PE=1 SV=1 - [KAD6_HUMAN]	AK6	16.28	3	0.534531	down-regulated	2	6.87262	0.892391	-	2	38.5352	0.685385	down-regulated	2	3.17781
Q9Y478	5'-AMP-activated protein kinase subunit beta-1 GN=PRKAB1 PE=1 SV=4 - [AAKB1_HUMAN]	PRKAB1	20.74	3	0.651827	down-regulated	1		0.937832	-	2	10.9758	0.459305	down-regulated	1
Q5T653	39S ribosomal protein L2, mitochondrial GN=MRPL2 PE=1 SV=2 - [RM02_HUMAN]	MRPL2	12.13	2	1.51165	up-regulated	1		0.883938	-	1		1.25752	-	1
Q9UHP3	Ubiquitin carboxyl-terminal hydrolase 25 GN=USP25 PE=1 SV=4 - [UBP25_HUMAN]	USP25	2.09	2	0.91199	-	2	43.6465	1.58939	up-regulated	2	42.5884	1.35838	-	2	34.8757
Q9H2K8	Serine/threonine-protein kinase TAO3 GN=TAOK3 PE=1 SV=2 - [TAOK3_HUMAN]	TAOK3	4.34	4	1.09639	-	4	10.4586	1.12912	-	4	7.86003	1.64203	up-regulated	4	4.29676
Q9BVS4	Serine/threonine-protein kinase RIO2 GN=RIOK2 PE=1 SV=2 - [RIOK2_HUMAN]	RIOK2	17.03	5	1.21688	-	5	30.1698	0.676898	down-regulated	5	67.0059	1.39618	up-regulated	5	17.3767
Q9BYN0	Sulfiredoxin-1 GN=SRXN1 PE=1 SV=2 - [SRXN1_HUMAN]	SRXN1	21.9	3	1.20936	-	2	22.8095	1.05054	-	1		1.49874	up-regulated	2	1.87982
Q9NZD2	Glycolipid transfer protein GN=GLTP PE=1 SV=3 - [GLTP_HUMAN]	GLTP	25.84	3	0.724802	down-regulated	2	24.2217	0.920018	-	2	13.8473	0.780064	-	2	27.6818
O95081	Arf-GAP domain and FG repeat-containing protein 2 GN=AGFG2 PE=1 SV=2 - [AGFG2_HUMAN]	AGFG2	7.69	4	1.92184	up-regulated	1		0.849687	-	1		1.31574	-	1
Q96N66	Lysophospholipid acyltransferase 7 GN=MBOAT7 PE=1 SV=2 - [MBOA7_HUMAN]	MBOAT7	5.08	2	1.00985	-	2	18.4671	1.39881	up-regulated	2	20.1074	1.24214	-	2	21.9893
Q8NEZ2	Vacuolar protein sorting-associated protein 37A GN=VPS37A PE=1 SV=1 - [VP37A_HUMAN]	VPS37A	9.82	3	1.19977	-	2	37.8375	1.30218	up-regulated	2	10.3951	1.21326	-	2	9.45991
P00742	Coagulation factor X GN=F10 PE=1 SV=2 - [FA10_HUMAN]	F10	4.1	3	0.700425	down-regulated	2	42.9541	0.757991	down-regulated	2	4.98696	0.742986	-	2	63.186
P41223	Protein BUD31 homolog GN=BUD31 PE=1 SV=2 - [BUD31_HUMAN]	BUD31	28.47	4	0.746842	-	3	841.137	1.32677	up-regulated	3	37.0509	1.48665	up-regulated	3	36.6965
Q9BY41	Histone deacetylase 8 GN=HDAC8 PE=1 SV=2 - [HDAC8_HUMAN]	HDAC8	7.43	2	0.520164	down-regulated	2	68.6247	0.792498	-	2	46.6147	0.849246	-	2	13.329
Q6UX71	Plexin domain-containing protein 2 GN=PLXDC2 PE=1 SV=1 - [PXDC2_HUMAN]	PLXDC2	7.75	4	1.53757	up-regulated	3	33.7529	0.91728	-	3	14.347	0.904391	-	3	45.253
Q9NXF1	Testis-expressed sequence 10 protein GN=TEX10 PE=1 SV=2 - [TEX10_HUMAN]	TEX10	5.49	4	0.690075	down-regulated	2	7.41597	0.937973	-	2	9.74855	0.684848	down-regulated	2	0.20624
P30039	Phenazine biosynthesis-like domain-containing protein GN=PBLD PE=1 SV=2 - [PBLD_HUMAN]	PBLD	13.89	5	0.868315	-	5	27.5896	0.730586	down-regulated	5	10.5666	0.647144	down-regulated	5	7.09595
O95297	Myelin protein zero-like protein 1 GN=MPZL1 PE=1 SV=1 - [MPZL1_HUMAN]	MPZL1	10.41	2	0.702809	down-regulated	2	6.9377	0.760469	down-regulated	2	2.3146	1.02053	-	2	42.0267
Q96BZ9	TBC1 domain family member 20 GN=TBC1D20 PE=1 SV=1 - [TBC20_HUMAN]	TBC1D20	7.2	2	0.959102	-	2	3.72604	0.723776	down-regulated	2	18.996	0.962024	-	2	5.88269
P62875	DNA-directed RNA polymerases I, II, and III subunit RPABC5 GN=POLR2L PE=1 SV=1 - [RPAB5_HUMAN]	POLR2L	61.19	2	0.681524	down-regulated	2	39.0644	0.858468	-	2	12.4836	1.03005	-	2	9.95814
P49069	Calcium signal-modulating cyclophilin ligand GN=CAMLG PE=1 SV=1 - [CAMLG_HUMAN]	CAMLG	27.36	5	1.37876	up-regulated	2	9.84682	0.954587	-	2	22.7499	1.51926	up-regulated	1
Q7Z2W9	39S ribosomal protein L21, mitochondrial GN=MRPL21 PE=1 SV=2 - [RM21_HUMAN]	MRPL21	19.02	3	0.648089	down-regulated	2	6.69256	0.794187	-	2	9.68352	0.560312	down-regulated	2	9.77986
O75145	Liprin-alpha-3 GN=PPFIA3 PE=1 SV=3 - [LIPA3_HUMAN]	PPFIA3	3.35	5	1.36535	up-regulated	2	1.86973	1.0847	-	2	9.63077	1.0903	-	2	7.98852
P52758	Ribonuclease UK114 GN=HRSP12 PE=1 SV=1 - [UK114_HUMAN]	HRSP12	72.99	9	1.38291	up-regulated	6	23.6653	1.17385	-	6	30.6247	1.16167	-	6	38.867
P59780	AP-3 complex subunit sigma-2 GN=AP3S2 PE=1 SV=1 - [AP3S2_HUMAN]	AP3S2	10.36	2	1.29561	-	2	7.67348	0.714699	down-regulated	2	7.22547	0.961776	-	2	6.6007
Q96IR7	4-hydroxyphenylpyruvate dioxygenase-like protein GN=HPDL PE=1 SV=1 - [HPDL_HUMAN]	HPDL	8.63	3	0.994344	-	3	0.264795	0.753367	down-regulated	3	8.14084	0.778391	-	3	20.5201
Q9H6E5	Speckle targeted PIP5K1A-regulated poly(A) polymerase GN=TUT1 PE=1 SV=2 - [STPAP_HUMAN]	TUT1	9.5	5	1.36362	up-regulated	4	15.1044	0.981282	-	4	35.4717	1.17702	-	4	29.0305
Q9Y343	Sorting nexin-24 GN=SNX24 PE=1 SV=1 - [SNX24_HUMAN]	SNX24	33.14	4	0.647071	down-regulated	3	7.5788	1.07251	-	4	19.2039	0.768562	-	4	8.35565
Q6QNY0	Biogenesis of lysosome-related organelles complex 1 subunit 3 GN=BLOC1S3 PE=1 SV=1 - [BL1S3_HUMAN]	BLOC1S3	18.32	4	1.8908	up-regulated	2	129.509	1.07537	-	2	58.2711	1.39474	up-regulated	2	94.5021
Q9BXS6	Nucleolar and spindle-associated protein 1 GN=NUSAP1 PE=1 SV=1 - [NUSAP_HUMAN]	NUSAP1	7.48	3	1.09807	-	3	19.9162	0.956215	-	3	2.38113	1.44125	up-regulated	3	2.67682
Q96GX5	Serine/threonine-protein kinase greatwall GN=MASTL PE=1 SV=1 - [GWL_HUMAN]	MASTL	4.1	2	1.20634	-	1		1.13508	-	1		1.94366	up-regulated	1
Q9UPN9	E3 ubiquitin-protein ligase TRIM33 GN=TRIM33 PE=1 SV=3 - [TRI33_HUMAN]	TRIM33	2.13	2	0.942627	-	2	9.44783	0.735352	down-regulated	2	4.65606	0.725252	-	2	9.43351
Q7Z5L2	Coiled-coil domain-containing protein R3HCC1L GN=R3HCC1L PE=1 SV=2 - [R3HCL_HUMAN]	R3HCC1L	5.56	3	0.6304	down-regulated	1		0.716643	down-regulated	1		0.886913	-	1
Q7Z7A3	Cytoplasmic tRNA 2-thiolation protein 1 GN=CTU1 PE=1 SV=1 - [CTU1_HUMAN]	CTU1	10.34	2	0.827939	-	2	27.2661	0.663208	down-regulated	2	27.1966	0.897213	-	2	18.939
Q12830	Nucleosome-remodeling factor subunit BPTF GN=BPTF PE=1 SV=3 - [BPTF_HUMAN]	BPTF	1.64	5	0.833831	-	5	9.29806	0.631612	down-regulated	5	33.4669	0.586597	down-regulated	5	26.3591
P51965	Ubiquitin-conjugating enzyme E2 E1 GN=UBE2E1 PE=1 SV=1 - [UB2E1_HUMAN]	UBE2E1	17.1	3	0.669314	down-regulated	2	85.0483	0.742128	down-regulated	2	41.1277	0.724595	-	2	63.4066
Q9H5V9	UPF0428 protein CXorf56 GN=CXorf56 PE=1 SV=1 - [CX056_HUMAN]	CXorf56	15.77	3	0.955085	-	2	27.9702	1.05077	-	2	19.7994	1.42108	up-regulated	2	24.616
Q8IWA0	WD repeat-containing protein 75 GN=WDR75 PE=1 SV=1 - [WDR75_HUMAN]	WDR75	3.98	2	0.867467	-	2	13.7538	0.666563	down-regulated	2	28.6891	0.83776	-	2	35.5334
Q9NUM4	Transmembrane protein 106B GN=TMEM106B PE=1 SV=2 - [T106B_HUMAN]	TMEM106B	6.57	3	0.727591	down-regulated	2	23.0216	0.995384	-	2	0.875392	0.685366	down-regulated	2	17.2163
Q92540	Protein SMG7 GN=SMG7 PE=1 SV=2 - [SMG7_HUMAN]	SMG7	1.76	2	1.03995	-	1		0.691336	down-regulated	1		0.890002	-	1
P59768	Guanine nucleotide-binding protein G(I)/G(S)/G(O) subunit gamma-2 GN=GNG2 PE=1 SV=2 - [GBG2_HUMAN]	GNG2	39.44	2	1.07315	-	1		0.956127	-	1		0.704717	down-regulated	1
Q92643	GPI-anchor transamidase GN=PIGK PE=1 SV=2 - [GPI8_HUMAN]	PIGK	7.09	3	1.12533	-	2	1.93739	1.40381	up-regulated	2	21.1922	1.02544	-	2	43.4247
O75607	Nucleoplasmin-3 GN=NPM3 PE=1 SV=3 - [NPM3_HUMAN]	NPM3	17.42	3	1.85447	up-regulated	2	25.8998	1.15602	-	2	19.4222	1.72881	up-regulated	2	48.4643
Q14894	Ketimine reductase mu-crystallin GN=CRYM PE=1 SV=1 - [CRYM_HUMAN]	CRYM	7.32	2	1.05294	-	2	35.7156	1.32147	up-regulated	2	16.7191	1.15757	-	2	25.2912
Q9BTX1	Nucleoporin NDC1 GN=NDC1 PE=1 SV=2 - [NDC1_HUMAN]	NDC1	6.23	4	1.36565	up-regulated	3	32.6459	0.935256	-	3	87.3876	1.33732	-	3	4.58455
Q9P1Z2	Calcium-binding and coiled-coil domain-containing protein 1 GN=CALCOCO1 PE=1 SV=2 - [CACO1_HUMAN]	CALCOCO1	5.5	3	1.15406	-	3	7.91411	0.955999	-	3	11.1992	1.91798	up-regulated	3	33.1481
P57740	Nuclear pore complex protein Nup107 GN=NUP107 PE=1 SV=1 - [NU107_HUMAN]	NUP107	2.59	3	1.5207	up-regulated	3	67.5004	1.79182	up-regulated	3	26.5027	1.07627	-	3	5.5882
Q6ZXV5	Transmembrane and TPR repeat-containing protein 3 GN=TMTC3 PE=1 SV=2 - [TMTC3_HUMAN]	TMTC3	3.28	2	1.44688	up-regulated	2	31.444	1.09868	-	2	11.5336	1.23827	-	2	22.5967
Q6ICG6	Uncharacterized protein KIAA0930 GN=KIAA0930 PE=1 SV=1 - [K0930_HUMAN]	KIAA0930	10.15	3	0.962733	-	3	9.17377	0.950747	-	3	39.4502	1.39047	up-regulated	3	10.7196
P17535	Transcription factor jun-D GN=JUND PE=1 SV=3 - [JUND_HUMAN]	JUND	8.36	2	1.10994	-	2	23.2166	0.685647	down-regulated	2	20.123	0.968875	-	2	0.886504
Q96I25	Splicing factor 45 GN=RBM17 PE=1 SV=1 - [SPF45_HUMAN]	RBM17	17.96	5	1.88862	up-regulated	3	27.0168	1.22579	-	4	8.6177	1.49719	up-regulated	4	13.5798
P15923	Transcription factor E2-alpha GN=TCF3 PE=1 SV=1 - [TFE2_HUMAN]	TCF3	4.13	2	1.30764	-	2	45.7523	0.920442	-	2	41.6337	0.446038	down-regulated	1
Q9Y6J9	TAF6-like RNA polymerase II p300/CBP-associated factor-associated factor 65 kDa subunit 6L GN=TAF6L PE=1 SV=1 - [TAF6L_HUMAN]	TAF6L	6.91	3	0.8381	-	3	16.3205	0.706068	down-regulated	3	18.1707	0.75209	-	3	33.7836
O43657	Tetraspanin-6 GN=TSPAN6 PE=1 SV=1 - [TSN6_HUMAN]	TSPAN6	7.76	2	0.459705	down-regulated	2	59.292	0.81295	-	2	69.5831	0.514452	down-regulated	2	10.0143
Q14684	Ribosomal RNA processing protein 1 homolog B GN=RRP1B PE=1 SV=3 - [RRP1B_HUMAN]	RRP1B	6.86	3	1.68618	up-regulated	1		0.830036	-	1		1.21254	-	1
P35659	Protein DEK GN=DEK PE=1 SV=1 - [DEK_HUMAN]	DEK	9.07	3	0.835203	-	2	10.8323	0.638966	down-regulated	2	3.92707	0.834428	-	2	16.6935
Q9C004	Protein sprouty homolog 4 GN=SPRY4 PE=1 SV=2 - [SPY4_HUMAN]	SPRY4	8.7	2	1.6655	up-regulated	2	16.0326	1.0142	-	2	6.74304	0.856978	-	2	12.7965
Q03393	6-pyruvoyl tetrahydrobiopterin synthase GN=PTS PE=1 SV=1 - [PTPS_HUMAN]	PTS	26.21	4	0.674061	down-regulated	3	10.2325	0.740418	down-regulated	3	6.37593	0.77518	-	3	61.2773
Q86UL3	Glycerol-3-phosphate acyltransferase 4 GN=AGPAT6 PE=1 SV=1 - [GPAT4_HUMAN]	AGPAT6	7.24	3	0.942635	-	3	25.9543	0.711605	down-regulated	3	5.81352	1.03792	-	3	20.9731
Q7Z7F0	UPF0469 protein KIAA0907 GN=KIAA0907 PE=1 SV=1 - [K0907_HUMAN]	KIAA0907	9.12	4	0.938406	-	3	12.2136	0.720859	down-regulated	3	29.2317	0.864549	-	3	0.714086
P40424	Pre-B-cell leukemia transcription factor 1 GN=PBX1 PE=1 SV=1 - [PBX1_HUMAN]	PBX1	9.3	2	0.699251	down-regulated	1		0.94579	-	1		0.768842	-	1
Q03468	DNA excision repair protein ERCC-6 GN=ERCC6 PE=1 SV=1 - [ERCC6_HUMAN]	ERCC6	2.95	3	1.09176	-	2	6.26478	0.508995	down-regulated	2	88.9063	0.823946	-	2	36.7689
Q9Y3E0	Vesicle transport protein GOT1B GN=GOLT1B PE=1 SV=1 - [GOT1B_HUMAN]	GOLT1B	16.67	2	1.40669	up-regulated	1		1.16454	-	1		0.826457	-	1
P62760	Visinin-like protein 1 GN=VSNL1 PE=1 SV=2 - [VISL1_HUMAN]	VSNL1	10.99	3	1.72609	up-regulated	3	9.97888	1.90913	up-regulated	3	6.55942	2.10012	up-regulated	3	41.6871
Q9UHA3	Probable ribosome biogenesis protein RLP24 GN=RSL24D1 PE=1 SV=1 - [RLP24_HUMAN]	RSL24D1	16.56	3	1.26975	-	2	37.7679	1.2455	-	2	81.1171	1.42433	up-regulated	2	44.3899
Q9BUR4	Telomerase Cajal body protein 1 GN=WRAP53 PE=1 SV=1 - [WAP53_HUMAN]	WRAP53	6.2	2	1.22557	-	1		0.691518	down-regulated	2	33.9829	1.64201	up-regulated	2	37.7735
Q5VZF2	Muscleblind-like protein 2 GN=MBNL2 PE=1 SV=2 - [MBNL2_HUMAN]	MBNL2	5.09	4	1.05044	-	1		0.867988	-	1		1.81807	up-regulated	1
P62380	TATA box-binding protein-like protein 1 GN=TBPL1 PE=1 SV=1 - [TBPL1_HUMAN]	TBPL1	16.13	3	0.846503	-	2	27.6269	1.07978	-	1		0.514225	down-regulated	2	4.05676
P54753	Ephrin type-B receptor 3 GN=EPHB3 PE=1 SV=2 - [EPHB3_HUMAN]	EPHB3	4.41	4	1.25808	-	3	55.8022	1.36048	up-regulated	3	23.7498	1.54285	up-regulated	3	6.52709
Q6PIW4	Fidgetin-like protein 1 GN=FIGNL1 PE=1 SV=2 - [FIGL1_HUMAN]	FIGNL1	8.31	5	1.04529	-	1		1.29793	up-regulated	2	56.1616	1.38405	-	2	8.50965
O95628	CCR4-NOT transcription complex subunit 4 GN=CNOT4 PE=1 SV=3 - [CNOT4_HUMAN]	CNOT4	9.39	3	1.24984	-	2	23.4356	1.2197	-	2	25.0513	1.3976	up-regulated	2	2.31938
Q9UK22	F-box only protein 2 GN=FBXO2 PE=1 SV=2 - [FBX2_HUMAN]	FBXO2	8.45	2	0.631759	down-regulated	2	5.01723	1.28554	up-regulated	2	0.953677	0.885338	-	2	6.47957
Q6IQ49	Protein SDE2 homolog GN=SDE2 PE=1 SV=1 - [SDE2_HUMAN]	SDE2	6.65	3	1.16449	-	3	38.5939	0.753117	down-regulated	2	24.0722	1.47074	up-regulated	3	13.9034
P41226	Ubiquitin-like modifier-activating enzyme 7 GN=UBA7 PE=1 SV=2 - [UBA7_HUMAN]	UBA7	3.16	2		-			1.42663	up-regulated	1		0.748364	-	1
Q9NW97	Transmembrane protein 51 GN=TMEM51 PE=1 SV=1 - [TMM51_HUMAN]	TMEM51	8.3	3	0.824628	-	3	2.31368	0.751957	down-regulated	3	9.20819	0.602388	down-regulated	3	2.59329
Q9BZE4	Nucleolar GTP-binding protein 1 GN=GTPBP4 PE=1 SV=3 - [NOG1_HUMAN]	GTPBP4	6.94	5	0.778624	-	5	16.7458	0.761322	down-regulated	5	3.78596	0.842945	-	5	13.8844
Q8IW19	Aprataxin and PNK-like factor GN=APLF PE=1 SV=1 - [APLF_HUMAN]	APLF	4.11	2	1.42624	up-regulated	1		1.14974	-	1		1.53753	up-regulated	1
O75410	Transforming acidic coiled-coil-containing protein 1 GN=TACC1 PE=1 SV=2 - [TACC1_HUMAN]	TACC1	6.21	4	1.04195	-	2	3.75371	1.32112	up-regulated	3	5.3388	1.96366	up-regulated	2	33.918
Q16134	Electron transfer flavoprotein-ubiquinone oxidoreductase, mitochondrial GN=ETFDH PE=1 SV=2 - [ETFD_HUMAN]	ETFDH	5.02	3	1.10539	-	3	25.5594	1.18344	-	3	15.9818	1.46068	up-regulated	3	0.33829
Q15545	Transcription initiation factor TFIID subunit 7 GN=TAF7 PE=1 SV=1 - [TAF7_HUMAN]	TAF7	6.02	2	1.00842	-	2	14.8285	0.601125	down-regulated	2	7.9832	0.602166	down-regulated	2	10.2792
P46020	Phosphorylase b kinase regulatory subunit alpha, skeletal muscle isoform GN=PHKA1 PE=1 SV=2 - [KPB1_HUMAN]	PHKA1	4.82	6	0.735303	-	4	27.9774	0.810818	-	4	18.5926	0.583649	down-regulated	4	14.3757
P08138	Tumor necrosis factor receptor superfamily member 16 GN=NGFR PE=1 SV=1 - [TNR16_HUMAN]	NGFR	8.2	2	0.959732	-	1		2.33461	up-regulated	1		2.95822	up-regulated	1
Q92544	Transmembrane 9 superfamily member 4 GN=TM9SF4 PE=1 SV=2 - [TM9S4_HUMAN]	TM9SF4	5.76	3	1.0917	-	3	5.99197	0.944707	-	3	1.17003	0.707688	down-regulated	3	8.78285
Q8WUZ0	B-cell CLL/lymphoma 7 protein family member C GN=BCL7C PE=1 SV=3 - [BCL7C_HUMAN]	BCL7C	13.82	3	0.578339	down-regulated	2	73.6541	0.722435	down-regulated	2	24.2495	0.74371	-	2	29.9487
Q96B36	Proline-rich AKT1 substrate 1 GN=AKT1S1 PE=1 SV=1 - [AKTS1_HUMAN]	AKT1S1	21.09	4	1.1274	-	1		0.682852	down-regulated	1		0.722629	-	1
Q9BZL1	Ubiquitin-like protein 5 GN=UBL5 PE=1 SV=1 - [UBL5_HUMAN]	UBL5	24.66	5	1.00295	-	5	26.6091	1.28817	up-regulated	5	17.2874	1.20155	-	5	14.7288
P82912	28S ribosomal protein S11, mitochondrial GN=MRPS11 PE=1 SV=2 - [RT11_HUMAN]	MRPS11	30.93	3	0.883464	-	2	12.8546	0.640706	down-regulated	2	7.49396	0.657818	down-regulated	2	24.732
Q07343	cAMP-specific 3',5'-cyclic phosphodiesterase 4B GN=PDE4B PE=1 SV=1 - [PDE4B_HUMAN]	PDE4B	6.11	4	1.2882	-	4	23.1257	0.707965	down-regulated	4	23.282	1.01737	-	4	9.99256
Q8N7H5	RNA polymerase II-associated factor 1 homolog GN=PAF1 PE=1 SV=2 - [PAF1_HUMAN]	PAF1	4.52	2	0.836229	-	2	2.98782	0.648945	down-regulated	2	2.99429	0.828461	-	2	7.56997
O15119	T-box transcription factor TBX3 GN=TBX3 PE=1 SV=4 - [TBX3_HUMAN]	TBX3	3.1	2	0.873784	-	1		0.73238	down-regulated	1		0.619376	down-regulated	1
Q8IWT0	Protein archease GN=ZBTB8OS PE=1 SV=2 - [ARCH_HUMAN]	ZBTB8OS	16.17	4	1.09515	-	3	1.48942	1.4644	up-regulated	3	4.36923	1.3169	-	3	110.157
Q9H6S1	5-azacytidine-induced protein 2 GN=AZI2 PE=1 SV=1 - [AZI2_HUMAN]	AZI2	5.1	3	1.13708	-	3	17.0375	1.34676	up-regulated	3	16.2161	1.19088	-	3	2.46012
Q9Y2Z9	Ubiquinone biosynthesis monooxygenase COQ6, mitochondrial GN=COQ6 PE=1 SV=2 - [COQ6_HUMAN]	COQ6	4.49	2	0.963584	-	2	2.01373	0.992083	-	2	11.2911	0.689028	down-regulated	2	8.72219
Q5SXM8	DNL-type zinc finger protein GN=DNLZ PE=1 SV=1 - [DNLZ_HUMAN]	DNLZ	13.48	2	1.58091	up-regulated	2	38.5242	1.19515	-	2	24.2539	0.978442	-	2	2.60814
P15309	Prostatic acid phosphatase GN=ACPP PE=1 SV=3 - [PPAP_HUMAN]	ACPP	5.7	2	0.928826	-	2	5.48625	0.890233	-	2	10.5056	0.676162	down-regulated	2	39.9945
Q9UPN4	Centrosomal protein of 131 kDa GN=CEP131 PE=1 SV=3 - [CP131_HUMAN]	CEP131	3.05	3	1.61373	up-regulated	2	80.6398	1.15185	-	2	20.0971	2.20027	up-regulated	2	84.4417
Q9NZ72	Stathmin-3 GN=STMN3 PE=1 SV=3 - [STMN3_HUMAN]	STMN3	13.89	3	1.03255	-	2	94.7606	0.558527	down-regulated	2	95.9366	0.755206	-	2	20.2407
Q5T5U3	Rho GTPase-activating protein 21 GN=ARHGAP21 PE=1 SV=1 - [RHG21_HUMAN]	ARHGAP21	1.64	2	1.35793	up-regulated	1		0.660124	down-regulated	1		0.423603	down-regulated	1
O60244	Mediator of RNA polymerase II transcription subunit 14 GN=MED14 PE=1 SV=2 - [MED14_HUMAN]	MED14	3.03	3	1.11147	-	2	47.1268	1.45577	up-regulated	2	36.0835	1.1112	-	2	6.22544
Q96SZ6	CDK5 regulatory subunit-associated protein 1 GN=CDK5RAP1 PE=1 SV=2 - [CK5P1_HUMAN]	CDK5RAP1	3.83	2	0.736361	-	2	21.7649	0.690666	down-regulated	2	69.7484	0.852981	-	2	5.0079
Q5EBM0	UMP-CMP kinase 2, mitochondrial GN=CMPK2 PE=1 SV=3 - [CMPK2_HUMAN]	CMPK2	11.58	3	1.56964	up-regulated	2	53.619	1.40012	up-regulated	2	38.6029	0.914899	-	1
Q9UBU8	Mortality factor 4-like protein 1 GN=MORF4L1 PE=1 SV=2 - [MO4L1_HUMAN]	MORF4L1	6.08	2	1.03747	-	2	1.34241	0.727807	down-regulated	2	25.3818	1.10094	-	2	6.91056
Q8N3V7	Synaptopodin GN=SYNPO PE=1 SV=2 - [SYNPO_HUMAN]	SYNPO	3.88	3	1.10381	-	2	54.3484	0.721845	down-regulated	2	63.9055	0.825706	-	2	21.9427
Q14BN4	Sarcolemmal membrane-associated protein GN=SLMAP PE=1 SV=1 - [SLMAP_HUMAN]	SLMAP	2.54	2	1.61952	up-regulated	2	24.35	1.40501	up-regulated	2	49.0745	1.35695	-	2	47.4318
Q8NC60	Nitric oxide-associated protein 1 GN=NOA1 PE=1 SV=2 - [NOA1_HUMAN]	NOA1	5.3	3	1.0152	-	1		1.57204	up-regulated	1		1.68356	up-regulated	1
O75167	Phosphatase and actin regulator 2 GN=PHACTR2 PE=1 SV=2 - [PHAR2_HUMAN]	PHACTR2	3.31	2	1.14402	-	2	1.22948	0.620617	down-regulated	2	23.9936	0.612342	down-regulated	2	29.391
Q9UKT5	F-box only protein 4 GN=FBXO4 PE=1 SV=2 - [FBX4_HUMAN]	FBXO4	5.17	2	0.473479	down-regulated	1		0.975692	-	1		0.389695	down-regulated	1
O14770	Homeobox protein Meis2 GN=MEIS2 PE=1 SV=2 - [MEIS2_HUMAN]	MEIS2	4.4	4	0.916619	-	3	1.9816	0.683013	down-regulated	3	11.1241	0.602708	down-regulated	3	23.5807
Q8IWT6	Volume-regulated anion channel subunit LRRC8A GN=LRRC8A PE=1 SV=1 - [LRC8A_HUMAN]	LRRC8A	3.83	3	0.817881	-	3	28.4537	0.756296	down-regulated	3	10.1409	0.810947	-	3	16.4415
Q96HW7	Integrator complex subunit 4 GN=INTS4 PE=1 SV=2 - [INT4_HUMAN]	INTS4	3.43	2	0.681152	down-regulated	1		0.993524	-	2	13.5101	1.03886	-	2	29.2553
P48553	Trafficking protein particle complex subunit 10 GN=TRAPPC10 PE=1 SV=2 - [TPC10_HUMAN]	TRAPPC10	1.83	2	0.725117	down-regulated	2	14.2386	0.887003	-	2	17.1654	0.98101	-	2	6.60376
O75063	Glycosaminoglycan xylosylkinase GN=FAM20B PE=1 SV=1 - [XYLK_HUMAN]	FAM20B	6.85	2	1.46836	up-regulated	1		0.991322	-	1		1.1706	-	1
Q16832	Discoidin domain-containing receptor 2 GN=DDR2 PE=1 SV=2 - [DDR2_HUMAN]	DDR2	7.84	6	0.875027	-	6	19.0028	0.791959	-	6	7.58281	0.680179	down-regulated	6	10.3097
Q8IWF2	FAD-dependent oxidoreductase domain-containing protein 2 GN=FOXRED2 PE=1 SV=1 - [FXRD2_HUMAN]	FOXRED2	4.09	3	0.927317	-	3	0.516888	0.771512	-	3	8.69225	0.60869	down-regulated	3	4.93525
Q8NFA0	Ubiquitin carboxyl-terminal hydrolase 32 GN=USP32 PE=1 SV=1 - [UBP32_HUMAN]	USP32	1.5	2	1.23575	-	2	4.39534	0.633246	down-regulated	2	34.9436	1.14655	-	2	11.1778
Q9NPF5	DNA methyltransferase 1-associated protein 1 GN=DMAP1 PE=1 SV=1 - [DMAP1_HUMAN]	DMAP1	9.21	3	0.858274	-	2	0.312958	0.751743	down-regulated	2	6.23366	0.911051	-	2	11.9041
Q9GZN7	Protein rogdi homolog GN=ROGDI PE=1 SV=1 - [ROGDI_HUMAN]	ROGDI	6.62	3	1.41273	up-regulated	1		1.83665	up-regulated	1		2.17427	up-regulated	1
Q9UL42	Paraneoplastic antigen Ma2 GN=PNMA2 PE=1 SV=2 - [PNMA2_HUMAN]	PNMA2	15.11	6	1.05609	-	5	1.99862	1.52374	up-regulated	5	1.63984	1.07533	-	5	5.29091
Q7L7X3	Serine/threonine-protein kinase TAO1 GN=TAOK1 PE=1 SV=1 - [TAOK1_HUMAN]	TAOK1	2.5	3	1.72503	up-regulated	2	40.1702	0.558033	down-regulated	2	7.47462	0.906774	-	2	46.8974
P40189	Interleukin-6 receptor subunit beta GN=IL6ST PE=1 SV=2 - [IL6RB_HUMAN]	IL6ST	7.52	3	0.926121	-	3	5.42261	0.690097	down-regulated	3	36.057	0.816188	-	3	3.10762
Q4ZIN3	Membralin GN=TMEM259 PE=1 SV=1 - [MBRL_HUMAN]	TMEM259	5	2	0.523375	down-regulated	1		0.888943	-	1		0.994743	-	2	18.9258
P32780	General transcription factor IIH subunit 1 GN=GTF2H1 PE=1 SV=1 - [TF2H1_HUMAN]	GTF2H1	4.38	2	0.886753	-	1		1.3366	up-regulated	1		0.890774	-	1
Q9BQI0	Allograft inflammatory factor 1-like GN=AIF1L PE=1 SV=1 - [AIF1L_HUMAN]	AIF1L	19.33	2	1.06922	-	2	1.62941	1.40072	up-regulated	2	56.5844	1.0083	-	2	12.0721
Q7L8W6	Diphthine--ammonia ligase GN=DPH6 PE=1 SV=3 - [DPH6_HUMAN]	DPH6	8.24	2	2.2223	up-regulated	1		1.71688	up-regulated	1		2.73677	up-regulated	1
P15056	Serine/threonine-protein kinase B-raf GN=BRAF PE=1 SV=4 - [BRAF_HUMAN]	BRAF	5.74	3	0.723949	down-regulated	2	18.2251	1.01771	-	2	0.566382	0.572465	down-regulated	2	66.6573
Q6IN84	rRNA methyltransferase 1, mitochondrial GN=MRM1 PE=1 SV=1 - [MRM1_HUMAN]	MRM1	13.6	3	0.931887	-	1		0.941092	-	1		0.711497	down-regulated	1
Q96R06	Sperm-associated antigen 5 GN=SPAG5 PE=1 SV=2 - [SPAG5_HUMAN]	SPAG5	3.27	3	0.570148	down-regulated	2	73.3402	0.586972	down-regulated	2	33.2461	0.731609	-	2	32.7104
P04049	RAF proto-oncogene serine/threonine-protein kinase GN=RAF1 PE=1 SV=1 - [RAF1_HUMAN]	RAF1	6.48	3	1.50104	up-regulated	2	1.96932	0.850032	-	2	54.5827	0.801434	-	2	13.4666
Q9NV88	Integrator complex subunit 9 GN=INTS9 PE=1 SV=2 - [INT9_HUMAN]	INTS9	4.56	3	0.739973	-	2	0.411195	0.825827	-	2	7.39456	0.672841	down-regulated	2	21.1394
Q2KHR2	DNA-binding protein RFX7 GN=RFX7 PE=1 SV=1 - [RFX7_HUMAN]	RFX7	2.13	3	0.823416	-	1		0.77277	-	1		0.544899	down-regulated	1
Q69YL0	Uncharacterized protein NCBP2-AS2 GN=NCBP2-AS2 PE=4 SV=1 - [NCAS2_HUMAN]	NCBP2-AS2	22.22	2	0.610953	down-regulated	1		0.906965	-	1		0.889262	-	1
O15217	Glutathione S-transferase A4 GN=GSTA4 PE=1 SV=1 - [GSTA4_HUMAN]	GSTA4	16.22	3	0.971744	-	2	1.9972	0.709678	down-regulated	2	0.255639	0.4282	down-regulated	2	15.7085
Q8IWP9	Coiled-coil domain-containing protein 28A GN=CCDC28A PE=1 SV=1 - [CC28A_HUMAN]	CCDC28A	11.68	2	0.691668	down-regulated	2	111.09	0.613394	down-regulated	2	118.303	1.10857	-	2	84.4287
Q9BUR5	Apolipoprotein O GN=APOO PE=1 SV=1 - [APOO_HUMAN]	APOO	13.64	3	1.40056	up-regulated	2	9.04413	0.958906	-	2	7.98198	1.60179	up-regulated	2	9.4486
O15042	U2 snRNP-associated SURP motif-containing protein GN=U2SURP PE=1 SV=2 - [SR140_HUMAN]	U2SURP	3.5	4	0.96254	-	4	16.3929	0.608474	down-regulated	4	8.19566	0.782303	-	4	10.517
Q9BZF3	Oxysterol-binding protein-related protein 6 GN=OSBPL6 PE=1 SV=1 - [OSBL6_HUMAN]	OSBPL6	2.36	2	1.34253	-	2	19.4839	1.33291	up-regulated	2	8.38813	1.84076	up-regulated	2	0.0147866
Q15527	Surfeit locus protein 2 GN=SURF2 PE=1 SV=3 - [SURF2_HUMAN]	SURF2	15.63	3	1.55544	up-regulated	3	14.3313	1.00408	-	3	8.42702	1.89206	up-regulated	3	52.8102
Q9H6Q4	Cytosolic Fe-S cluster assembly factor NARFL GN=NARFL PE=1 SV=1 - [NARFL_HUMAN]	NARFL	7.56	3	2.0915	up-regulated	2	198.451	0.792949	-	2	20.0526	2.7047	up-regulated	2	934.873
Q8IVT5	Kinase suppressor of Ras 1 GN=KSR1 PE=1 SV=3 - [KSR1_HUMAN]	KSR1	3.14	2	0.974353	-	2	14.6523	0.623	down-regulated	2	8.7538	0.907331	-	2	3.37892
Q9Y4K3	TNF receptor-associated factor 6 GN=TRAF6 PE=1 SV=1 - [TRAF6_HUMAN]	TRAF6	8.62	3	0.686721	down-regulated	3	1.47534	0.965146	-	3	15.0346	0.894447	-	3	10.0313
P57087	Junctional adhesion molecule B GN=JAM2 PE=1 SV=1 - [JAM2_HUMAN]	JAM2	7.05	2	1.36538	up-regulated	2	1.43081	0.96304	-	2	28.7704	0.658764	down-regulated	2	8.21354
P08247	Synaptophysin GN=SYP PE=1 SV=3 - [SYPH_HUMAN]	SYP	9.58	3	0.806791	-	3	1.93618	1.28071	up-regulated	3	11.2906	1.0732	-	3	11.7483
Q9NZ94	Neuroligin-3 GN=NLGN3 PE=1 SV=2 - [NLGN3_HUMAN]	NLGN3	4.25	3	1.425	up-regulated	2	37.0876	1.48112	up-regulated	2	8.06963	0.991297	-	2	25.2243
Q8TBC3	SH3KBP1-binding protein 1 GN=SHKBP1 PE=1 SV=2 - [SHKB1_HUMAN]	SHKBP1	6.36	3	0.532255	down-regulated	2	87.4827	0.540893	down-regulated	2	68.6816	0.71212	down-regulated	2	18.0412
A1L188	Uncharacterized protein C17orf89 GN=C17orf89 PE=4 SV=1 - [CQ089_HUMAN]	C17orf89	32.43	2	1.03078	-	2	13.8296	1.28819	up-regulated	2	14.9079	1.18858	-	2	3.46877
Q9NRG0	Chromatin accessibility complex protein 1 GN=CHRAC1 PE=1 SV=1 - [CHRC1_HUMAN]	CHRAC1	25.19	3	1.18781	-	3	5.77351	0.618943	down-regulated	3	6.755	0.970289	-	3	1.68763
Q8WU79	Stromal membrane-associated protein 2 GN=SMAP2 PE=1 SV=1 - [SMAP2_HUMAN]	SMAP2	6.53	3	1.31874	-	3	49.0264	1.1709	-	3	38.3197	1.77336	up-regulated	3	21.3111
Q68CP9	AT-rich interactive domain-containing protein 2 GN=ARID2 PE=1 SV=2 - [ARID2_HUMAN]	ARID2	1.14	2	1.03919	-	2	9.05511	0.671206	down-regulated	2	38.0813	0.557597	down-regulated	2	99.1129
Q969E2	Secretory carrier-associated membrane protein 4 GN=SCAMP4 PE=2 SV=1 - [SCAM4_HUMAN]	SCAMP4	10.04	2	1.39711	up-regulated	2	37.4697	1.15936	-	2	30.7336	1.40564	up-regulated	2	32.1419
Q9P2L0	WD repeat-containing protein 35 GN=WDR35 PE=1 SV=3 - [WDR35_HUMAN]	WDR35	2.46	2	1.28418	-	1		0.586678	down-regulated	1		0.888861	-	1
P78395	Melanoma antigen preferentially expressed in tumors GN=PRAME PE=1 SV=1 - [PRAME_HUMAN]	PRAME	6.09	2	0.558931	down-regulated	2	6.48744	0.796783	-	2	5.64204	0.387237	down-regulated	2	8.64864
O60291	E3 ubiquitin-protein ligase MGRN1 GN=MGRN1 PE=1 SV=2 - [MGRN1_HUMAN]	MGRN1	6.88	2		-			1.35603	up-regulated	1		0.50367	down-regulated	1
Q15311	RalA-binding protein 1 GN=RALBP1 PE=1 SV=3 - [RBP1_HUMAN]	RALBP1	4.89	4	0.833537	-	4	19.042	0.757162	down-regulated	4	21.4144	0.854835	-	4	10.3511
Q9BV79	Trans-2-enoyl-CoA reductase, mitochondrial GN=MECR PE=1 SV=2 - [MECR_HUMAN]	MECR	8.31	3	0.410277	down-regulated	2	132.526	1.11406	-	2	24.447	0.711461	down-regulated	2	55.9085
Q8IYB3	Serine/arginine repetitive matrix protein 1 GN=SRRM1 PE=1 SV=2 - [SRRM1_HUMAN]	SRRM1	2.32	2	1.37497	up-regulated	2	42.5208	0.571084	down-regulated	2	28.5411	0.57542	down-regulated	2	29.2784
Q9H082	Ras-related protein Rab-33B GN=RAB33B PE=1 SV=1 - [RB33B_HUMAN]	RAB33B	15.72	3	0.871249	-	2	21.7927	0.948604	-	2	10.5681	1.48805	up-regulated	2	31.867
Q13823	Nucleolar GTP-binding protein 2 GN=GNL2 PE=1 SV=1 - [NOG2_HUMAN]	GNL2	3.42	2	0.635938	down-regulated	1		0.704608	down-regulated	1		0.790648	-	1
Q8WUR7	UPF0235 protein C15orf40 GN=C15orf40 PE=1 SV=2 - [CO040_HUMAN]	C15orf40	19.61	3	1.24331	-	3	52.8422	1.21036	-	3	6.21431	1.49524	up-regulated	3	2.72808
P15924	Desmoplakin GN=DSP PE=1 SV=3 - [DESP_HUMAN]	DSP	0.77	2	0.0436361	down-regulated	2	334.176	0.284963	down-regulated	2	8.285	1.82586	up-regulated	2	44.3552
Q9P0M9	39S ribosomal protein L27, mitochondrial GN=MRPL27 PE=1 SV=1 - [RM27_HUMAN]	MRPL27	14.19	3	0.700394	down-regulated	2	46.7812	0.948922	-	2	21.2443	0.827282	-	2	22.8566
Q9Y5E1	Protocadherin beta-9 GN=PCDHB9 PE=2 SV=2 - [PCDB9_HUMAN]	PCDHB9	4.14	3	1.4054	up-regulated	3	36.4575	0.954194	-	3	15.5767	0.61556	down-regulated	3	60.7259
P78324	Tyrosine-protein phosphatase non-receptor type substrate 1 GN=SIRPA PE=1 SV=2 - [SHPS1_HUMAN]	SIRPA	4.17	2	1.42057	up-regulated	2	19.3001	1.02964	-	2	17.982	1.02883	-	2	12.1395
Q4ADV7	RAB6A-GEF complex partner protein 1 GN=RIC1 PE=1 SV=2 - [RIC1_HUMAN]	RIC1	2.39	2	1.08272	-	2	27.6439	0.546381	down-regulated	2	97.607	0.569206	down-regulated	2	92.151
P25054	Adenomatous polyposis coli protein GN=APC PE=1 SV=2 - [APC_HUMAN]	APC	1.62	3	1.61689	up-regulated	2	2.13305	1.35215	up-regulated	2	12.6518	1.51978	up-regulated	2	14.3247
Q969R8	Integrin-alpha FG-GAP repeat-containing protein 2 GN=ITFG2 PE=1 SV=1 - [ITFG2_HUMAN]	ITFG2	7.38	3	0.788197	-	3	12.8914	0.798597	-	3	9.79676	0.588981	down-regulated	3	47.202
O96008	Mitochondrial import receptor subunit TOM40 homolog GN=TOMM40 PE=1 SV=1 - [TOM40_HUMAN]	TOMM40	5.54	3	1.53652	up-regulated	2	24.5563	1.53614	up-regulated	2	12.3296	1.24548	-	2	10.2604
Q9NX01	Thioredoxin-like protein 4B GN=TXNL4B PE=1 SV=1 - [TXN4B_HUMAN]	TXNL4B	14.77	3	0.629289	down-regulated	3	0.668471	1.01004	-	3	3.79892	1.01236	-	3	7.19302
Q96J02	E3 ubiquitin-protein ligase Itchy homolog GN=ITCH PE=1 SV=2 - [ITCH_HUMAN]	ITCH	3.65	3	0.929325	-	2	39.4254	0.724875	down-regulated	2	93.7108	1.04466	-	2	0.817955
Q6P179	Endoplasmic reticulum aminopeptidase 2 GN=ERAP2 PE=1 SV=2 - [ERAP2_HUMAN]	ERAP2	2.92	2	0.611908	down-regulated	1		0.98032	-	1		0.754422	-	1
Q9HCK8	Chromodomain-helicase-DNA-binding protein 8 GN=CHD8 PE=1 SV=5 - [CHD8_HUMAN]	CHD8	1.86	4	1.10049	-	4	13.148	0.727488	down-regulated	4	15.5756	0.892399	-	4	12.14
P00966	Argininosuccinate synthase GN=ASS1 PE=1 SV=2 - [ASSY_HUMAN]	ASS1	15.53	6	0.798267	-	5	16.7913	0.859558	-	5	7.16553	0.591177	down-regulated	5	63.3748
Q13501	Sequestosome-1 GN=SQSTM1 PE=1 SV=1 - [SQSTM_HUMAN]	SQSTM1	12.5	4	0.711132	down-regulated	2	24.1428	0.795478	-	2	14.4285	0.767938	-	3	23.1526
Q96J01	THO complex subunit 3 GN=THOC3 PE=1 SV=1 - [THOC3_HUMAN]	THOC3	5.13	2	0.612898	down-regulated	2	19.4287	0.977501	-	2	3.29764	0.830814	-	2	9.40912
P47224	Guanine nucleotide exchange factor MSS4 GN=RABIF PE=1 SV=2 - [MSS4_HUMAN]	RABIF	16.26	3	0.5915	down-regulated	3	1.82092	1.00156	-	3	21.975	0.730394	-	3	25.6718
Q14690	Protein RRP5 homolog GN=PDCD11 PE=1 SV=3 - [RRP5_HUMAN]	PDCD11	1.98	4	1.01127	-	3	4.69678	0.652931	down-regulated	3	17.49	1.04653	-	3	9.94989
Q9H8G2	Caspase activity and apoptosis inhibitor 1 GN=CAAP1 PE=1 SV=2 - [CAAP1_HUMAN]	CAAP1	9.14	2	0.735578	-	2	36.0004	0.702686	down-regulated	2	78.5119	0.866546	-	2	38.8554
Q8TF46	DIS3-like exonuclease 1 GN=DIS3L PE=1 SV=2 - [DI3L1_HUMAN]	DIS3L	2.37	2	0.708886	down-regulated	2	54.4929	0.85993	-	2	9.07094	0.895481	-	2	1.40158
P00519	Tyrosine-protein kinase ABL1 GN=ABL1 PE=1 SV=4 - [ABL1_HUMAN]	ABL1	5.66	5	1.38051	up-regulated	3	6.16976	0.999772	-	3	0.669995	1.30318	-	3	15.0238
Q8WUB8	PHD finger protein 10 GN=PHF10 PE=1 SV=3 - [PHF10_HUMAN]	PHF10	3.82	2	1.00057	-	1		0.707494	down-regulated	2	25.0793	0.685945	down-regulated	2	30.149
P21912	Succinate dehydrogenase [ubiquinone] iron-sulfur subunit, mitochondrial GN=SDHB PE=1 SV=3 - [SDHB_HUMAN]	SDHB	14.64	4	1.18226	-	4	14.7037	1.07428	-	4	10.5481	1.40633	up-regulated	4	8.37031
Q9H6H4	Receptor expression-enhancing protein 4 GN=REEP4 PE=1 SV=1 - [REEP4_HUMAN]	REEP4	12.06	2	1.35107	up-regulated	2	50.3265	1.54469	up-regulated	2	82.0984	1.35739	-	2	4.02488
Q8IWB9	Testis-expressed sequence 2 protein GN=TEX2 PE=1 SV=2 - [TEX2_HUMAN]	TEX2	2.48	2	1.06028	-	1		0.988583	-	1		1.42147	up-regulated	1
Q9H840	Gem-associated protein 7 GN=GEMIN7 PE=1 SV=1 - [GEMI7_HUMAN]	GEMIN7	15.27	3	1.30725	-	1		1.3051	up-regulated	1		1.36254	-	1
Q14554	Protein disulfide-isomerase A5 GN=PDIA5 PE=1 SV=1 - [PDIA5_HUMAN]	PDIA5	5.2	3	1.48955	up-regulated	2	34.5633	0.924149	-	2	20.1538	1.05327	-	2	0.0988479
O43819	Protein SCO2 homolog, mitochondrial GN=SCO2 PE=1 SV=3 - [SCO2_HUMAN]	SCO2	27.82	4	0.777875	-	1		0.722076	down-regulated	1		1.09819	-	1
Q9Y2S6	Translation machinery-associated protein 7 GN=TMA7 PE=1 SV=1 - [TMA7_HUMAN]	TMA7	29.69	3	1.47434	up-regulated	3	1.81787	1.18579	-	3	23.929	1.09392	-	3	6.05752
Q9NR56	Muscleblind-like protein 1 GN=MBNL1 PE=1 SV=2 - [MBNL1_HUMAN]	MBNL1	11.86	4	1.43743	up-regulated	3	17.8183	1.08096	-	3	18.8356	1.44808	up-regulated	2	7.9701
Q9BYB4	Guanine nucleotide-binding protein subunit beta-like protein 1 GN=GNB1L PE=1 SV=2 - [GNB1L_HUMAN]	GNB1L	12.84	3	0.686801	down-regulated	3	26.1645	1.03537	-	3	21.9343	1.0173	-	3	6.65632
Q6ZT12	E3 ubiquitin-protein ligase UBR3 GN=UBR3 PE=2 SV=2 - [UBR3_HUMAN]	UBR3	2.49	4	1.18257	-	3	14.0609	0.896516	-	3	4.92722	1.6015	up-regulated	3	5.06179
Q6NXT6	Transmembrane anterior posterior transformation protein 1 homolog GN=TAPT1 PE=1 SV=1 - [TAPT1_HUMAN]	TAPT1	6	2	0.707996	down-regulated	1		0.977599	-	1		0.974124	-	1
Q68CQ4	Digestive organ expansion factor homolog GN=DIEXF PE=1 SV=2 - [DIEXF_HUMAN]	DIEXF	3.44	3	0.824284	-	3	7.11385	0.625292	down-regulated	3	20.1366	0.50213	down-regulated	3	14.5302
Q16254	Transcription factor E2F4 GN=E2F4 PE=1 SV=2 - [E2F4_HUMAN]	E2F4	7.51	3	0.915019	-	2	6.22008	0.591021	down-regulated	2	44.0439	0.788858	-	1
Q7Z7E8	Ubiquitin-conjugating enzyme E2 Q1 GN=UBE2Q1 PE=1 SV=1 - [UB2Q1_HUMAN]	UBE2Q1	18.01	7	0.805081	-	5	27.6701	0.953703	-	5	25.5659	0.65854	down-regulated	5	41.6102
Q9BX79	Stimulated by retinoic acid gene 6 protein homolog GN=STRA6 PE=1 SV=1 - [STRA6_HUMAN]	STRA6	3.6	2	0.66143	down-regulated	2	8.14658	0.846919	-	2	23.7607	0.743457	-	2	10.17
Q8N108	Mesoderm induction early response protein 1 GN=MIER1 PE=1 SV=2 - [MIER1_HUMAN]	MIER1	11.91	4	0.837832	-	2	10.2689	0.748546	down-regulated	2	2.74361	0.983858	-	2	9.43118
P28676	Grancalcin GN=GCA PE=1 SV=2 - [GRAN_HUMAN]	GCA	12.44	4	0.962172	-	3	6.82889	1.30336	up-regulated	3	12.028	1.2927	-	3	18.4153
Q9UJX2	Cell division cycle protein 23 homolog GN=CDC23 PE=1 SV=3 - [CDC23_HUMAN]	CDC23	4.52	4	0.689105	down-regulated	4	7.70203	0.810878	-	4	18.4737	0.660927	down-regulated	4	15.5874
Q8NBI6	Xyloside xylosyltransferase 1 GN=XXYLT1 PE=1 SV=1 - [XXLT1_HUMAN]	XXYLT1	8.4	2	1.06159	-	2	11.8568	1.34741	up-regulated	2	20.6909	1.16544	-	2	61.2875
Q9ULJ7	Ankyrin repeat domain-containing protein 50 GN=ANKRD50 PE=1 SV=4 - [ANR50_HUMAN]	ANKRD50	1.82	2	1.32011	-	2	66.8944	0.892576	-	2	2.59278	1.54464	up-regulated	2	28.0741
Q9BUL8	Programmed cell death protein 10 GN=PDCD10 PE=1 SV=1 - [PDC10_HUMAN]	PDCD10	22.17	3	1.05458	-	3	37.1637	0.75424	down-regulated	2	0.707794	0.758161	-	3	17.5661
Q8N9B5	Junction-mediating and -regulatory protein GN=JMY PE=1 SV=2 - [JMY_HUMAN]	JMY	6.38	5	1.43082	up-regulated	4	10.4997	0.944599	-	5	18.5081	1.28947	-	4	5.73926
Q8IWU2	Serine/threonine-protein kinase LMTK2 GN=LMTK2 PE=1 SV=2 - [LMTK2_HUMAN]	LMTK2	2.06	3	1.18252	-	2	17.5783	0.64006	down-regulated	2	75.8157	1.68473	up-regulated	2	48.8991
P17600	Synapsin-1 GN=SYN1 PE=1 SV=3 - [SYN1_HUMAN]	SYN1	8.51	4	1.19227	-	3	5.86699	0.848131	-	3	5.43805	1.47341	up-regulated	3	35.931
P01008	Antithrombin-III GN=SERPINC1 PE=1 SV=1 - [ANT3_HUMAN]	SERPINC1	3.45	2	1.4689	up-regulated	1		1.38117	up-regulated	1		1.28684	-	1
Q96CX6	Leucine-rich repeat-containing protein 58 GN=LRRC58 PE=1 SV=2 - [LRC58_HUMAN]	LRRC58	7.82	2	0.880046	-	1		1.42349	up-regulated	2	83.63	0.926174	-	1
P17029	Zinc finger protein with KRAB and SCAN domains 1 GN=ZKSCAN1 PE=1 SV=3 - [ZKSC1_HUMAN]	ZKSCAN1	6.93	3	1.08594	-	3	129.039	1.30384	up-regulated	3	63.5318	1.27968	-	3	100.47
Q9BQ15	SOSS complex subunit B1 GN=NABP2 PE=1 SV=1 - [SOSB1_HUMAN]	NABP2	10.43	2	0.967144	-	2	19.517	0.848744	-	2	10.7051	0.694511	down-regulated	2	15.3084
O43182	Rho GTPase-activating protein 6 GN=ARHGAP6 PE=1 SV=3 - [RHG06_HUMAN]	ARHGAP6	3.9	2	0.901867	-	2	5.6933	0.897423	-	2	4.77506	0.715864	down-regulated	2	10.8592
Q8NFW8	N-acylneuraminate cytidylyltransferase GN=CMAS PE=1 SV=2 - [NEUA_HUMAN]	CMAS	5.53	2	1.3545	up-regulated	1		0.80451	-	1		1.11751	-	1
P35610	Sterol O-acyltransferase 1 GN=SOAT1 PE=1 SV=3 - [SOAT1_HUMAN]	SOAT1	8	3	1.21495	-	3	2.12218	1.65917	up-regulated	3	12.4284	1.5633	up-regulated	3	6.86887
Q96B54	Zinc finger protein 428 GN=ZNF428 PE=1 SV=2 - [ZN428_HUMAN]	ZNF428	13.3	2	1.10006	-	2	42.0658	0.629311	down-regulated	2	48.4559	0.849345	-	2	44.5671
Q96GX2	Putative ataxin-7-like protein 3B GN=ATXN7L3B PE=3 SV=2 - [A7L3B_HUMAN]	ATXN7L3B	30.93	2	0.916534	-	2	50.5262	0.701969	down-regulated	2	76.2293	1.25084	-	2	37.7406
P25963	NF-kappa-B inhibitor alpha GN=NFKBIA PE=1 SV=1 - [IKBA_HUMAN]	NFKBIA	10.41	5	1.02373	-	3	0.838346	0.752156	down-regulated	3	21.2366	0.714774	down-regulated	3	23.1109
P50440	Glycine amidinotransferase, mitochondrial GN=GATM PE=1 SV=1 - [GATM_HUMAN]	GATM	7.33	2	0.797688	-	1		1.31223	up-regulated	1		1.40661	up-regulated	1
Q9H173	Nucleotide exchange factor SIL1 GN=SIL1 PE=1 SV=1 - [SIL1_HUMAN]	SIL1	6.07	2	0.717222	down-regulated	2	92.1157	1.02934	-	2	30.3479	0.767397	-	2	63.4804
Q969S2	Endonuclease 8-like 2 GN=NEIL2 PE=1 SV=3 - [NEIL2_HUMAN]	NEIL2	11.45	3	1.57295	up-regulated	2	55.4003	1.12326	-	2	85.7549	1.42264	up-regulated	2	107.943
Q9H089	Large subunit GTPase 1 homolog GN=LSG1 PE=1 SV=2 - [LSG1_HUMAN]	LSG1	4.26	3	0.928807	-	2	6.83911	0.747987	down-regulated	2	22.4372	0.797605	-	2	17.7017
Q9NPA0	ER membrane protein complex subunit 7 GN=EMC7 PE=1 SV=1 - [EMC7_HUMAN]	EMC7	15.7	2	2.19193	up-regulated	1		1.61855	up-regulated	1		1.5174	up-regulated	1
Q9NYV6	RNA polymerase I-specific transcription initiation factor RRN3 GN=RRN3 PE=1 SV=1 - [RRN3_HUMAN]	RRN3	2.3	2	0.260541	down-regulated	1		0.565409	down-regulated	1		0.843969	-	1
Q8NC56	LEM domain-containing protein 2 GN=LEMD2 PE=1 SV=1 - [LEMD2_HUMAN]	LEMD2	11.13	3	1.06604	-	1		0.745533	down-regulated	1		1.05056	-	1
Q5XUX1	F-box/WD repeat-containing protein 9 GN=FBXW9 PE=1 SV=2 - [FBXW9_HUMAN]	FBXW9	7.79	4	1.05141	-	2	12.0896	0.696614	down-regulated	2	29.4862	0.94667	-	2	20.2972
O75446	Histone deacetylase complex subunit SAP30 GN=SAP30 PE=1 SV=1 - [SAP30_HUMAN]	SAP30	13.64	2	0.891001	-	2	24.6117	0.760113	down-regulated	2	5.76915	0.675963	down-regulated	2	2.73005
Q13426	DNA repair protein XRCC4 GN=XRCC4 PE=1 SV=2 - [XRCC4_HUMAN]	XRCC4	12.8	4	0.756036	-	4	26.0464	0.692492	down-regulated	4	15.4946	0.864121	-	4	9.44516
P53814	Smoothelin GN=SMTN PE=1 SV=7 - [SMTN_HUMAN]	SMTN	2.29	2	1.38861	up-regulated	2	103.566	0.974759	-	2	8.69916	1.70171	up-regulated	2	1.50476
Q2TAZ0	Autophagy-related protein 2 homolog A GN=ATG2A PE=1 SV=3 - [ATG2A_HUMAN]	ATG2A	1.55	2	1.11957	-	2	4.3644	0.914934	-	2	49.8777	1.64047	up-regulated	2	5.5539
Q9NX62	Inositol monophosphatase 3 GN=IMPAD1 PE=1 SV=1 - [IMPA3_HUMAN]	IMPAD1	6.69	2	1.18846	-	2	3.79728	0.953976	-	2	8.36286	1.4087	up-regulated	2	8.4889
Q8NCE2	Myotubularin-related protein 14 GN=MTMR14 PE=1 SV=2 - [MTMRE_HUMAN]	MTMR14	6.15	3	0.51545	down-regulated	3	8.95888	0.739799	down-regulated	3	11.0416	0.595837	down-regulated	3	93.8246
Q9BQ75	Protein CMSS1 GN=CMSS1 PE=1 SV=2 - [CMS1_HUMAN]	CMSS1	13.26	3	0.836904	-	2	22.9738	0.873033	-	2	0.598061	0.697979	down-regulated	2	23.9602
Q9NNX1	Tuftelin GN=TUFT1 PE=1 SV=1 - [TUFT1_HUMAN]	TUFT1	9.49	3	1.4078	up-regulated	3	0.408994	1.37652	up-regulated	3	3.20335	1.83752	up-regulated	3	13.9894
Q8TAD7	Overexpressed in colon carcinoma 1 protein GN=OCC1 PE=1 SV=2 - [OCC1_HUMAN]	OCC1	57.14	3	1.26208	-	1		0.627734	down-regulated	1		0.772403	-	1
Q96S38	Ribosomal protein S6 kinase delta-1 GN=RPS6KC1 PE=1 SV=2 - [KS6C1_HUMAN]	RPS6KC1	4.88	3	1.3937	up-regulated	2	37.0923	0.966211	-	2	31.993	1.24755	-	2	6.21882
P10092	Calcitonin gene-related peptide 2 GN=CALCB PE=1 SV=1 - [CALCB_HUMAN]	CALCB	16.54	2	2.20881	up-regulated	1		1.93971	up-regulated	1		1.20724	-	1
Q9UEG4	Zinc finger protein 629 GN=ZNF629 PE=1 SV=2 - [ZN629_HUMAN]	ZNF629	2.19	2	1.008	-	2	6.63779	0.741109	down-regulated	2	3.52548	0.70623	down-regulated	2	17.8211
Q9BZE2	tRNA pseudouridine(38/39) synthase GN=PUS3 PE=1 SV=3 - [PUS3_HUMAN]	PUS3	8.94	4	0.692337	down-regulated	4	13.1606	0.934349	-	4	2.99111	0.897011	-	4	21.323
Q53FT3	Protein Hikeshi GN=C11orf73 PE=1 SV=2 - [HIKES_HUMAN]	C11orf73	20.81	4	0.595393	down-regulated	4	56.9034	0.905895	-	4	5.07266	0.760512	-	4	17.6075
Q17RN3	Protein FAM98C GN=FAM98C PE=2 SV=1 - [FA98C_HUMAN]	FAM98C	5.44	2	0.701825	down-regulated	2	50.1303	1.07679	-	2	21.8015	0.893884	-	2	10.427
Q8WYP5	Protein ELYS GN=AHCTF1 PE=1 SV=3 - [ELYS_HUMAN]	AHCTF1	1.02	2	1.35909	up-regulated	1		1.03754	-	1		1.37753	-	1
Q7Z449	Cytochrome P450 2U1 GN=CYP2U1 PE=1 SV=1 - [CP2U1_HUMAN]	CYP2U1	6.25	2	0.925572	-	1		1.24507	-	1		0.691158	down-regulated	1
Q86VP1	Tax1-binding protein 1 GN=TAX1BP1 PE=1 SV=2 - [TAXB1_HUMAN]	TAX1BP1	5.07	3	1.07869	-	2	26.9849	1.28138	up-regulated	2	17.975	1.23215	-	2	29.6869
Q6P087	RNA pseudouridylate synthase domain-containing protein 3 GN=RPUSD3 PE=1 SV=3 - [RUSD3_HUMAN]	RPUSD3	4.56	2	0.692828	down-regulated	2	13.6004	0.813058	-	2	3.06012	0.730596	-	2	19.8589
Q9GZY8	Mitochondrial fission factor GN=MFF PE=1 SV=1 - [MFF_HUMAN]	MFF	19.01	3	0.976789	-	2	14.7735	0.72879	down-regulated	2	26.7047	0.670847	down-regulated	2	22.6164
Q8N4B1	Sesquipedalian-1 GN=FAM109A PE=1 SV=1 - [SESQ1_HUMAN]	FAM109A	6.83	2	0.815403	-	2	8.07304	0.807405	-	2	12.4886	0.717642	down-regulated	2	9.85597
O76038	Secretagogin GN=SCGN PE=2 SV=2 - [SEGN_HUMAN]	SCGN	6.52	3	0.709806	down-regulated	2	25.5702	1.16516	-	2	30.0783	0.901203	-	2	2.20868
Q9Y5B0	RNA polymerase II subunit A C-terminal domain phosphatase GN=CTDP1 PE=1 SV=3 - [CTDP1_HUMAN]	CTDP1	2.91	3	1.05418	-	2	1.0002	0.516704	down-regulated	2	13.1234	0.718378	down-regulated	2	2.7703
Q9Y4A5	Transformation/transcription domain-associated protein GN=TRRAP PE=1 SV=3 - [TRRAP_HUMAN]	TRRAP	0.96	3	0.687071	down-regulated	3	47.2886	0.68285	down-regulated	3	16.9358	0.863275	-	3	4.25795
Q8N653	Leucine-zipper-like transcriptional regulator 1 GN=LZTR1 PE=1 SV=2 - [LZTR1_HUMAN]	LZTR1	3.69	2	0.620345	down-regulated	1		1.05468	-	1		0.664281	down-regulated	1
Q15904	V-type proton ATPase subunit S1 GN=ATP6AP1 PE=1 SV=2 - [VAS1_HUMAN]	ATP6AP1	5.11	2	0.899841	-	2	40.9861	0.746627	down-regulated	2	52.133	0.994811	-	2	42.361
Q9Y5P8	Serine/threonine-protein phosphatase 2A regulatory subunit B'' subunit beta GN=PPP2R3B PE=1 SV=2 - [P2R3B_HUMAN]	PPP2R3B	4.35	2	0.666994	down-regulated	1		0.877988	-	1		0.978658	-	1
Q70UQ0	Inhibitor of nuclear factor kappa-B kinase-interacting protein GN=IKBIP PE=1 SV=1 - [IKIP_HUMAN]	IKBIP	12.29	3	0.708166	down-regulated	1		1.46607	up-regulated	1		0.969592	-	1
Q8N4H5	Mitochondrial import receptor subunit TOM5 homolog GN=TOMM5 PE=1 SV=1 - [TOM5_HUMAN]	TOMM5	49.02	3	0.861377	-	2	53.679	1.1224	-	2	24.0214	0.543766	down-regulated	2	136.059
Q9NPE3	H/ACA ribonucleoprotein complex subunit 3 GN=NOP10 PE=1 SV=1 - [NOP10_HUMAN]	NOP10	34.38	2	0.981761	-	2	13.6135	0.662466	down-regulated	2	16.6792	0.916638	-	2	1.33422
Q9UKJ3	G patch domain-containing protein 8 GN=GPATCH8 PE=1 SV=2 - [GPTC8_HUMAN]	GPATCH8	1.86	2	1.01734	-	2	19.7522	0.698145	down-regulated	2	63.5382	0.817154	-	2	28.4579
Q9HAF1	Chromatin modification-related protein MEAF6 GN=MEAF6 PE=1 SV=1 - [EAF6_HUMAN]	MEAF6	16.75	2	1.05883	-	1		0.660323	down-regulated	1		1.00873	-	1
O95139	NADH dehydrogenase [ubiquinone] 1 beta subcomplex subunit 6 GN=NDUFB6 PE=1 SV=3 - [NDUB6_HUMAN]	NDUFB6	25.78	2	1.36061	up-regulated	1		0.740947	down-regulated	1		0.936469	-	1
O14893	Gem-associated protein 2 GN=GEMIN2 PE=1 SV=1 - [GEMI2_HUMAN]	GEMIN2	11.07	2	0.849745	-	1		0.648614	down-regulated	1		0.661549	down-regulated	1
Q9BRD0	BUD13 homolog GN=BUD13 PE=1 SV=1 - [BUD13_HUMAN]	BUD13	3.23	2	0.942684	-	2	10.8138	0.684413	down-regulated	2	24.1016	0.885491	-	2	22.5693
Q9Y5T5	Ubiquitin carboxyl-terminal hydrolase 16 GN=USP16 PE=1 SV=1 - [UBP16_HUMAN]	USP16	5.1	3	0.904944	-	3	15.6688	0.731165	down-regulated	3	18.4313	0.973163	-	3	0.374482
Q86U86	Protein polybromo-1 GN=PBRM1 PE=1 SV=1 - [PB1_HUMAN]	PBRM1	2.13	3	0.764514	-	2	26.8148	0.40343	down-regulated	2	22.1366	0.336286	down-regulated	2	0.0538439
Q5BKX5	UPF0692 protein C19orf54 GN=C19orf54 PE=1 SV=2 - [CS054_HUMAN]	C19orf54	5.98	2	0.751434	-	2	28.0387	0.77016	-	2	10.6918	0.656089	down-regulated	2	22.2335
Q5M775	Cytospin-B GN=SPECC1 PE=1 SV=1 - [CYTSB_HUMAN]	SPECC1	3.75	3	1.32852	-	3	10.142	1.33678	up-regulated	3	4.7071	1.61216	up-regulated	3	9.32568
Q9NW68	BSD domain-containing protein 1 GN=BSDC1 PE=1 SV=1 - [BSDC1_HUMAN]	BSDC1	5.81	2	2.48195	up-regulated	1		1.23957	-	1		1.95517	up-regulated	1
Q12980	Nitrogen permease regulator 3-like protein GN=NPRL3 PE=1 SV=1 - [NPRL3_HUMAN]	NPRL3	7.03	3	0.915263	-	3	15.108	0.649381	down-regulated	3	29.9354	0.872233	-	3	19.3748
Q96HR9	Receptor expression-enhancing protein 6 GN=REEP6 PE=1 SV=1 - [REEP6_HUMAN]	REEP6	9.78	2	1.17183	-	2	7.04539	0.950505	-	2	5.26368	1.48459	up-regulated	2	0.645222
O95249	Golgi SNAP receptor complex member 1 GN=GOSR1 PE=1 SV=1 - [GOSR1_HUMAN]	GOSR1	8	2	1.43769	up-regulated	2	42.6523	0.85072	-	2	7.45263	1.11333	-	2	32.2275
Q7Z3E2	Coiled-coil domain-containing protein 186 GN=CCDC186 PE=1 SV=2 - [CC186_HUMAN]	CCDC186	4.9	3	1.34126	-	3	16.2796	0.993944	-	3	10.756	1.5963	up-regulated	3	2.90504
Q8NBK3	Sulfatase-modifying factor 1 GN=SUMF1 PE=1 SV=3 - [SUMF1_HUMAN]	SUMF1	7.22	3	1.07354	-	3	12.0555	1.28854	up-regulated	3	16.1082	0.773724	-	3	2.7414
O15078	Centrosomal protein of 290 kDa GN=CEP290 PE=1 SV=2 - [CE290_HUMAN]	CEP290	1.09	3	1.02862	-	3	4.70635	1.29799	up-regulated	3	21.7685	1.0748	-	3	11.7877
Q5VV42	Threonylcarbamoyladenosine tRNA methylthiotransferase GN=CDKAL1 PE=1 SV=1 - [CDKAL_HUMAN]	CDKAL1	3.97	2	0.897326	-	2	19.5136	0.743792	down-regulated	2	53.7093	0.95823	-	2	5.78031
Q86UL8	Membrane-associated guanylate kinase, WW and PDZ domain-containing protein 2 GN=MAGI2 PE=1 SV=3 - [MAGI2_HUMAN]	MAGI2	1.44	2	1.64334	up-regulated	1		1.01798	-	1		0.809473	-	1
P22670	MHC class II regulatory factor RFX1 GN=RFX1 PE=1 SV=2 - [RFX1_HUMAN]	RFX1	6.84	4	1.55761	up-regulated	2	49.2983	0.858272	-	2	6.43158	0.982875	-	2	45.1882
O15213	WD repeat-containing protein 46 GN=WDR46 PE=1 SV=3 - [WDR46_HUMAN]	WDR46	5.41	2	1.23351	-	2	148.857	1.79698	up-regulated	2	64.8163	1.31443	-	2	136.555
P82664	28S ribosomal protein S10, mitochondrial GN=MRPS10 PE=1 SV=2 - [RT10_HUMAN]	MRPS10	19.4	2	0.861696	-	1		0.666249	down-regulated	1		1.20576	-	1
P10109	Adrenodoxin, mitochondrial GN=FDX1 PE=1 SV=1 - [ADX_HUMAN]	FDX1	12.5	3	1.1828	-	3	9.8687	1.1221	-	3	0.884397	1.40713	up-regulated	3	21.9713
P13051	Uracil-DNA glycosylase GN=UNG PE=1 SV=2 - [UNG_HUMAN]	UNG	10.54	3	0.73553	-	1		1.07061	-	1		0.674253	down-regulated	1
Q6P4F2	Adrenodoxin-like protein, mitochondrial GN=FDX1L PE=1 SV=1 - [ADXL_HUMAN]	FDX1L	16.94	2	1.28183	-	1		0.471634	down-regulated	1		0.987288	-	1
Q96MY1	Nucleolar protein 4-like GN=NOL4L PE=1 SV=2 - [NOL4L_HUMAN]	NOL4L	5.73	2	0.680135	down-regulated	1		0.8464	-	1		0.656115	down-regulated	1
Q9C0C4	Semaphorin-4C GN=SEMA4C PE=1 SV=2 - [SEM4C_HUMAN]	SEMA4C	3.36	2	1.27727	-	2	2.46325	1.42405	up-regulated	2	35.9386	0.701444	down-regulated	2	28.1376
Q96DE5	Anaphase-promoting complex subunit 16 GN=ANAPC16 PE=1 SV=1 - [APC16_HUMAN]	ANAPC16	24.55	2	1.11118	-	1		0.935829	-	1		1.83571	up-regulated	1
Q9BX70	BTB/POZ domain-containing protein 2 GN=BTBD2 PE=1 SV=1 - [BTBD2_HUMAN]	BTBD2	4	2	0.838835	-	2	17.3651	0.687661	down-regulated	2	5.80611	0.825111	-	2	4.27653
Q8N556	Actin filament-associated protein 1 GN=AFAP1 PE=1 SV=2 - [AFAP1_HUMAN]	AFAP1	5.21	3	1.07571	-	2	25.7456	0.699035	down-regulated	2	12.2452	0.87259	-	2	35.4685
Q9GZN1	Actin-related protein 6 GN=ACTR6 PE=1 SV=1 - [ARP6_HUMAN]	ACTR6	6.31	2	0.822095	-	1		1.10558	-	2	49.3647	1.49059	up-regulated	2	85.1902
Q9H6K1	Uncharacterized protein C6orf106 GN=C6orf106 PE=1 SV=2 - [CF106_HUMAN]	C6orf106	12.75	2	1.12032	-	1		1.32082	up-regulated	1		1.63785	up-regulated	1
P15954	Cytochrome c oxidase subunit 7C, mitochondrial GN=COX7C PE=1 SV=1 - [COX7C_HUMAN]	COX7C	41.27	3	0.832046	-	1		1.21883	-	3	20.9409	0.600612	down-regulated	2	25.7493
O43663	Protein regulator of cytokinesis 1 GN=PRC1 PE=1 SV=2 - [PRC1_HUMAN]	PRC1	4.19	2	0.717242	down-regulated	1		0.877579	-	1		0.903292	-	1
Q7Z624	Calmodulin-lysine N-methyltransferase GN=CAMKMT PE=1 SV=2 - [CMKMT_HUMAN]	CAMKMT	5.88	2	1.1916	-	2	2.32583	1.40052	up-regulated	2	11.5724	1.43734	up-regulated	2	15.8035
P53355	Death-associated protein kinase 1 GN=DAPK1 PE=1 SV=6 - [DAPK1_HUMAN]	DAPK1	1.19	2	0.844779	-	1		0.91269	-	1		0.387623	down-regulated	1
Q8N3J6	Cell adhesion molecule 2 GN=CADM2 PE=2 SV=1 - [CADM2_HUMAN]	CADM2	7.13	2	1.20978	-	2	40.5556	0.681437	down-regulated	2	60.4541	1.07978	-	2	5.74577
Q9BRX2	Protein pelota homolog GN=PELO PE=1 SV=2 - [PELO_HUMAN]	PELO	6.49	2	1.01702	-	2	25.3956	0.637248	down-regulated	2	72.4116	0.845193	-	2	13.2469
Q86XL3	Ankyrin repeat and LEM domain-containing protein 2 GN=ANKLE2 PE=1 SV=4 - [ANKL2_HUMAN]	ANKLE2	5.44	4	1.10739	-	4	23.6135	0.862865	-	4	13.6815	1.45211	up-regulated	4	11.8366
Q8N3X1	Formin-binding protein 4 GN=FNBP4 PE=1 SV=3 - [FNBP4_HUMAN]	FNBP4	3.24	3	0.955611	-	1		0.407756	down-regulated	1		0.863531	-	2	6.88534
Q9NWQ8	Phosphoprotein associated with glycosphingolipid-enriched microdomains 1 GN=PAG1 PE=1 SV=2 - [PHAG1_HUMAN]	PAG1	8.1	2	1.22214	-	1		1.3631	up-regulated	2	3.14926	1.6353	up-regulated	2	11.5519
O75683	Surfeit locus protein 6 GN=SURF6 PE=1 SV=3 - [SURF6_HUMAN]	SURF6	5.54	2	0.683761	down-regulated	2	10.4422	0.837723	-	2	16.5091	0.920113	-	2	1.39495
P17050	Alpha-N-acetylgalactosaminidase GN=NAGA PE=1 SV=2 - [NAGAB_HUMAN]	NAGA	6.81	2	1.30248	-	2	31.1484	1.42785	up-regulated	2	3.697	1.54185	up-regulated	2	11.2837
Q9P2E5	Chondroitin sulfate glucuronyltransferase GN=CHPF2 PE=2 SV=2 - [CHPF2_HUMAN]	CHPF2	3.5	3	1.11736	-	3	25.5115	1.18898	-	3	4.679	1.68588	up-regulated	3	68.7705
Q96B96	Promethin GN=TMEM159 PE=1 SV=2 - [TM159_HUMAN]	TMEM159	11.18	2	1.48601	up-regulated	2	69.2711	0.865216	-	2	68.2868	1.77912	up-regulated	2	108.504
Q96KQ7	Histone-lysine N-methyltransferase EHMT2 GN=EHMT2 PE=1 SV=3 - [EHMT2_HUMAN]	EHMT2	3.14	3	0.916877	-	2	2.03247	0.69779	down-regulated	2	29.0983	0.832787	-	2	4.28632
Q01826	DNA-binding protein SATB1 GN=SATB1 PE=1 SV=1 - [SATB1_HUMAN]	SATB1	2.75	2	0.968161	-	2	18.5157	0.934232	-	2	8.08998	0.694784	down-regulated	2	18.234
Q53H12	Acylglycerol kinase, mitochondrial GN=AGK PE=1 SV=2 - [AGK_HUMAN]	AGK	4.27	3	1.15736	-	3	2.38336	0.880797	-	3	6.18293	1.71578	up-regulated	3	17.319
Q13496	Myotubularin GN=MTM1 PE=1 SV=2 - [MTM1_HUMAN]	MTM1	4.98	3	1.26589	-	3	1.53071	1.16731	-	3	7.05243	1.51944	up-regulated	3	1.81995
Q9HD45	Transmembrane 9 superfamily member 3 GN=TM9SF3 PE=1 SV=2 - [TM9S3_HUMAN]	TM9SF3	3.23	2	0.508498	down-regulated	1		0.940379	-	1		0.78516	-	1
Q9H9Y4	GPN-loop GTPase 2 GN=GPN2 PE=1 SV=2 - [GPN2_HUMAN]	GPN2	11.94	2	1.25797	-	1		0.702455	down-regulated	1		0.700368	down-regulated	1
Q8IWT3	Cullin-9 GN=CUL9 PE=1 SV=2 - [CUL9_HUMAN]	CUL9	1.27	3	1.14466	-	2	24.0289	0.747618	down-regulated	2	38.5475	0.817697	-	2	30.4303
P08648	Integrin alpha-5 GN=ITGA5 PE=1 SV=2 - [ITA5_HUMAN]	ITGA5	3.53	3	0.949296	-	2	19.6189	1.34694	up-regulated	2	7.50817	1.03734	-	2	8.79986
Q9NUL5	UPF0515 protein C19orf66 GN=C19orf66 PE=1 SV=2 - [CS066_HUMAN]	C19orf66	9.97	2	1.87545	up-regulated	1		1.025	-	1		1.01807	-	1
Q9H5H4	Zinc finger protein 768 GN=ZNF768 PE=1 SV=2 - [ZN768_HUMAN]	ZNF768	3.89	2	0.723811	down-regulated	2	52.5377	0.636207	down-regulated	2	16.6895	0.532882	down-regulated	2	26.964
Q15022	Polycomb protein SUZ12 GN=SUZ12 PE=1 SV=3 - [SUZ12_HUMAN]	SUZ12	5.01	2	1.0296	-	1		0.674899	down-regulated	1		0.935632	-	1
Q96SW2	Protein cereblon GN=CRBN PE=1 SV=1 - [CRBN_HUMAN]	CRBN	9.28	2		-			1.43769	up-regulated	1		1.32577	-	1
Q14145	Kelch-like ECH-associated protein 1 GN=KEAP1 PE=1 SV=2 - [KEAP1_HUMAN]	KEAP1	3.04	2	0.908416	-	1		0.742091	down-regulated	1		0.632913	down-regulated	1
Q8NCH0	Carbohydrate sulfotransferase 14 GN=CHST14 PE=1 SV=2 - [CHSTE_HUMAN]	CHST14	4.26	2	0.864986	-	2	45.222	0.800889	-	2	23.1829	0.572969	down-regulated	2	16.8646
O95168	NADH dehydrogenase [ubiquinone] 1 beta subcomplex subunit 4 GN=NDUFB4 PE=1 SV=3 - [NDUB4_HUMAN]	NDUFB4	21.71	2	1.08053	-	1		0.590622	down-regulated	1		1.01358	-	1
Q6ZVK8	8-oxo-dGDP phosphatase NUDT18 GN=NUDT18 PE=1 SV=3 - [NUD18_HUMAN]	NUDT18	8.67	2	1.3263	-	2	9.65284	1.68576	up-regulated	2	0.121756	1.55198	up-regulated	2	20.4534
Q13610	Periodic tryptophan protein 1 homolog GN=PWP1 PE=1 SV=1 - [PWP1_HUMAN]	PWP1	3.79	2	0.683697	down-regulated	2	55.345	0.85113	-	2	8.8791	0.759561	-	2	50.2326
P20248	Cyclin-A2 GN=CCNA2 PE=1 SV=2 - [CCNA2_HUMAN]	CCNA2	8.1	2	1.39277	up-regulated	1		0.928972	-	1		1.28021	-	1
Q5SXM2	snRNA-activating protein complex subunit 4 GN=SNAPC4 PE=1 SV=1 - [SNPC4_HUMAN]	SNAPC4	2.04	2	1.14671	-	2	23.2877	0.742648	down-regulated	2	4.17586	0.78788	-	2	20.4909
P43251	Biotinidase GN=BTD PE=1 SV=2 - [BTD_HUMAN]	BTD	4.97	2	1.17292	-	2	13.2407	0.767278	-	2	21.8249	0.639811	down-regulated	2	71.777
Q8N4Q1	Mitochondrial intermembrane space import and assembly protein 40 GN=CHCHD4 PE=1 SV=1 - [MIA40_HUMAN]	CHCHD4	17.61	2	0.254022	down-regulated	1		0.917398	-	2	42.059	0.523595	down-regulated	2	10.3541
Q8NEY8	Periphilin-1 GN=PPHLN1 PE=1 SV=2 - [PPHLN_HUMAN]	PPHLN1	4.59	2	0.921639	-	2	24.5123	1.19526	-	2	27.1623	1.6019	up-regulated	2	56.5324
O95864	Fatty acid desaturase 2 GN=FADS2 PE=1 SV=1 - [FADS2_HUMAN]	FADS2	4.73	2	0.564733	down-regulated	2	30.0039	0.660436	down-regulated	2	10.9618	0.548864	down-regulated	2	54.5215
Q8IV36	Protein HID1 GN=HID1 PE=1 SV=1 - [HID1_HUMAN]	HID1	2.54	2	0.927285	-	2	7.14844	1.00121	-	2	0.252043	0.719489	down-regulated	2	25.175
Q53ET0	CREB-regulated transcription coactivator 2 GN=CRTC2 PE=1 SV=2 - [CRTC2_HUMAN]	CRTC2	7.36	3	1.19546	-	3	32.7441	1.26508	-	2	30.5351	1.60915	up-regulated	2	69.5076
Q08999	Retinoblastoma-like protein 2 GN=RBL2 PE=1 SV=3 - [RBL2_HUMAN]	RBL2	2.02	3	1.50764	up-regulated	3	3.64313	0.771701	-	3	6.02448	1.00262	-	3	1.65909
Q8WUH2	Transforming growth factor-beta receptor-associated protein 1 GN=TGFBRAP1 PE=1 SV=1 - [TGFA1_HUMAN]	TGFBRAP1	2.56	2	1.1331	-	1		1.05606	-	1		1.68012	up-regulated	2	15.9276
O00562	Membrane-associated phosphatidylinositol transfer protein 1 GN=PITPNM1 PE=1 SV=4 - [PITM1_HUMAN]	PITPNM1	1.69	2	0.299931	down-regulated	1		1.05987	-	1		0.813793	-	1
Q96TA2	ATP-dependent zinc metalloprotease YME1L1 GN=YME1L1 PE=1 SV=2 - [YMEL1_HUMAN]	YME1L1	3.36	2	0.72141	down-regulated	2	123.512	0.954185	-	2	13.658	0.975406	-	2	6.1478
Q69YN4	Protein virilizer homolog GN=KIAA1429 PE=1 SV=2 - [VIR_HUMAN]	KIAA1429	1.49	2	1.7623	up-regulated	2	35.3107	1.16681	-	1		1.47878	up-regulated	2	34.68
Q9P232	Contactin-3 GN=CNTN3 PE=1 SV=3 - [CNTN3_HUMAN]	CNTN3	2.43	2	1.63765	up-regulated	2	231.19	1.36153	up-regulated	2	288.559	1.12895	-	2	105.36
Q5VUB5	Protein FAM171A1 GN=FAM171A1 PE=1 SV=1 - [F1711_HUMAN]	FAM171A1	3.03	2	0.808844	-	1		0.68036	down-regulated	1		0.337969	down-regulated	1
P47972	Neuronal pentraxin-2 GN=NPTX2 PE=1 SV=2 - [NPTX2_HUMAN]	NPTX2	3.25	2	1.48787	up-regulated	2	0.877128	1.50185	up-regulated	2	9.18501	1.40996	up-regulated	2	16.5858
Q8WU10	Pyridine nucleotide-disulfide oxidoreductase domain-containing protein 1 GN=PYROXD1 PE=1 SV=1 - [PYRD1_HUMAN]	PYROXD1	4.2	2	0.686419	down-regulated	2	33.943	0.86231	-	2	1.883	0.692271	down-regulated	2	7.51901
O43818	U3 small nucleolar RNA-interacting protein 2 GN=RRP9 PE=1 SV=1 - [U3IP2_HUMAN]	RRP9	3.58	2	1.13939	-	2	5.84155	0.787322	-	2	13.293	1.40554	up-regulated	2	8.98193
Q92567	Protein FAM168A GN=FAM168A PE=1 SV=2 - [F168A_HUMAN]	FAM168A	11.48	2	1.82036	up-regulated	1		1.54343	up-regulated	1		1.41274	up-regulated	1
Q8N465	D-2-hydroxyglutarate dehydrogenase, mitochondrial GN=D2HGDH PE=1 SV=3 - [D2HDH_HUMAN]	D2HGDH	3.07	2	1.00789	-	2	19.6505	0.991786	-	2	27.3076	0.683607	down-regulated	2	19.8033
Q9UBM7	7-dehydrocholesterol reductase GN=DHCR7 PE=1 SV=1 - [DHCR7_HUMAN]	DHCR7	3.58	3	1.17594	-	3	30.8941	1.33924	up-regulated	3	18.8095	1.48516	up-regulated	3	15.3129
Q9Y2H6	Fibronectin type-III domain-containing protein 3A GN=FNDC3A PE=1 SV=4 - [FND3A_HUMAN]	FNDC3A	2.5	2	1.17558	-	2	17.4362	0.739357	down-regulated	2	23.2855	0.817302	-	2	41.4266
P49116	Nuclear receptor subfamily 2 group C member 2 GN=NR2C2 PE=1 SV=1 - [NR2C2_HUMAN]	NR2C2	3.69	2	0.892185	-	2	18.6573	0.555672	down-regulated	2	80.0794	0.586199	down-regulated	2	49.8975
Q15388	Mitochondrial import receptor subunit TOM20 homolog GN=TOMM20 PE=1 SV=1 - [TOM20_HUMAN]	TOMM20	22.76	2	0.951417	-	1		0.486382	down-regulated	1		1.04049	-	1
Q969F9	Hermansky-Pudlak syndrome 3 protein GN=HPS3 PE=1 SV=1 - [HPS3_HUMAN]	HPS3	2.49	2	0.70369	down-regulated	2	28.0493	1.06585	-	2	24.7318	1.01017	-	2	7.2445
Q99470	Stromal cell-derived factor 2 GN=SDF2 PE=1 SV=2 - [SDF2_HUMAN]	SDF2	21.33	3	1.01949	-	2	39.9597	1.11029	-	2	17.1353	1.55988	up-regulated	2	25.1078
Q15526	Surfeit locus protein 1 GN=SURF1 PE=1 SV=1 - [SURF1_HUMAN]	SURF1	18	4	1.02857	-	2	41.7627	1.48057	up-regulated	2	7.81913	1.24978	-	2	26.0776
O75629	Protein CREG1 GN=CREG1 PE=1 SV=1 - [CREG1_HUMAN]	CREG1	19.09	2	1.34255	-	1		1.32396	up-regulated	1		1.49723	up-regulated	1
O14757	Serine/threonine-protein kinase Chk1 GN=CHEK1 PE=1 SV=2 - [CHK1_HUMAN]	CHEK1	3.78	2	0.770305	-	2	49.2319	0.582178	down-regulated	2	68.9292	0.700366	down-regulated	2	56.4734
Q08117	Amino-terminal enhancer of split GN=AES PE=1 SV=4 - [AES_HUMAN]	AES	10.66	2	0.643121	down-regulated	2	70.0163	0.676051	down-regulated	2	10.0276	0.450417	down-regulated	2	16.9373
P17096	High mobility group protein HMG-I/HMG-Y GN=HMGA1 PE=1 SV=3 - [HMGA1_HUMAN]	HMGA1	18.69	2	1.54389	up-regulated	2	41.8222	1.24517	-	2	2.42742	1.90825	up-regulated	2	69.7447
P14635	G2/mitotic-specific cyclin-B1 GN=CCNB1 PE=1 SV=1 - [CCNB1_HUMAN]	CCNB1	6.24	3	0.940055	-	3	23.2024	0.879234	-	3	4.96262	1.49403	up-regulated	3	6.72385
Q13601	KRR1 small subunit processome component homolog GN=KRR1 PE=1 SV=4 - [KRR1_HUMAN]	KRR1	6.3	2	1.20557	-	2	11.7634	1.4273	up-regulated	2	21.9395	1.65007	up-regulated	1
Q969M7	NEDD8-conjugating enzyme UBE2F GN=UBE2F PE=1 SV=1 - [UBE2F_HUMAN]	UBE2F	17.3	3	1.29095	-	3	6.76208	0.968333	-	2	7.57852	1.43398	up-regulated	3	46.3988
Q5TAQ9	DDB1- and CUL4-associated factor 8 GN=DCAF8 PE=1 SV=1 - [DCAF8_HUMAN]	DCAF8	2.68	2	0.873689	-	2	44.8948	0.681992	down-regulated	2	0.178295	0.630571	down-regulated	2	24.5072
P62068	Ubiquitin carboxyl-terminal hydrolase 46 GN=USP46 PE=1 SV=1 - [UBP46_HUMAN]	USP46	7.1	2	0.523308	down-regulated	2	21.3112	0.784914	-	2	21.2912	0.745432	-	2	22.9807
Q8WXI4	Acyl-coenzyme A thioesterase 11 GN=ACOT11 PE=1 SV=1 - [ACO11_HUMAN]	ACOT11	7.74	2	1.83409	up-regulated	1			-			1.35863	-	1
Q13444	Disintegrin and metalloproteinase domain-containing protein 15 GN=ADAM15 PE=1 SV=4 - [ADA15_HUMAN]	ADAM15	2.9	2	0.71624	down-regulated	2	52.3825	0.933888	-	2	15.2139	0.887757	-	2	33.2935
Q8N394	Transmembrane and TPR repeat-containing protein 2 GN=TMTC2 PE=2 SV=1 - [TMTC2_HUMAN]	TMTC2	1.91	2	1.46289	up-regulated	2	25.48	1.31189	up-regulated	2	13.992	1.24013	-	2	19.1117
Q14534	Squalene monooxygenase GN=SQLE PE=1 SV=3 - [ERG1_HUMAN]	SQLE	5.05	3	0.992584	-	3	17.061	0.948375	-	3	8.43963	1.75743	up-regulated	3	19.4476
Q13247	Serine/arginine-rich splicing factor 6 GN=SRSF6 PE=1 SV=2 - [SRSF6_HUMAN]	SRSF6	4.65	2	1.04862	-	2	0.635023	0.632502	down-regulated	2	9.5031	0.72357	-	2	14.004
O43772	Mitochondrial carnitine/acylcarnitine carrier protein GN=SLC25A20 PE=1 SV=1 - [MCAT_HUMAN]	SLC25A20	6.98	2	1.43177	up-regulated	2	10.612	1.07296	-	2	11.8472	1.02808	-	2	4.3192
O43491	Band 4.1-like protein 2 GN=EPB41L2 PE=1 SV=1 - [E41L2_HUMAN]	EPB41L2	2.19	3	2.30745	up-regulated	3	8.34707	0.454391	down-regulated	3	3.60974	0.672515	down-regulated	3	85.6493
Q86Y37	CDK2-associated and cullin domain-containing protein 1 GN=CACUL1 PE=1 SV=1 - [CACL1_HUMAN]	CACUL1	10.84	2	0.609951	down-regulated	1		0.912217	-	1		1.26133	-	1
Q7Z589	Protein EMSY GN=EMSY PE=1 SV=2 - [EMSY_HUMAN]	EMSY	2.19	2	1.68137	up-regulated	1		1.32737	up-regulated	1		1.99733	up-regulated	1
O94854	Uncharacterized protein KIAA0754 GN=KIAA0754 PE=1 SV=4 - [K0754_HUMAN]	KIAA0754	2.56	2	0.795033	-	1		0.720173	down-regulated	1		0.813304	-	1
P51608	Methyl-CpG-binding protein 2 GN=MECP2 PE=1 SV=1 - [MECP2_HUMAN]	MECP2	6.38	2	1.73643	up-regulated	2	44.5665	0.993597	-	1		1.42123	up-regulated	2	7.47192
Q96FT9	Intraflagellar transport protein 43 homolog GN=IFT43 PE=1 SV=3 - [IFT43_HUMAN]	IFT43	9.13	2	1.35828	up-regulated	1		1.18088	-	1		1.51648	up-regulated	1
