# Supplementary material for: Differential Expression of Multiple Disease-Related Protein Groups Induced by Valproic Acid in Human SH-SY5Y Neuroblastoma Cells
Source: Brain Sci. 2020 Aug 12;10(8):545. doi: 10.3390/brainsci10080545 (PMC7465595; doi:10.3390/brainsci10080545)
Supplement: Supplementary file 1 [file brainsci-10-00545-s001.zip › S4 Table.xlsx]

## Sheet: All groups
Group	Trend	Category	Term	Count	Genes	PValue	Benjamini	FDR	Fold Enrichment
0.2 mM/PBS	Up	BBID	65.Integrin_affinity_modulation	2	NRAS, KRAS	0.0382612	0.442998	23.7565	38.8
0.2 mM/PBS	Up	KEGG_PATHWAY	hsa04530:Tight junction	8	EPB41L2, NRAS, RAB3B, KRAS, MAGI2, CSNK2B, MYL12A, JAM2	0.00150723	0.184235	1.75282	4.63797
0.2 mM/PBS	Up	KEGG_PATHWAY	hsa04012:ErbB signaling pathway	6	NRAS, KRAS, PAK3, RAF1, ABL1, ABL2	0.00441197	0.258045	5.05184	5.47761
0.2 mM/PBS	Up	KEGG_PATHWAY	hsa05231:Choline metabolism in cancer	6	NRAS, SLC44A1, KRAS, WASF3, WASF1, RAF1	0.00826192	0.311563	9.26824	4.71833
0.2 mM/PBS	Up	KEGG_PATHWAY	hsa04810:Regulation of actin cytoskeleton	8	NRAS, KRAS, ITGA6, PAK3, WASF1, RAF1, MYL12A, APC	0.0156768	0.413324	16.91	3.01139
0.2 mM/PBS	Up	KEGG_PATHWAY	hsa03013:RNA transport	7	NDC1, SUMO2, SRRM1, RNPS1, EIF1B, NXF1, NUP107	0.0198747	0.418428	20.9707	3.23242
0.2 mM/PBS	Up	KEGG_PATHWAY	hsa00190:Oxidative phosphorylation	6	ATP5D, NDUFB6, CYC1, ATP5L, LHPP, UQCRB	0.0246552	0.429758	25.3734	3.5831
0.2 mM/PBS	Up	KEGG_PATHWAY	hsa05213:Endometrial cancer	4	NRAS, KRAS, RAF1, APC	0.0265506	0.404866	27.056	6.10964
0.2 mM/PBS	Up	KEGG_PATHWAY	hsa04514:Cell adhesion molecules (CAMs)	6	ITGA6, PTPRF, CD276, CNTN1, NLGN3, JAM2	0.0315411	0.417736	31.3216	3.356
0.2 mM/PBS	Up	KEGG_PATHWAY	hsa05223:Non-small cell lung cancer	4	FHIT, NRAS, KRAS, RAF1	0.0321493	0.387472	31.8255	5.67323
0.2 mM/PBS	Up	KEGG_PATHWAY	hsa05211:Renal cell carcinoma	4	NRAS, KRAS, PAK3, RAF1	0.046812	0.476507	42.9973	4.88771
0.2 mM/PBS	Up	KEGG_PATHWAY	hsa04520:Adherens junction	4	WASF3, PTPRF, WASF1, CSNK2B	0.0581251	0.520459	50.4431	4.47466
0.2 mM/PBS	Up	KEGG_PATHWAY	hsa05220:Chronic myeloid leukemia	4	NRAS, KRAS, RAF1, ABL1	0.0601258	0.502224	51.6633	4.41252
0.2 mM/PBS	Up	KEGG_PATHWAY	hsa04014:Ras signaling pathway	7	RASAL2, NRAS, KRAS, PAK3, RAF1, ABL1, ABL2	0.0618282	0.484578	52.6798	2.46008
0.2 mM/PBS	Up	KEGG_PATHWAY	hsa03010:Ribosome	5	MRPL2, RPS27, RPLP1, RPS27L, RPS7	0.0889148	0.592589	66.4354	2.92005
0.2 mM/PBS	Up	KEGG_PATHWAY	hsa05219:Bladder cancer	3	NRAS, KRAS, RAF1	0.0919274	0.580159	67.7137	5.81161
0.2 mM/PBS	Up	KEGG_PATHWAY	hsa04910:Insulin signaling pathway	5	NRAS, KRAS, PTPRF, PHKG2, RAF1	0.0926224	0.559611	68.0023	2.87773
0.2 mM/PBS	Down	BIOCARTA	h_ErbB3Pathway:Neuroregulin receptor degredation protein-1 Controls ErbB3 receptor recycling	2	EGFR, UBE2D1	0.0630424	0.975564	47.5576	29.5455
0.2 mM/PBS	Down	KEGG_PATHWAY	hsa04120:Ubiquitin mediated proteolysis	10	UBE2E3, NEDD4, UBE2G2, ANAPC4, FBXO2, CDC23, FBXO4, TRAF6, UBE2D1, UBE2E1	5.5139e-05	0.00900228	0.0668399	5.66719
0.2 mM/PBS	Down	KEGG_PATHWAY	hsa01212:Fatty acid metabolism	4	HSD17B12, FADS2, PPT1, MECR	0.0228613	0.84989	24.4541	6.47004
0.2 mM/PBS	Down	KEGG_PATHWAY	hsa04728:Dopaminergic synapse	6	PPP2R3B, GNB2, GSK3A, PPP2CB, COMT, PPP1CB	0.0232644	0.723851	24.8311	3.6394
0.2 mM/PBS	Down	KEGG_PATHWAY	hsa03015:mRNA surveillance pathway	5	NCBP1, PPP2R3B, PPP2CB, ETF1, PPP1CB	0.0283788	0.692831	29.4672	4.26596
0.2 mM/PBS	Down	KEGG_PATHWAY	hsa00062:Fatty acid elongation	3	HSD17B12, PPT1, MECR	0.0397977	0.736065	38.8869	9.31685
0.2 mM/PBS	Down	KEGG_PATHWAY	hsa04141:Protein processing in endoplasmic reticulum	6	UBE2E3, UBE2G2, FBXO2, SIL1, UBE2D1, UBE2E1	0.0638258	0.835152	55.0554	2.75647
0.2 mM/PBS	Down	KEGG_PATHWAY	hsa04110:Cell cycle	5	CCNH, ANAPC4, ORC4, CDC23, SMAD2	0.0729828	0.8306	60.1055	3.13066
0.2 mM/PBS	Down	KEGG_PATHWAY	hsa04068:FoxO signaling pathway	5	EGFR, BRAF, PRKAB1, SMAD2, GABARAP	0.0909916	0.858537	68.5513	2.89703
2 mM/PBS	Up	BIOCARTA	h_caspasePathway:Caspase Cascade in Apoptosis	3	LMNB1, LMNB2, LMNA	0.0370074	0.778732	29.1784	9.23295
2 mM/PBS	Up	BIOCARTA	h_tnfr1Pathway:TNFR1 Signaling Pathway	3	LMNB1, LMNB2, LMNA	0.0556845	0.682062	40.7967	7.38636
2 mM/PBS	Up	BIOCARTA	h_fasPathway:FAS signaling pathway ( CD95 )	3	LMNB1, LMNB2, LMNA	0.0625218	0.577187	44.6049	6.92472
2 mM/PBS	Up	KEGG_PATHWAY	hsa05012:Parkinson's disease	10	UQCRC2, ATP5D, UQCRH, ATP5F1, UBA7, UQCRFS1, VDAC3, VDAC1, ATP5J, UQCRB	0.000197231	0.0249319	0.228811	4.81802
2 mM/PBS	Up	KEGG_PATHWAY	hsa05016:Huntington's disease	10	UQCRC2, ATP5D, UQCRH, ATP5F1, UQCRFS1, VDAC3, VDAC1, ATP5J, SOD2, UQCRB	0.00175853	0.106532	2.02329	3.56333
2 mM/PBS	Up	KEGG_PATHWAY	hsa00190:Oxidative phosphorylation	8	UQCRC2, ATP5D, UQCRH, ATP5F1, ATP6V1H, UQCRFS1, ATP5J, UQCRB	0.00302701	0.121332	3.45944	4.11524
2 mM/PBS	Up	KEGG_PATHWAY	hsa04260:Cardiac muscle contraction	6	UQCRC2, UQCRH, UQCRFS1, TPM1, TPM3, UQCRB	0.00445047	0.133014	5.04814	5.47327
2 mM/PBS	Up	KEGG_PATHWAY	hsa05010:Alzheimer's disease	8	UQCRC2, ATP5D, UQCRH, MAPT, ATP5F1, UQCRFS1, ATP5J, UQCRB	0.0106731	0.2402	11.7164	3.2579
2 mM/PBS	Up	KEGG_PATHWAY	hsa04145:Phagosome	7	CORO1A, STX7, ITGA5, ATP6V1H, HLA-C, VAMP3, ITGB3	0.0231497	0.393267	23.815	3.13014
2 mM/PBS	Up	KEGG_PATHWAY	hsa05410:Hypertrophic cardiomyopathy (HCM)	5	ITGA5, LMNA, ITGB3, TPM1, TPM3	0.0260613	0.38299	26.4108	4.38563
2 mM/PBS	Up	KEGG_PATHWAY	hsa04142:Lysosome	6	PSAP, NAGA, SUMF1, ATP6V1H, MANBA, GGA3	0.0305415	0.39121	30.2476	3.39252
2 mM/PBS	Up	KEGG_PATHWAY	hsa05414:Dilated cardiomyopathy	5	ITGA5, LMNA, ITGB3, TPM1, TPM3	0.0330336	0.37982	32.3017	4.07237
2 mM/PBS	Up	KEGG_PATHWAY	hsa00330:Arginine and proline metabolism	4	PYCR2, P4HA2, GATM, ALDH4A1	0.0353071	0.368781	34.1274	5.47327
2 mM/PBS	Up	KEGG_PATHWAY	hsa05322:Systemic lupus erythematosus	6	HIST1H4A, HIST1H2BK, HIST1H2BJ, HIST1H3A, H2AFY, HIST1H2AH	0.0443728	0.410302	40.9685	3.0634
2 mM/PBS	Up	KEGG_PATHWAY	hsa04120:Ubiquitin mediated proteolysis	6	MGRN1, FBXO2, UBA7, NEDD4L, UBE2D1, UBE2E2	0.0480219	0.40841	43.5339	2.99631
2 mM/PBS	Up	KEGG_PATHWAY	hsa05412:Arrhythmogenic right ventricular cardiomyopathy (ARVC)	4	ITGA5, PKP2, LMNA, ITGB3	0.0831197	0.574476	63.4974	3.85441
2 mM/PBS	Up	KEGG_PATHWAY	hsa04130:SNARE interactions in vesicular transport	3	STX1A, STX7, VAMP3	0.0862844	0.561771	64.934	6.03669
2 mM/PBS	Up	KEGG_PATHWAY	hsa04141:Protein processing in endoplasmic reticulum	6	STT3A, RRBP1, FBXO2, UBE2D1, UBE2E2, SSR1	0.0977114	0.584139	69.7021	2.42896
2 mM/PBS	Down	BIOCARTA	h_vdrPathway:Control of Gene Expression by Vitamin D Receptor	9	NCOA2, BAZ1B, SMARCE1, HDAC1, SMARCC1, SMARCD1, SUPT16H, TOP2B, SMARCA4	2.80344e-07	2.7193e-05	0.000309377	11.7188
2 mM/PBS	Down	BIOCARTA	h_hSWI-SNFpathway:Chromatin Remodeling by hSWI/SNF ATP-dependent Complexes	5	SMARCE1, SMARCB1, SMARCC1, SMARCD1, SMARCA4	0.00111043	0.0524596	1.21863	9.95711
2 mM/PBS	Down	BIOCARTA	h_DNAfragmentPathway:Apoptotic DNA fragmentation and tissue homeostasis	4	HMGB1, HMGB2, TOP2B, TOP2A	0.00318133	0.0978975	3.4553	12.3106
2 mM/PBS	Down	BIOCARTA	h_prc2Pathway:The PRC2 Complex Sets Long-term Gene Silencing Through Modification of Histone Tails	4	SUZ12, HDAC2, HDAC1, PHC1	0.00808629	0.178719	8.57034	9.02778
2 mM/PBS	Down	BIOCARTA	h_eifPathway:Eukaryotic protein translation	3	EIF3A, EIF5, EEF2K	0.0759644	0.784046	58.183	6.34766
2 mM/PBS	Down	BIOCARTA	h_etsPathway:METS affect on Macrophage Differentiation	3	SIN3A, E2F4, HDAC2	0.0934083	0.795125	66.1147	5.64236
2 mM/PBS	Down	BIOCARTA	h_mta3Pathway:Downregulated of MTA-3 in ER-negative Breast Tumors	3	HDAC1, MTA3, MBD3	0.0934083	0.795125	66.1147	5.64236
2 mM/PBS	Down	KEGG_PATHWAY	hsa03008:Ribosome biogenesis in eukaryotes	10	WDR75, GTPBP4, WDR36, DKC1, TCOF1, LSG1, GNL2, RIOK2, BMS1, NOP10	2.42945e-05	0.0041216	0.0296349	6.30359
2 mM/PBS	Down	KEGG_PATHWAY	hsa03040:Spliceosome	9	DDX23, CCDC12, SRSF6, TRA2B, U2SURP, CWC15, SNRNP70, PUF60, SART1	0.00271816	0.206545	3.26609	3.71106
2 mM/PBS	Down	KEGG_PATHWAY	hsa04120:Ubiquitin mediated proteolysis	9	UBE2O, UBE2Z, CUL7, WWP2, UBE2G2, KEAP1, ITCH, UBE2C, UBE2E1	0.00326563	0.169191	3.91196	3.60271
2 mM/PBS	Down	KEGG_PATHWAY	hsa03013:RNA transport	10	EIF3C, PHAX, EIF3D, EIF3A, GEMIN2, EIF3E, EIF5, EIF5B, SRRM1, EIF2B3	0.00383718	0.150743	4.58201	3.18845
2 mM/PBS	Down	KEGG_PATHWAY	hsa04919:Thyroid hormone signaling pathway	7	MED4, SIN3A, KRAS, NCOA2, HDAC2, HDAC1, SLC2A1	0.0169447	0.440692	18.8194	3.36745
2 mM/PBS	Down	KEGG_PATHWAY	hsa04142:Lysosome	7	AP3M1, ATP6AP1, AP3B2, AP3S2, AP3S1, AP3D1, AP3B1	0.0220673	0.4686	23.8322	3.17264
2 mM/PBS	Down	KEGG_PATHWAY	hsa05220:Chronic myeloid leukemia	5	KRAS, BCR, HDAC2, HDAC1, NFKBIA	0.040911	0.637397	39.9266	3.80842
2 mM/PBS	Down	KEGG_PATHWAY	hsa03010:Ribosome	6	RPL19, MRPS11, MRPS10, RPL26, MRPS5, RPL22L1	0.0997124	0.892699	72.2375	2.41947
20 mM/PBS	Up	BIOCARTA	h_etcPathway:Electron Transport Reaction in Mitochondria	5	SDHA, SDHB, UQCRC1, SLC25A6, ATP5A1	4.76299e-05	0.00328114	0.0491368	21.1039
20 mM/PBS	Up	BIOCARTA	h_caspasePathway:Caspase Cascade in Apoptosis	3	LMNB1, LMNB2, LMNA	0.0880482	0.958406	61.3666	5.80357
20 mM/PBS	Up	KEGG_PATHWAY	hsa00190:Oxidative phosphorylation	13	ATP5D, UQCRC2, UQCRC1, ATP5B, ATP5F1, ATP6V1G1, SDHA, SDHB, UQCRH, ATP5L, ATP5A1, UQCRB, ATP5J	6.55291e-06	0.00108065	0.00795384	5.15583
20 mM/PBS	Up	KEGG_PATHWAY	hsa05012:Parkinson's disease	12	UQCRC2, SDHA, ATP5D, SDHB, UQCRC1, UQCRH, ATP5B, SLC25A6, ATP5F1, ATP5A1, ATP5J, UQCRB	6.72946e-05	0.00553661	0.0816538	4.45759
20 mM/PBS	Up	KEGG_PATHWAY	hsa05016:Huntington's disease	12	UQCRC2, SDHA, ATP5D, SDHB, UQCRC1, UQCRH, ATP5B, SLC25A6, ATP5F1, ATP5A1, ATP5J, UQCRB	0.000931327	0.0499559	1.12463	3.29676
20 mM/PBS	Up	KEGG_PATHWAY	hsa05010:Alzheimer's disease	11	UQCRC2, SDHA, ATP5D, SDHB, UQCRC1, UQCRH, ATP5B, ATP5F1, ATP5A1, ATP5J, UQCRB	0.00119267	0.0480351	1.43813	3.45374
20 mM/PBS	Up	KEGG_PATHWAY	hsa04141:Protein processing in endoplasmic reticulum	10	PREB, WFS1, HSPA5, MAN1A1, UGGT2, UBQLN1, SEC62, SSR1, SEL1L, BCAP31	0.00443124	0.136323	5.24801	3.12119
20 mM/PBS	Up	KEGG_PATHWAY	hsa04260:Cardiac muscle contraction	6	UQCRC2, UQCRC1, UQCRH, TPM1, TPM3, UQCRB	0.0131742	0.305594	14.8687	4.21985
20 mM/PBS	Up	KEGG_PATHWAY	hsa04512:ECM-receptor interaction	6	COL4A2, LAMB2, SV2A, AGRN, ITGB3, COL5A1	0.0236249	0.430819	25.1892	3.6378
20 mM/PBS	Up	KEGG_PATHWAY	hsa05322:Systemic lupus erythematosus	7	HIST1H4A, HIST1H2BK, HIST1H2BJ, HIST1H3A, H2AFZ, H2AFY, HIST1H2AH	0.0402129	0.571099	39.2379	2.7555
20 mM/PBS	Up	KEGG_PATHWAY	hsa03013:RNA transport	8	SUMO2, NUP98, RNPS1, EIF1B, NXF1, TPR, TACC3, THOC1	0.0430523	0.55371	41.3842	2.4534
20 mM/PBS	Up	KEGG_PATHWAY	hsa00100:Steroid biosynthesis	3	SOAT1, SQLE, DHCR7	0.0535126	0.596452	48.7051	7.91221
20 mM/PBS	Up	KEGG_PATHWAY	hsa01100:Metabolic pathways	31	ATP5D, UQCRC2, IMPAD1, PGS1, UQCRC1, ATP5B, CHPF2, ATP6V1G1, RRM2B, MTHFD2, MTM1, DHCR7, ATP5L, PLCD1, ACSL4, AGK, ATP5J, SPTLC1, GATM, ACO1, ATP5F1, PNPLA2, MAN1A1, LPCAT2, SDHA, SDHB, SQLE, UQCRH, ATP5A1, GATC, UQCRB	0.0724919	0.676581	59.8864	1.33159
20 mM/PBS	Down	BIOCARTA	h_chrebpPathway:ChREBP regulation by carbohydrates and cAMP	4	GNB1, PRKAR1B, PRKAB1, GNAS	0.00662914	0.525235	7.26244	9.67262
20 mM/PBS	Down	BIOCARTA	h_deathPathway:Induction of apoptosis through DR3 and DR4/5 Death Receptors	4	BID, TNFRSF10B, CYCS, NFKBIA	0.0232949	0.732851	23.4472	6.1553
20 mM/PBS	Down	BIOCARTA	h_agpcrPathway:Attenuation of GPCR Signaling	3	GNB1, PRKAR1B, GNAS	0.02411	0.597932	24.1683	11.7188
20 mM/PBS	Down	BIOCARTA	h_cskPathway:Activation of Csk by cAMP-dependent Protein Kinase Inhibits Signaling through the T Cell Receptor	3	GNB1, PRKAR1B, GNAS	0.0642167	0.844078	52.8752	6.92472
20 mM/PBS	Down	BIOCARTA	h_PparaPathway:Mechanism of Gene Regulation by Peroxisome Proliferators via PPARa(alpha)	4	ME1, PRKAR1B, NFKBIA, NCOR2	0.0739985	0.82131	58.1672	3.90625
20 mM/PBS	Down	KEGG_PATHWAY	hsa04120:Ubiquitin mediated proteolysis	10	UBE2E3, UBE2Z, CUL7, MGRN1, WWP2, CDC23, KEAP1, FBXO4, UBE2C, UBE2Q1	0.000379205	0.0726981	0.473868	4.42438
20 mM/PBS	Down	KEGG_PATHWAY	hsa05200:Pathways in cancer	14	BID, CTBP2, BRAF, CYCS, NFKBIA, ITGA3, CDK6, SMAD2, DAPK1, GNB2, GNB1, PDGFRB, GNG2, GNAS	0.0114955	0.683499	13.4805	2.15928
20 mM/PBS	Down	KEGG_PATHWAY	hsa04210:Apoptosis	5	BID, TNFRSF10B, CYCS, NFKBIA, CAPN1	0.0182813	0.705914	20.6315	4.88823
20 mM/PBS	Down	KEGG_PATHWAY	hsa05220:Chronic myeloid leukemia	5	CTBP2, GAB2, BRAF, NFKBIA, CDK6	0.0298032	0.778039	31.54	4.20931
20 mM/PBS	Down	KEGG_PATHWAY	hsa04727:GABAergic synapse	5	GLUL, GNB2, GNB1, GNG2, GABARAP	0.0500193	0.870268	47.4095	3.56553
20 mM/PBS	Down	KEGG_PATHWAY	hsa04068:FoxO signaling pathway	6	PRMT1, BRAF, CSNK1E, PRKAB1, SMAD2, GABARAP	0.0680556	0.903447	58.6334	2.71406
20 mM/PBS	Down	KEGG_PATHWAY	hsa04115:p53 signaling pathway	4	BID, CYCS, CHEK1, CDK6	0.0963038	0.943794	71.8655	3.61875
